# Supplementary material for: Analysis of genome sequence and symbiotic ability of rhizobial strains isolated from seeds of common bean (Phaseolus vulgaris)
Source: BMC Genomics. 2018 Aug 30;19:645. doi: 10.1186/s12864-018-5023-0 (PMC6117902; doi:10.1186/s12864-018-5023-0)
Supplement: Supplementary file 2 — List of genes present in strain CCGM5 and absent in CCGM4. (XLSX 189 kb) [file 12864_2018_5023_MOESM2_ESM.xlsx]

## Sheet: RphCCGM1
Additional File 2. List of genes present in strain CCGM1 and absent in CCGM2.
position	strand	length in AA	gene key	contig	COG	function	cluster
CHROMOSOME
20064..20225	-	53	RLPCCGM1_c0020:KEC75917.1	lcl|JFGP01000001.1_cds_KEC75917.1_20	-	hypothetical protein	CPA14
27223..27384	-	53	RLPCCGM1_c0029:KEC75926.1	lcl|JFGP01000001.1_cds_KEC75926.1_29	-	hypothetical protein	CPA15
43927..45972	+	681	RLPCCGM1_c0047:KEC75944.1	lcl|JFGP01000001.1_cds_KEC75944.1_47	-	cellulosome anchoring protein	CPA16
48273..48605	-	110	RLPCCGM1_c0050:KEC75947.1	lcl|JFGP01000001.1_cds_KEC75947.1_50	-	acyltransferase protein	CPA17
57193..57324	+	43	RLPCCGM1_c0061:KEC75958.1	lcl|JFGP01000001.1_cds_KEC75958.1_61	-	transcriptional regulator GntR	CPA18
61546..61878	+	110	RLPCCGM1_c0065:KEC75962.1	lcl|JFGP01000001.1_cds_KEC75962.1_65	-	hypothetical protein	CPA19
117228..117350	+	40	RLPCCGM1_c0120:KEC76017.1	lcl|JFGP01000001.1_cds_KEC76017.1_120	-	hypothetical protein	CPA20
127375..127926	+	183	RLPCCGM1_c0132:KEC76029.1	lcl|JFGP01000001.1_cds_KEC76029.1_132	-	LysR family transcriptional regulator	CPA21
165719..165922	-	67	RLPCCGM1_c0169:KEC76066.1	lcl|JFGP01000001.1_cds_KEC76066.1_169	-	oxidoreductase	CPA22
195975..196487	-	170	RLPCCGM1_c0204:KEC76101.1	lcl|JFGP01000001.1_cds_KEC76101.1_204	-	hypothetical protein	CPA23
196495..196962	-	155	RLPCCGM1_c0205:KEC76102.1	lcl|JFGP01000001.1_cds_KEC76102.1_205	-	hypothetical protein	CPA24
198826..199059	-	77	RLPCCGM1_c0207:KEC76104.1	lcl|JFGP01000001.1_cds_KEC76104.1_207	-	hypothetical protein	CPA25
199152..199412	-	86	RLPCCGM1_c0208:KEC76105.1	lcl|JFGP01000001.1_cds_KEC76105.1_208	-	hypothetical protein	CPA26
205336..205479	-	47	RLPCCGM1_c0214:KEC76111.1	lcl|JFGP01000001.1_cds_KEC76111.1_214	-	hypothetical protein	CPA27
214053..214214	-	53	RLPCCGM1_c0225:KEC76122.1	lcl|JFGP01000001.1_cds_KEC76122.1_225	-	hypothetical protein	CSH412
233821..234453	-	210	RLPCCGM1_c0242:KEC76139.1	lcl|JFGP01000001.1_cds_KEC76139.1_242	-	membrane alanine aminopeptidase N	CPA28
238772..239107	+	111	RLPCCGM1_c0244:KEC76141.1	lcl|JFGP01000001.1_cds_KEC76141.1_244	-	hypothetical protein	CSH403
239108..239254	-	48	RLPCCGM1_c0245:KEC76142.1	lcl|JFGP01000001.1_cds_KEC76142.1_245	-	hypothetical protein	CPA29
279779..279940	-	53	RLPCCGM1_c0285:KEC76182.1	lcl|JFGP01000001.1_cds_KEC76182.1_285	-	hypothetical protein	CPA30
292417..292752	+	111	RLPCCGM1_c0296:KEC76192.1	lcl|JFGP01000001.1_cds_KEC76192.1_295	-	porin	CPA31
314527..314646	-	39	RLPCCGM1_c0318:KEC76214.1	lcl|JFGP01000001.1_cds_KEC76214.1_317	-	hypothetical protein	CPA32
321840..321986	-	48	RLPCCGM1_c0330:KEC76226.1	lcl|JFGP01000001.1_cds_KEC76226.1_329	-	hypothetical protein	CPA33
398695..399114	+	139	RLPCCGM1_c0403:KEC76299.1	lcl|JFGP01000001.1_cds_KEC76299.1_402	-	regulatory inactivation of DnaA Hda protein	CPA34
404635..406482	-	615	RLPCCGM1_c0407:KEC76303.1	lcl|JFGP01000001.1_cds_KEC76303.1_406	-	adenylate cyclase	CPA35
406561..406749	-	62	RLPCCGM1_c0408:KEC76304.1	lcl|JFGP01000001.1_cds_KEC76304.1_407	-	adenylate cyclase	CPA36
16..231	+	71	RLPCCGM1_c0446:KEC75085.1	lcl|JFGP01000002.1_cds_KEC75085.1_445	-	transposase	CPA1
9755..10357	+	200	RLPCCGM1_c0458:KEC75097.1	lcl|JFGP01000002.1_cds_KEC75097.1_457	-	cellulose synthase catalytic subunit	CPA37
10419..11948	+	509	RLPCCGM1_c0459:KEC75098.1	lcl|JFGP01000002.1_cds_KEC75098.1_458	-	cellulose synthase	CPA38
50699..50914	+	71	RLPCCGM1_c0497:KEC75135.1	lcl|JFGP01000002.1_cds_KEC75135.1_495	-	hypothetical protein	CPA39
51339..51461	+	40	RLPCCGM1_c0498:KEC75136.1	lcl|JFGP01000002.1_cds_KEC75136.1_496	-	hypothetical protein	CPA40
55039..55251	+	70	RLPCCGM1_c0500:KEC75138.1	lcl|JFGP01000002.1_cds_KEC75138.1_498	-	adenylate cyclase	CPA41
93308..93523	+	71	RLPCCGM1_c0535:KEC75171.1	lcl|JFGP01000002.1_cds_KEC75171.1_531	-	biotin-protein ligase	CPA42
138033..138170	-	45	RLPCCGM1_c0572:KEC75207.1	lcl|JFGP01000002.1_cds_KEC75207.1_567	-	hypothetical protein	CPA43
142307..142441	+	44	RLPCCGM1_c0579:KEC75212.1	lcl|JFGP01000002.1_cds_KEC75212.1_572	-	hypothetical protein	CPA44
178850..178969	+	39	RLPCCGM1_c0626:KEC75258.1	lcl|JFGP01000002.1_cds_KEC75258.1_618	-	hypothetical protein	CPA45
186222..186368	-	48	RLPCCGM1_c0634:KEC75266.1	lcl|JFGP01000002.1_cds_KEC75266.1_626	-	hypothetical protein	CPA46
212276..212452	+	58	RLPCCGM1_c0657:KEC75289.1	lcl|JFGP01000002.1_cds_KEC75289.1_649	-	hypothetical protein	CPA47
214648..214824	-	58	RLPCCGM1_c0660:KEC75292.1	lcl|JFGP01000002.1_cds_KEC75292.1_652	-	hypothetical protein	CSH413
217711..217875	+	54	RLPCCGM1_c0665:KEC75297.1	lcl|JFGP01000002.1_cds_KEC75297.1_657	-	hypothetical protein	CPA48
232788..233210	-	140	RLPCCGM1_c0681:KEC75313.1	lcl|JFGP01000002.1_cds_KEC75313.1_673	-	ornithine cyclodeaminase	CPA49
236183..239722	+	1179	RLPCCGM1_c0684:KEC75316.1	lcl|JFGP01000002.1_cds_KEC75316.1_676	-	DNA helicase	CPA50
239793..241835	+	680	RLPCCGM1_c0685:KEC75317.1	lcl|JFGP01000002.1_cds_KEC75317.1_677	-	DNA helicase	CPA51
264905..265030	-	41	RLPCCGM1_c0707:KEC75338.1	lcl|JFGP01000002.1_cds_KEC75338.1_698	-	hypothetical protein	CPA52
313713..313868	+	51	RLPCCGM1_c0748:KEC75377.1	lcl|JFGP01000002.1_cds_KEC75377.1_737	-	soluble lytic murein transglycosylase	CPA53
331903..332046	+	47	RLPCCGM1_c0768:KEC75397.1	lcl|JFGP01000002.1_cds_KEC75397.1_757	-	hypothetical protein	CPA54
332396..332515	+	39	RLPCCGM1_c0769:KEC75398.1	lcl|JFGP01000002.1_cds_KEC75398.1_758	-	hypothetical protein	CPA55
341070..341378	+	102	RLPCCGM1_c0781:KEC75409.1	lcl|JFGP01000002.1_cds_KEC75409.1_769	-	transposase	CPA56
351309..351482	+	57	RLPCCGM1_c0792:KEC75420.1	lcl|JFGP01000002.1_cds_KEC75420.1_780	-	hypothetical protein	CSH414
359502..359771	+	89	RLPCCGM1_c0804:KEC75432.1	lcl|JFGP01000002.1_cds_KEC75432.1_792	-	hypothetical protein	CPA57
363901..364113	-	70	RLPCCGM1_c0810:KEC75438.1	lcl|JFGP01000002.1_cds_KEC75438.1_798	-	biotin carboxyl carrier protein of acetyl-CoA	CPA58
380390..380503	-	37	RLPCCGM1_c0829:KEC75453.1	lcl|JFGP01000002.1_cds_KEC75453.1_813	-	hypothetical protein	CPA59
381490..381609	-	39	RLPCCGM1_c0832:KEC75455.1	lcl|JFGP01000002.1_cds_KEC75455.1_815	-	hypothetical protein	CPA60
388246..388362	-	38	RLPCCGM1_c0838:KEC75461.1	lcl|JFGP01000002.1_cds_KEC75461.1_821	-	hypothetical protein	CPA61
400711..403077	+	788	RLPCCGM1_c0852:KEC75475.1	lcl|JFGP01000002.1_cds_KEC75475.1_835	-	flagellar protein FlgJ	CPA62
406781..406975	+	64	RLPCCGM1_c0855:KEC75478.1	lcl|JFGP01000002.1_cds_KEC75478.1_838	-	hypothetical protein	CPA63
406988..407137	+	49	RLPCCGM1_c0856:KEC75479.1	lcl|JFGP01000002.1_cds_KEC75479.1_839	-	hypothetical protein	CPA64
411525..411764	+	79	RLPCCGM1_c0864:KEC75487.1	lcl|JFGP01000002.1_cds_KEC75487.1_847	-	transmembrane protein	CPA65
415553..415762	+	69	RLPCCGM1_c0866:KEC75489.1	lcl|JFGP01000002.1_cds_KEC75489.1_849	-	hypothetical protein	CPA66
424842..425000	-	52	RLPCCGM1_c0874:KEC75496.1	lcl|JFGP01000002.1_cds_KEC75496.1_856	-	hypothetical protein	CPA67
491183..491578	-	131	RLPCCGM1_c0939:KEC75561.1	lcl|JFGP01000002.1_cds_KEC75561.1_921	-	polar amino acid transport system permease	CPA68
491575..492273	-	232	RLPCCGM1_c0940:KEC75562.1	lcl|JFGP01000002.1_cds_KEC75562.1_922	-	polar amino acid transport system permease	CPA69
508575..509363	+	262	RLPCCGM1_c0954:KEC75576.1	lcl|JFGP01000002.1_cds_KEC75576.1_936	-	siroheme synthase	CPA70
511920..512531	+	203	RLPCCGM1_c0958:KEC75580.1	lcl|JFGP01000002.1_cds_KEC75580.1_940	-	2-octaprenyl-6-methoxyphenol hydroxylase	CPA71
512551..513135	+	194	RLPCCGM1_c0959:KEC75581.1	lcl|JFGP01000002.1_cds_KEC75581.1_941	-	2-octaprenyl-6-methoxyphenol hydroxylase	CPA72
515453..515854	+	133	RLPCCGM1_c0963:KEC75584.1	lcl|JFGP01000002.1_cds_KEC75584.1_944	-	hypothetical protein	CPA73
516790..517320	+	176	RLPCCGM1_c0964:KEC75585.1	lcl|JFGP01000002.1_cds_KEC75585.1_945	-	hypothetical protein	CPA74
520222..520392	+	56	RLPCCGM1_c0966:KEC75587.1	lcl|JFGP01000002.1_cds_KEC75587.1_947	-	hypothetical protein	CSH415
531369..531512	+	47	RLPCCGM1_c0975:KEC75596.1	lcl|JFGP01000002.1_cds_KEC75596.1_956	-	hypothetical protein	CPA75
531622..531798	+	58	RLPCCGM1_c0976:KEC75597.1	lcl|JFGP01000002.1_cds_KEC75597.1_957	-	hypothetical protein	CPA76
540948..541061	+	37	RLPCCGM1_c0987:KEC75608.1	lcl|JFGP01000002.1_cds_KEC75608.1_968	-	hypothetical protein	CPA77
561960..562094	+	44	RLPCCGM1_c1007:KEC75628.1	lcl|JFGP01000002.1_cds_KEC75628.1_988	-	hypothetical protein	CPA78
590967..591113	+	48	RLPCCGM1_c1031:KEC75652.1	lcl|JFGP01000002.1_cds_KEC75652.1_1012	-	hypothetical protein	CPA79
591180..591404	-	74	RLPCCGM1_c1032:KEC75653.1	lcl|JFGP01000002.1_cds_KEC75653.1_1013	-	insertion sequence transposase protein	CPA80
600134..600286	-	50	RLPCCGM1_c1040:KEC75661.1	lcl|JFGP01000002.1_cds_KEC75661.1_1021	-	hypothetical protein	CPA81
611000..611134	-	44	RLPCCGM1_c1047:KEC75668.1	lcl|JFGP01000002.1_cds_KEC75668.1_1028	-	hypothetical protein	CSH416
611171..611326	-	51	RLPCCGM1_c1048:KEC75669.1	lcl|JFGP01000002.1_cds_KEC75669.1_1029	-	hypothetical protein	CSH417
685842..685958	+	38	RLPCCGM1_c1117:KEC75737.1	lcl|JFGP01000002.1_cds_KEC75737.1_1097	-	hypothetical protein	CPA82
686698..686814	+	38	RLPCCGM1_c1119:KEC75739.1	lcl|JFGP01000002.1_cds_KEC75739.1_1099	-	hypothetical protein	CPA83
698603..699073	-	156	RLPCCGM1_c1131:KEC75751.1	lcl|JFGP01000002.1_cds_KEC75751.1_1111	-	hypothetical protein	CPA84
699037..699750	-	237	RLPCCGM1_c1132:KEC75752.1	lcl|JFGP01000002.1_cds_KEC75752.1_1112	-	citrate synthase	CPA85
741027..741845	+	272	RLPCCGM1_c1176:KEC75796.1	lcl|JFGP01000002.1_cds_KEC75796.1_1156	COG0395G	sucrose ABC transporter permease	CPA86
746427..746597	-	56	RLPCCGM1_c1181:KEC75801.1	lcl|JFGP01000002.1_cds_KEC75801.1_1161	-	hypothetical protein	CPA2
746597..746749	-	50	RLPCCGM1_c1182:KEC75802.1	lcl|JFGP01000002.1_cds_KEC75802.1_1162	-	hypothetical protein	CPA3
752383..753219	+	278	RLPCCGM1_c1191:KEC75811.1	lcl|JFGP01000002.1_cds_KEC75811.1_1171	COG0657I	hypothetical protein	CPA87
779278..779601	-	107	RLPCCGM1_c1219:KEC75839.1	lcl|JFGP01000002.1_cds_KEC75839.1_1199	-	hypothetical protein	CPA4
1524..1688	+	54	RLPCCGM1_c1227:KEC74883.1	lcl|JFGP01000003.1_cds_KEC74883.1_1207	-	hypothetical protein	CPA88
7628..8272	-	214	RLPCCGM1_c1235:KEC74891.1	lcl|JFGP01000003.1_cds_KEC74891.1_1215	COG2020O	hypothetical protein	CSH2246
11816..12148	+	110	RLPCCGM1_c1236:KEC74892.1	lcl|JFGP01000003.1_cds_KEC74892.1_1216	-	hypothetical protein	CPA89
17598..18626	+	342	RLPCCGM1_c1243:KEC74899.1	lcl|JFGP01000003.1_cds_KEC74899.1_1223	COG3920T	two component sensor kinase	CSH1253
1582..1929	+	115	RLPCCGM1_c1246:KEC73130.1	lcl|JFGP01000004.1_cds_KEC73130.1_1226	-	hypothetical protein	CPA5
3631..4422	-	263	RLPCCGM1_c1250:KEC73134.1	lcl|JFGP01000004.1_cds_KEC73134.1_1230	COG3179R	phage endolysin	CPA90
8181..8471	-	96	RLPCCGM1_c1256:KEC73140.1	lcl|JFGP01000004.1_cds_KEC73140.1_1236	-	hypothetical protein	CPA91
16613..17080	-	155	RLPCCGM1_c1266:KEC73150.1	lcl|JFGP01000004.1_cds_KEC73150.1_1246	-	hypothetical protein	CPA92
17109..17402	-	97	RLPCCGM1_c1267:KEC73151.1	lcl|JFGP01000004.1_cds_KEC73151.1_1247	-	hypothetical protein	CPA93
31451..31996	+	181	RLPCCGM1_c1283:KEC73167.1	lcl|JFGP01000004.1_cds_KEC73167.1_1263	-	hypothetical protein	CPA94
39912..40058	+	48	RLPCCGM1_c1301:KEC73185.1	lcl|JFGP01000004.1_cds_KEC73185.1_1281	-	hypothetical protein	CPA95
71975..72097	+	40	RLPCCGM1_c1339:KEC73222.1	lcl|JFGP01000004.1_cds_KEC73222.1_1318	-	hypothetical protein	CPA96
90325..90453	+	42	RLPCCGM1_c1354:KEC73237.1	lcl|JFGP01000004.1_cds_KEC73237.1_1333	-	mobile element protein	CPA97
96447..96638	-	63	RLPCCGM1_c1362:KEC73245.1	lcl|JFGP01000004.1_cds_KEC73245.1_1341	-	hypothetical protein	CPA98
122589..123830	-	413	RLPCCGM1_c1388:KEC73271.1	lcl|JFGP01000004.1_cds_KEC73271.1_1367	-	hypothetical protein	CPA99
123824..124624	-	266	RLPCCGM1_c1389:KEC73272.1	lcl|JFGP01000004.1_cds_KEC73272.1_1368	-	hypothetical protein	CPA100
139847..140134	+	95	RLPCCGM1_c1401:KEC73284.1	lcl|JFGP01000004.1_cds_KEC73284.1_1380	-	hypothetical protein	CPA101
161219..162109	+	296	RLPCCGM1_c1419:KEC73302.1	lcl|JFGP01000004.1_cds_KEC73302.1_1398	-	sensory box/GGDEF family protein	CPA102
166989..167342	+	117	RLPCCGM1_c1424:KEC73307.1	lcl|JFGP01000004.1_cds_KEC73307.1_1403	-	muconate cycloisomerase	CPA103
174716..175069	-	117	RLPCCGM1_c1430:KEC73313.1	lcl|JFGP01000004.1_cds_KEC73313.1_1409	-	hypothetical protein	CPA104
179109..179492	-	127	RLPCCGM1_c1434:KEC73317.1	lcl|JFGP01000004.1_cds_KEC73317.1_1413	-	hypothetical protein	CPA105
232412..232552	-	46	RLPCCGM1_c1484:KEC73367.1	lcl|JFGP01000004.1_cds_KEC73367.1_1463	-	hypothetical protein	CPA106
253801..253941	-	46	RLPCCGM1_c1510:KEC73393.1	lcl|JFGP01000004.1_cds_KEC73393.1_1489	-	hypothetical protein	CPA107
263378..263497	+	39	RLPCCGM1_c1519:KEC73402.1	lcl|JFGP01000004.1_cds_KEC73402.1_1498	-	hypothetical protein	CPA108
271386..271508	+	40	RLPCCGM1_c1528:KEC73411.1	lcl|JFGP01000004.1_cds_KEC73411.1_1507	-	hypothetical protein	CPA109
274567..274782	-	71	RLPCCGM1_c1531:KEC73414.1	lcl|JFGP01000004.1_cds_KEC73414.1_1510	-	transposase	CPA1
297246..297521	-	91	RLPCCGM1_c1551:KEC73434.1	lcl|JFGP01000004.1_cds_KEC73434.1_1530	-	3-oxoacyl-(acyl-carrier-protein) synthase	CPA110
302254..302505	-	83	RLPCCGM1_c1558:KEC73441.1	lcl|JFGP01000004.1_cds_KEC73441.1_1537	-	L-threonine 3-O-phosphate decarboxylase	CPA111
329167..329541	+	124	RLPCCGM1_c1585:KEC73468.1	lcl|JFGP01000004.1_cds_KEC73468.1_1564	-	hypothetical protein	CPA112
346386..346751	+	121	RLPCCGM1_c1601:KEC73484.1	lcl|JFGP01000004.1_cds_KEC73484.1_1580	-	dihydroxyacetone kinase, ATP-dependent	CPA113
346753..347178	-	141	RLPCCGM1_c1602:KEC73485.1	lcl|JFGP01000004.1_cds_KEC73485.1_1581	-	hypothetical protein	CPA114
347178..347390	-	70	RLPCCGM1_c1603:KEC73486.1	lcl|JFGP01000004.1_cds_KEC73486.1_1582	-	hypothetical protein	CPA115
350015..350203	-	62	RLPCCGM1_c1606:KEC73489.1	lcl|JFGP01000004.1_cds_KEC73489.1_1585	-	hypothetical protein	CPA116
353269..353514	+	81	RLPCCGM1_c1610:KEC73493.1	lcl|JFGP01000004.1_cds_KEC73493.1_1589	-	MutT/NUDIX family NTP pyrophosphohydrolase	CPA117
375173..375328	-	51	RLPCCGM1_c1634:KEC73517.1	lcl|JFGP01000004.1_cds_KEC73517.1_1613	-	hypothetical protein	CPA118
391361..391537	+	58	RLPCCGM1_c1644:KEC73527.1	lcl|JFGP01000004.1_cds_KEC73527.1_1623	-	hypothetical protein	CSH418
392085..392531	-	148	RLPCCGM1_c1646:KEC73529.1	lcl|JFGP01000004.1_cds_KEC73529.1_1625	-	hypothetical protein	CSH402
398631..398756	-	41	RLPCCGM1_c1654:KEC73537.1	lcl|JFGP01000004.1_cds_KEC73537.1_1633	-	hypothetical protein	CPA119
398753..398896	-	47	RLPCCGM1_c1655:KEC73538.1	lcl|JFGP01000004.1_cds_KEC73538.1_1634	-	hypothetical protein	CPA120
409827..410000	+	57	RLPCCGM1_c1665:KEC73548.1	lcl|JFGP01000004.1_cds_KEC73548.1_1644	-	hypothetical protein	CPA121
451565..451708	-	47	RLPCCGM1_c1703:KEC73586.1	lcl|JFGP01000004.1_cds_KEC73586.1_1682	-	hypothetical protein	CPA122
458285..458458	+	57	RLPCCGM1_c1711:KEC73594.1	lcl|JFGP01000004.1_cds_KEC73594.1_1690	-	hypothetical protein	CSH419
460405..460518	-	37	RLPCCGM1_c1714:KEC73597.1	lcl|JFGP01000004.1_cds_KEC73597.1_1693	-	hypothetical protein	CPA123
460739..461341	+	200	RLPCCGM1_c1715:KEC73598.1	lcl|JFGP01000004.1_cds_KEC73598.1_1694	-	transposase	CPA6
476625..477449	+	274	RLPCCGM1_c1730:KEC73613.1	lcl|JFGP01000004.1_cds_KEC73613.1_1709	COG2755E	hypothetical protein	CPA124
478734..479147	+	137	RLPCCGM1_c1732:KEC73615.1	lcl|JFGP01000004.1_cds_KEC73615.1_1711	-	hypothetical protein	CPA125
501543..502523	+	326	RLPCCGM1_c1750:KEC73633.1	lcl|JFGP01000004.1_cds_KEC73633.1_1729	-	GntR family transcriptional regulator	CPA126
535428..535679	-	83	RLPCCGM1_c1782:KEC73665.1	lcl|JFGP01000004.1_cds_KEC73665.1_1761	-	hypothetical protein	CPA127
552001..552315	+	104	RLPCCGM1_c1797:KEC73680.1	lcl|JFGP01000004.1_cds_KEC73680.1_1776	-	hypothetical protein	CPA128
576301..576453	-	50	RLPCCGM1_c1820:KEC73702.1	lcl|JFGP01000004.1_cds_KEC73702.1_1798	-	hypothetical protein	CPA129
576566..576874	-	102	RLPCCGM1_c1821:KEC73703.1	lcl|JFGP01000004.1_cds_KEC73703.1_1799	-	hypothetical protein	CPA130
578359..578709	-	116	RLPCCGM1_c1823:KEC73705.1	lcl|JFGP01000004.1_cds_KEC73705.1_1801	-	transcriptional regulator, TetR family	CPA131
593663..594514	-	283	RLPCCGM1_c1837:KEC73719.1	lcl|JFGP01000004.1_cds_KEC73719.1_1815	-	hypothetical protein	CPA132
594475..595026	-	183	RLPCCGM1_c1838:KEC73720.1	lcl|JFGP01000004.1_cds_KEC73720.1_1816	-	hypothetical protein	CPA133
595005..595616	-	203	RLPCCGM1_c1839:KEC73721.1	lcl|JFGP01000004.1_cds_KEC73721.1_1817	-	tetracycline resistance protein	CPA134
668936..669547	+	203	RLPCCGM1_c1908:KEC73790.1	lcl|JFGP01000004.1_cds_KEC73790.1_1886	COG0262H	pyrimidine reductase protein	CPA135
670804..670998	+	64	RLPCCGM1_c1911:KEC73793.1	lcl|JFGP01000004.1_cds_KEC73793.1_1889	-	hypothetical protein	CPA136
673124..673297	+	57	RLPCCGM1_c1913:KEC73795.1	lcl|JFGP01000004.1_cds_KEC73795.1_1891	-	hypothetical protein	CPA137
778562..778867	-	101	RLPCCGM1_c2011:KEC73892.1	lcl|JFGP01000004.1_cds_KEC73892.1_1988	-	hypothetical protein	CPA138
778869..779582	-	237	RLPCCGM1_c2012:KEC73893.1	lcl|JFGP01000004.1_cds_KEC73893.1_1989	COG0338L	adenine specific DNA methyltransferase, D12	CPA139
779819..781717	-	632	RLPCCGM1_c2013:KEC73894.1	lcl|JFGP01000004.1_cds_KEC73894.1_1990	-	hypothetical protein	CPA140
781721..782392	-	223	RLPCCGM1_c2014:KEC73895.1	lcl|JFGP01000004.1_cds_KEC73895.1_1991	-	hypothetical protein	CPA141
782389..783405	-	338	RLPCCGM1_c2015:KEC73896.1	lcl|JFGP01000004.1_cds_KEC73896.1_1992	-	hypothetical protein	CPA142
783405..784001	-	198	RLPCCGM1_c2016:KEC73897.1	lcl|JFGP01000004.1_cds_KEC73897.1_1993	COG3778X	tail protein	CPA143
784001..785140	-	379	RLPCCGM1_c2017:KEC73898.1	lcl|JFGP01000004.1_cds_KEC73898.1_1994	COG3299X	phage FluMu protein gp47	CPA144
785142..785603	-	153	RLPCCGM1_c2018:KEC73899.1	lcl|JFGP01000004.1_cds_KEC73899.1_1995	COG4381X	hypothetical protein	CPA145
785659..786171	-	170	RLPCCGM1_c2019:KEC73900.1	lcl|JFGP01000004.1_cds_KEC73900.1_1996	-	Mu-like prophage protein gp45-like protein	CPA146
786171..787370	-	399	RLPCCGM1_c2020:KEC73901.1	lcl|JFGP01000004.1_cds_KEC73901.1_1997	COG4379X	Mu P family protein	CPA147
787367..788611	-	414	RLPCCGM1_c2021:KEC73902.1	lcl|JFGP01000004.1_cds_KEC73902.1_1998	-	Mu-like prophage DNA circulation protein	CPA148
788611..791034	-	807	RLPCCGM1_c2022:KEC73903.1	lcl|JFGP01000004.1_cds_KEC73903.1_1999	COG5412X	hypothetical protein	CPA149
791048..791179	-	43	RLPCCGM1_c2023:KEC73904.1	lcl|JFGP01000004.1_cds_KEC73904.1_2000	-	hypothetical protein	CPA150
791179..791661	-	160	RLPCCGM1_c2024:KEC73905.1	lcl|JFGP01000004.1_cds_KEC73905.1_2001	-	hypothetical protein	CPA151
791658..792020	-	120	RLPCCGM1_c2025:KEC73906.1	lcl|JFGP01000004.1_cds_KEC73906.1_2002	-	hypothetical protein	CPA152
792035..793522	-	495	RLPCCGM1_c2026:KEC73907.1	lcl|JFGP01000004.1_cds_KEC73907.1_2003	COG4386X	Mu tail sheath family protein	CPA153
793526..793831	-	101	RLPCCGM1_c2027:KEC73908.1	lcl|JFGP01000004.1_cds_KEC73908.1_2004	-	hypothetical protein	CPA154
793835..794416	-	193	RLPCCGM1_c2028:KEC73909.1	lcl|JFGP01000004.1_cds_KEC73909.1_2005	COG5003X	hypothetical protein	CPA155
794416..794850	-	144	RLPCCGM1_c2029:KEC73910.1	lcl|JFGP01000004.1_cds_KEC73910.1_2006	COG4387X	hypothetical protein	CPA156
794930..795256	-	108	RLPCCGM1_c2030:KEC73911.1	lcl|JFGP01000004.1_cds_KEC73911.1_2007	-	hypothetical protein	CPA157
795442..795879	-	145	RLPCCGM1_c2031:KEC73912.1	lcl|JFGP01000004.1_cds_KEC73912.1_2008	-	hypothetical protein	CPA158
796002..796895	-	297	RLPCCGM1_c2032:KEC73913.1	lcl|JFGP01000004.1_cds_KEC73913.1_2009	COG4397X	Mu-like prophage FluMu major head subunit	CPA159
796906..797301	-	131	RLPCCGM1_c2033:KEC73914.1	lcl|JFGP01000004.1_cds_KEC73914.1_2010	-	hypothetical protein	CPA160
797303..798340	-	345	RLPCCGM1_c2034:KEC73915.1	lcl|JFGP01000004.1_cds_KEC73915.1_2011	COG4388X	Mu-like prophage I protein-like protein	CPA161
798425..798937	-	170	RLPCCGM1_c2035:KEC73916.1	lcl|JFGP01000004.1_cds_KEC73916.1_2012	COG5005X	phage virion morphogenesis protein	CPA162
799048..800244	-	398	RLPCCGM1_c2036:KEC73917.1	lcl|JFGP01000004.1_cds_KEC73917.1_2013	-	phage (Mu-like) virion morphogenesis protein	CPA163
800271..801869	-	532	RLPCCGM1_c2037:KEC73918.1	lcl|JFGP01000004.1_cds_KEC73918.1_2014	COG4383X	Mu-like prophage FluMu protein gp29	CPA164
801869..803521	-	550	RLPCCGM1_c2038:KEC73919.1	lcl|JFGP01000004.1_cds_KEC73919.1_2015	COG4373X	Mu-like prophage FluMu protein gp28	CPA165
803518..804126	-	202	RLPCCGM1_c2039:KEC73920.1	lcl|JFGP01000004.1_cds_KEC73920.1_2016	-	Mu-like prophage FluMu protein gp27	CPA166
804129..804446	-	105	RLPCCGM1_c2040:KEC73921.1	lcl|JFGP01000004.1_cds_KEC73921.1_2017	-	phage protein	CPA167
804443..804790	-	115	RLPCCGM1_c2041:KEC73922.1	lcl|JFGP01000004.1_cds_KEC73922.1_2018	-	hypothetical protein	CPA168
805240..805602	-	120	RLPCCGM1_c2042:KEC73923.1	lcl|JFGP01000004.1_cds_KEC73923.1_2019	-	hypothetical protein	CPA169
805599..805805	-	68	RLPCCGM1_c2043:KEC73924.1	lcl|JFGP01000004.1_cds_KEC73924.1_2020	-	hypothetical protein	CPA170
805867..806349	-	160	RLPCCGM1_c2044:KEC73925.1	lcl|JFGP01000004.1_cds_KEC73925.1_2021	COG3409M	hypothetical protein	CPA171
806697..807056	-	119	RLPCCGM1_c2045:KEC73926.1	lcl|JFGP01000004.1_cds_KEC73926.1_2022	-	hypothetical protein	CPA172
807334..807975	-	213	RLPCCGM1_c2046:KEC73927.1	lcl|JFGP01000004.1_cds_KEC73927.1_2023	COG4382X	protein gp16	CPA173
808092..808772	+	226	RLPCCGM1_c2047:KEC73928.1	lcl|JFGP01000004.1_cds_KEC73928.1_2024	-	hypothetical protein	CPA174
808796..808993	-	65	RLPCCGM1_c2048:KEC73929.1	lcl|JFGP01000004.1_cds_KEC73929.1_2025	-	hypothetical protein	CPA175
809000..809665	-	221	RLPCCGM1_c2049:KEC73930.1	lcl|JFGP01000004.1_cds_KEC73930.1_2026	-	hypothetical protein	CPA176
809679..809810	+	43	RLPCCGM1_c2050:KEC73931.1	lcl|JFGP01000004.1_cds_KEC73931.1_2027	-	hypothetical protein	CPA177
809864..810142	-	92	RLPCCGM1_c2051:KEC73932.1	lcl|JFGP01000004.1_cds_KEC73932.1_2028	-	hypothetical protein	CPA178
810139..810432	-	97	RLPCCGM1_c2052:KEC73933.1	lcl|JFGP01000004.1_cds_KEC73933.1_2029	-	hypothetical protein	CPA179
810429..811448	-	339	RLPCCGM1_c2053:KEC73934.1	lcl|JFGP01000004.1_cds_KEC73934.1_2030	COG2842X	bacteriophage DNA transposition protein B	CPA180
811570..813402	-	610	RLPCCGM1_c2054:KEC73935.1	lcl|JFGP01000004.1_cds_KEC73935.1_2031	COG2801X	transposase	CPA181
813531..813989	-	152	RLPCCGM1_c2055:KEC73936.1	lcl|JFGP01000004.1_cds_KEC73936.1_2032	-	hypothetical protein	CPA182
813982..814833	-	283	RLPCCGM1_c2056:KEC73937.1	lcl|JFGP01000004.1_cds_KEC73937.1_2033	COG1475D	chromosome partitioning protein parB	CPA183
814833..815195	-	120	RLPCCGM1_c2057:KEC73938.1	lcl|JFGP01000004.1_cds_KEC73938.1_2034	-	hypothetical protein	CPA184
815323..815655	-	110	RLPCCGM1_c2058:KEC73939.1	lcl|JFGP01000004.1_cds_KEC73939.1_2035	-	hypothetical protein	CPA185
816755..816874	+	39	RLPCCGM1_c2059:KEC73940.1	lcl|JFGP01000004.1_cds_KEC73940.1_2036	-	hypothetical protein	CPA186
817183..820176	+	997	RLPCCGM1_c2060:KEC73941.1	lcl|JFGP01000004.1_cds_KEC73941.1_2037	COG0419L	hypothetical protein	CPA187
824934..825080	+	48	RLPCCGM1_c2063:KEC73944.1	lcl|JFGP01000004.1_cds_KEC73944.1_2040	-	hypothetical protein	CPA188
834496..834657	-	53	RLPCCGM1_c2076:KEC73957.1	lcl|JFGP01000004.1_cds_KEC73957.1_2053	-	hypothetical protein	CSH420
866772..866894	+	40	RLPCCGM1_c2100:KEC73981.1	lcl|JFGP01000004.1_cds_KEC73981.1_2077	-	hypothetical protein	CPA189
893276..893455	-	59	RLPCCGM1_c2124:KEC74005.1	lcl|JFGP01000004.1_cds_KEC74005.1_2101	-	hypothetical protein	CPA190
896201..896359	-	52	RLPCCGM1_c2128:KEC74009.1	lcl|JFGP01000004.1_cds_KEC74009.1_2105	-	dehydrogenase	CPA191
951997..952119	+	40	RLPCCGM1_c2186:KEC74067.1	lcl|JFGP01000004.1_cds_KEC74067.1_2163	-	hypothetical protein	CPA192
954013..954138	-	41	RLPCCGM1_c2188:KEC74069.1	lcl|JFGP01000004.1_cds_KEC74069.1_2165	-	hypothetical protein	CPA193
965206..965880	+	224	RLPCCGM1_c2198:KEC74079.1	lcl|JFGP01000004.1_cds_KEC74079.1_2175	-	extensin-like protein	CPA194
1005218..1005346	+	42	RLPCCGM1_c2235:KEC74116.1	lcl|JFGP01000004.1_cds_KEC74116.1_2212	-	hypothetical protein	CPA195
1087432..1087674	-	80	RLPCCGM1_c2306:KEC74186.1	lcl|JFGP01000004.1_cds_KEC74186.1_2282	-	hypothetical protein	CPA196
1127627..1127767	-	46	RLPCCGM1_c2344:KEC74224.1	lcl|JFGP01000004.1_cds_KEC74224.1_2320	-	hypothetical protein	CPA197
1150109..1150633	+	174	RLPCCGM1_c2363:KEC74243.1	lcl|JFGP01000004.1_cds_KEC74243.1_2339	-	mannose-1-phosphate guanylyltransferase	CPA198
1150630..1151541	+	303	RLPCCGM1_c2364:KEC74244.1	lcl|JFGP01000004.1_cds_KEC74244.1_2340	-	mannose-1-phosphate guanylyltransferase (GDP)	CPA199
1154864..1155016	-	50	RLPCCGM1_c2369:KEC74249.1	lcl|JFGP01000004.1_cds_KEC74249.1_2345	-	hypothetical protein	CPA200
1193393..1193851	+	152	RLPCCGM1_c2410:KEC74290.1	lcl|JFGP01000004.1_cds_KEC74290.1_2386	-	hypothetical protein	CPA201
1332287..1332703	+	138	RLPCCGM1_c2536:KEC74410.1	lcl|JFGP01000004.1_cds_KEC74410.1_2506	-	spermidine Putrescine ABC transporter permease	CPA202
1347604..1347720	+	38	RLPCCGM1_c2551:KEC74425.1	lcl|JFGP01000004.1_cds_KEC74425.1_2521	-	hypothetical protein	CPA203
1364297..1364419	-	40	RLPCCGM1_c2566:KEC74439.1	lcl|JFGP01000004.1_cds_KEC74439.1_2535	-	hypothetical protein	CPA204
1420916..1421080	-	54	RLPCCGM1_c2619:KEC74492.1	lcl|JFGP01000004.1_cds_KEC74492.1_2588	-	hypothetical protein	CSH421
1461055..1461390	-	111	RLPCCGM1_c2657:KEC74530.1	lcl|JFGP01000004.1_cds_KEC74530.1_2626	-	transcriptional regulator lrhA	CPA205
1512134..1512304	-	56	RLPCCGM1_c2703:KEC74575.1	lcl|JFGP01000004.1_cds_KEC74575.1_2671	-	hypothetical protein	CPA206
1607946..1608080	-	44	RLPCCGM1_c2781:KEC74653.1	lcl|JFGP01000004.1_cds_KEC74653.1_2749	-	hypothetical protein	CPA207
1658839..1659009	-	56	RLPCCGM1_c2830:KEC74702.1	lcl|JFGP01000004.1_cds_KEC74702.1_2798	-	hypothetical protein	CPA208
1714233..1714400	-	55	RLPCCGM1_c2876:KEC74742.1	lcl|JFGP01000004.1_cds_KEC74742.1_2838	-	ribonuclease	CPA209
16..231	+	71	RLPCCGM1_c2921:KEC71559.1	lcl|JFGP01000005.1_cds_KEC71559.1_2882	-	transposase	CPA1
28576..28752	+	58	RLPCCGM1_c2953:KEC71591.1	lcl|JFGP01000005.1_cds_KEC71591.1_2914	-	hypothetical protein	CPA210
37712..37960	-	82	RLPCCGM1_c2962:KEC71599.1	lcl|JFGP01000005.1_cds_KEC71599.1_2922	-	hypothetical protein	CPA211
40481..40633	+	50	RLPCCGM1_c2966:KEC71603.1	lcl|JFGP01000005.1_cds_KEC71603.1_2926	-	hypothetical protein	CPA212
111348..111653	-	101	RLPCCGM1_c3027:KEC71664.1	lcl|JFGP01000005.1_cds_KEC71664.1_2987	-	hypothetical protein	CSH422
111671..111838	-	55	RLPCCGM1_c3028:KEC71665.1	lcl|JFGP01000005.1_cds_KEC71665.1_2988	-	hypothetical protein	CPA213
134237..134452	+	71	RLPCCGM1_c3052:KEC71689.1	lcl|JFGP01000005.1_cds_KEC71689.1_3012	-	hypothetical protein	CPA214
210274..210438	+	54	RLPCCGM1_c3131:KEC71767.1	lcl|JFGP01000005.1_cds_KEC71767.1_3090	-	hypothetical protein	CSH423
243329..243487	-	52	RLPCCGM1_c3155:KEC71791.1	lcl|JFGP01000005.1_cds_KEC71791.1_3114	-	hypothetical protein	CPA215
294657..295694	+	345	RLPCCGM1_c3198:KEC71834.1	lcl|JFGP01000005.1_cds_KEC71834.1_3157	COG3842E	iron(III) ABC transporter ATP-binding protein	CSH1257
326234..327178	-	314	RLPCCGM1_c3226:KEC71861.1	lcl|JFGP01000005.1_cds_KEC71861.1_3184	COG4544S	hypothetical protein	CSH424
340595..340714	+	39	RLPCCGM1_c3241:KEC71876.1	lcl|JFGP01000005.1_cds_KEC71876.1_3199	-	hypothetical protein	CPA216
385175..386809	+	544	RLPCCGM1_c3278:KEC71913.1	lcl|JFGP01000005.1_cds_KEC71913.1_3236	-	membrane-bound lytic murein transglycosylase	CPA217
427967..428080	+	37	RLPCCGM1_c3318:KEC71953.1	lcl|JFGP01000005.1_cds_KEC71953.1_3276	-	hypothetical protein	CPA218
447766..449772	-	668	RLPCCGM1_c3335:KEC71964.1	lcl|JFGP01000005.1_cds_KEC71964.1_3287	COG1112L	Superfamily I DNA/RNA helicase protein	CPA219
449769..451022	-	417	RLPCCGM1_c3336:KEC71965.1	lcl|JFGP01000005.1_cds_KEC71965.1_3288	-	Superfamily I DNA/RNA helicase protein	CPA220
482213..482338	-	41	RLPCCGM1_c3363:KEC71992.1	lcl|JFGP01000005.1_cds_KEC71992.1_3315	-	hypothetical protein	CPA221
493558..494922	-	454	RLPCCGM1_c3373:KEC72001.1	lcl|JFGP01000005.1_cds_KEC72001.1_3324	-	hypothetical protein	CPA222
497130..497711	-	193	RLPCCGM1_c3374:KEC72002.1	lcl|JFGP01000005.1_cds_KEC72002.1_3325	COG1961L	integrase	CPA223
501469..501624	-	51	RLPCCGM1_c3375:KEC72003.1	lcl|JFGP01000005.1_cds_KEC72003.1_3326	-	hypothetical protein	CPA224
502505..502759	+	84	RLPCCGM1_c3376:KEC72004.1	lcl|JFGP01000005.1_cds_KEC72004.1_3327	-	pvuII DNA methyltransferase	CPA225
502784..504151	-	455	RLPCCGM1_c3377:KEC72005.1	lcl|JFGP01000005.1_cds_KEC72005.1_3328	COG0582LX	integrase family protein	CPA226
516376..516519	-	47	RLPCCGM1_c3389:KEC72017.1	lcl|JFGP01000005.1_cds_KEC72017.1_3340	-	hypothetical protein	CPA227
600083..601666	+	527	RLPCCGM1_c3462:KEC72090.1	lcl|JFGP01000005.1_cds_KEC72090.1_3413	-	cell division protein	CPA228
677196..677327	+	43	RLPCCGM1_c3540:KEC72167.1	lcl|JFGP01000005.1_cds_KEC72167.1_3490	-	hypothetical protein	CPA229
677513..677704	+	63	RLPCCGM1_c3541:KEC72168.1	lcl|JFGP01000005.1_cds_KEC72168.1_3491	-	hypothetical protein	CPA230
721812..721952	-	46	RLPCCGM1_c3593:KEC72219.1	lcl|JFGP01000005.1_cds_KEC72219.1_3542	-	acetyltransferase protein	CPA231
735266..735484	-	72	RLPCCGM1_c3606:KEC72232.1	lcl|JFGP01000005.1_cds_KEC72232.1_3555	-	rare lipoprotein A protein	CPA232
740033..740185	-	50	RLPCCGM1_c3611:KEC72237.1	lcl|JFGP01000005.1_cds_KEC72237.1_3560	-	hypothetical protein	CPA233
793794..793916	+	40	RLPCCGM1_c3663:KEC72289.1	lcl|JFGP01000005.1_cds_KEC72289.1_3612	-	hypothetical protein	CPA234
802893..803006	+	37	RLPCCGM1_c3672:KEC72298.1	lcl|JFGP01000005.1_cds_KEC72298.1_3621	-	hypothetical protein	CPA235
869660..870124	+	154	RLPCCGM1_c3739:KEC72364.1	lcl|JFGP01000005.1_cds_KEC72364.1_3687	-	hypothetical protein	CPA236
881493..881867	-	124	RLPCCGM1_c3753:KEC72378.1	lcl|JFGP01000005.1_cds_KEC72378.1_3701	-	two-component response regulator protein	CPA237
935324..935464	+	46	RLPCCGM1_c3798:KEC72423.1	lcl|JFGP01000005.1_cds_KEC72423.1_3746	-	hypothetical protein	CPA238
936948..937118	-	56	RLPCCGM1_c3801:KEC72425.1	lcl|JFGP01000005.1_cds_KEC72425.1_3748	-	hypothetical protein	CSH408
972556..972702	+	48	RLPCCGM1_c3833:KEC72456.1	lcl|JFGP01000005.1_cds_KEC72456.1_3779	-	hypothetical protein	CPA239
993290..993619	+	109	RLPCCGM1_c3849:KEC72472.1	lcl|JFGP01000005.1_cds_KEC72472.1_3795	-	cold shock protein	CPA240
1021394..1021705	-	103	RLPCCGM1_c3880:KEC72501.1	lcl|JFGP01000005.1_cds_KEC72501.1_3824	-	hypothetical protein	CPA241
1030864..1030980	+	38	RLPCCGM1_c3889:KEC72510.1	lcl|JFGP01000005.1_cds_KEC72510.1_3833	-	hypothetical protein	CPA242
1072342..1072455	-	37	RLPCCGM1_c3928:KEC72549.1	lcl|JFGP01000005.1_cds_KEC72549.1_3872	-	hypothetical protein	CPA243
1106697..1106846	-	49	RLPCCGM1_c3966:KEC72587.1	lcl|JFGP01000005.1_cds_KEC72587.1_3910	-	hypothetical protein	CPA244
1111651..1112022	+	123	RLPCCGM1_c3971:KEC72592.1	lcl|JFGP01000005.1_cds_KEC72592.1_3915	-	lytic transglycosylase, catalytic	CSH409
1170338..1176484	+	2048	RLPCCGM1_c4019:KEC72639.1	lcl|JFGP01000005.1_cds_KEC72639.1_3962	COG2931Q	rhizobiocin/RTX toxin and hemolysin-type calcium	CPA245
1177223..1177390	+	55	RLPCCGM1_c4021:KEC72641.1	lcl|JFGP01000005.1_cds_KEC72641.1_3964	-	hypothetical protein	CSH410
1225585..1225737	+	50	RLPCCGM1_c4071:KEC72690.1	lcl|JFGP01000005.1_cds_KEC72690.1_4013	-	hypothetical protein	CPA246
1227925..1228104	+	59	RLPCCGM1_c4074:KEC72693.1	lcl|JFGP01000005.1_cds_KEC72693.1_4016	-	hypothetical protein	CPA247
1253644..1254117	-	157	RLPCCGM1_c4100:KEC72719.1	lcl|JFGP01000005.1_cds_KEC72719.1_4042	-	hypothetical protein	CPA248
1288048..1288698	+	216	RLPCCGM1_c4131:KEC72750.1	lcl|JFGP01000005.1_cds_KEC72750.1_4073	-	scaffold protein for (4Fe-4S) cluster assembly	CPA249
1326711..1326926	+	71	RLPCCGM1_c4166:KEC72785.1	lcl|JFGP01000005.1_cds_KEC72785.1_4108	-	transposase	CPA1
1342820..1343995	+	391	RLPCCGM1_c4178:KEC72797.1	lcl|JFGP01000005.1_cds_KEC72797.1_4120	-	acyl-CoA dehydrogenase	CPA250
1343992..1344594	+	200	RLPCCGM1_c4179:KEC72798.1	lcl|JFGP01000005.1_cds_KEC72798.1_4121	-	cyl-CoA dehydrogenase protein	CPA251
1394823..1394963	+	46	RLPCCGM1_c4225:KEC72844.1	lcl|JFGP01000005.1_cds_KEC72844.1_4167	-	hypothetical protein	CSH411
1431556..1433520	+	654	RLPCCGM1_c4264:KEC72883.1	lcl|JFGP01000005.1_cds_KEC72883.1_4206	-	hypothetical protein	CPA252
1442535..1443026	-	163	RLPCCGM1_c4273:KEC72892.1	lcl|JFGP01000005.1_cds_KEC72892.1_4215	-	hypothetical protein	CSH404
1466308..1466466	+	52	RLPCCGM1_c4292:KEC72909.1	lcl|JFGP01000005.1_cds_KEC72909.1_4232	-	hypothetical protein	CPA253
1473485..1474456	-	323	RLPCCGM1_c4303:KEC72920.1	lcl|JFGP01000005.1_cds_KEC72920.1_4243	-	hypothetical protein	CSH405
PLASMIDS
12..161	+	49	RLPCCGM1_p0001:KEC71439.1	lcl|JFGP01000006.1_cds_KEC71439.1_4244	-	methyl-accepting chemotaxis protein	CPA254
4878..5042	-	54	RLPCCGM1_p0005:KEC71274.1	lcl|JFGP01000007.1_cds_KEC71274.1_4248	-	hypothetical protein	CPA255
5063..5203	-	46	RLPCCGM1_p0006:KEC71275.1	lcl|JFGP01000007.1_cds_KEC71275.1_4249	-	hypothetical protein	CPA256
5811..5978	-	55	RLPCCGM1_p0008:KEC71277.1	lcl|JFGP01000007.1_cds_KEC71277.1_4251	-	hypothetical protein	CSH1254
12215..12334	-	39	RLPCCGM1_p0015:KEC71284.1	lcl|JFGP01000007.1_cds_KEC71284.1_4258	-	hypothetical protein	CPA257
15186..15305	-	39	RLPCCGM1_p0017:KEC71286.1	lcl|JFGP01000007.1_cds_KEC71286.1_4260	-	hypothetical protein	CPA258
15414..15551	+	45	RLPCCGM1_p0018:KEC71287.1	lcl|JFGP01000007.1_cds_KEC71287.1_4261	-	hypothetical protein	CPA259
16466..17065	-	199	RLPCCGM1_p0020:KEC71289.1	lcl|JFGP01000007.1_cds_KEC71289.1_4263	-	chemotaxis protein methyltransferase CheR	CPA260
17060..17188	+	42	RLPCCGM1_p0021:KEC71290.1	lcl|JFGP01000007.1_cds_KEC71290.1_4264	-	hypothetical protein	CPA261
17207..17566	+	119	RLPCCGM1_p0022:KEC71291.1	lcl|JFGP01000007.1_cds_KEC71291.1_4265	-	hypothetical protein	CPA262
19193..19372	+	59	RLPCCGM1_p0024:KEC71293.1	lcl|JFGP01000007.1_cds_KEC71293.1_4267	-	hypothetical protein	CPA263
19597..19716	+	39	RLPCCGM1_p0025:KEC71294.1	lcl|JFGP01000007.1_cds_KEC71294.1_4268	-	hypothetical protein	CPA264
21977..22669	+	230	RLPCCGM1_p0027:KEC71296.1	lcl|JFGP01000007.1_cds_KEC71296.1_4270	-	zinc-binding dehydrogenase	CPA265
24154..24372	+	72	RLPCCGM1_p0029:KEC71298.1	lcl|JFGP01000007.1_cds_KEC71298.1_4272	-	hypothetical protein	CPA266
60615..60761	-	48	RLPCCGM1_p0062:KEC71331.1	lcl|JFGP01000007.1_cds_KEC71331.1_4305	-	hypothetical protein	CPA267
77319..77471	+	50	RLPCCGM1_p0079:KEC71348.1	lcl|JFGP01000007.1_cds_KEC71348.1_4322	-	hypothetical protein	CPA268
78695..78925	+	76	RLPCCGM1_p0082:KEC71351.1	lcl|JFGP01000007.1_cds_KEC71351.1_4325	-	cytochrome c-like protein	CPA269
85565..85993	+	142	RLPCCGM1_p0090:KEC71359.1	lcl|JFGP01000007.1_cds_KEC71359.1_4333	-	hypothetical protein	CPA270
101305..101949	-	214	RLPCCGM1_p0101:KEC71370.1	lcl|JFGP01000007.1_cds_KEC71370.1_4344	COG2020O	transmembrane protein	CSH2246
102703..102849	+	48	RLPCCGM1_p0102:KEC71371.1	lcl|JFGP01000007.1_cds_KEC71371.1_4345	-	hypothetical protein	CPA271
105372..105677	+	101	RLPCCGM1_p0105:KEC71374.1	lcl|JFGP01000007.1_cds_KEC71374.1_4348	-	prolyl endopeptidase	CPA272
105662..105889	+	75	RLPCCGM1_p0106:KEC71375.1	lcl|JFGP01000007.1_cds_KEC71375.1_4349	-	prolyl endopeptidase	CPA273
105890..106006	+	38	RLPCCGM1_p0107:KEC71376.1	lcl|JFGP01000007.1_cds_KEC71376.1_4350	-	hypothetical protein	CPA274
109039..109287	-	82	RLPCCGM1_p0111:KEC71380.1	lcl|JFGP01000007.1_cds_KEC71380.1_4354	-	integrase protein	CPA275
110391..110522	+	43	RLPCCGM1_p0112:KEC71381.1	lcl|JFGP01000007.1_cds_KEC71381.1_4355	-	hypothetical protein	CPA276
110545..110697	-	50	RLPCCGM1_p0113:KEC71382.1	lcl|JFGP01000007.1_cds_KEC71382.1_4356	-	hypothetical protein	CPA277
113085..113414	+	109	RLPCCGM1_p0117:KEC71386.1	lcl|JFGP01000007.1_cds_KEC71386.1_4360	-	gifsy-2 prophage protein	CPA5
113593..114552	-	319	RLPCCGM1_p0118:KEC71387.1	lcl|JFGP01000007.1_cds_KEC71387.1_4361	COG2755E	hypothetical protein	CPA278
114909..116009	+	366	RLPCCGM1_p0119:KEC71388.1	lcl|JFGP01000007.1_cds_KEC71388.1_4362	-	gifsy-2 prophage protein	CPA279
120286..120612	-	108	RLPCCGM1_p0123:KEC71392.1	lcl|JFGP01000007.1_cds_KEC71392.1_4366	-	integrase/recombinase clustered with segregation	CPA280
120810..120974	-	54	RLPCCGM1_p0124:KEC71393.1	lcl|JFGP01000007.1_cds_KEC71393.1_4367	-	hypothetical protein	CPA281
132046..133053	+	335	RLPCCGM1_p0134:KEC71403.1	lcl|JFGP01000007.1_cds_KEC71403.1_4377	COG1638G	TRAP-type C4-dicarboxylate transport system,	CPA282
133080..133610	+	176	RLPCCGM1_p0135:KEC71404.1	lcl|JFGP01000007.1_cds_KEC71404.1_4378	COG3090G	hypothetical protein	CPA283
139956..140075	+	39	RLPCCGM1_p0142:KEC71411.1	lcl|JFGP01000007.1_cds_KEC71411.1_4385	-	hypothetical protein	CPA284
158224..158478	-	84	RLPCCGM1_p0159:KEC71428.1	lcl|JFGP01000007.1_cds_KEC71428.1_4402	-	hypothetical protein	CPA285
19374..19616	+	80	RLPCCGM1_p0182:KEC70922.1	lcl|JFGP01000008.1_cds_KEC70922.1_4425	-	oxidoreductase	CPA286
19610..20260	+	216	RLPCCGM1_p0183:KEC70923.1	lcl|JFGP01000008.1_cds_KEC70923.1_4426	-	oxidoreductase	CPA287
84381..85142	-	253	RLPCCGM1_p0246:KEC70986.1	lcl|JFGP01000008.1_cds_KEC70986.1_4489	-	ABC transporter, periplasmic substrate-binding	CPA288
85163..86026	-	287	RLPCCGM1_p0247:KEC70987.1	lcl|JFGP01000008.1_cds_KEC70987.1_4490	-	ABC transporter, periplasmic substrate-binding	CPA289
107111..107272	-	53	RLPCCGM1_p0268:KEC71008.1	lcl|JFGP01000008.1_cds_KEC71008.1_4511	-	hypothetical protein	CPA290
125122..125292	-	56	RLPCCGM1_p0283:KEC71023.1	lcl|JFGP01000008.1_cds_KEC71023.1_4526	-	metal activated pyridoxal enzyme	CPA291
145437..146336	+	299	RLPCCGM1_p0302:KEC71042.1	lcl|JFGP01000008.1_cds_KEC71042.1_4545	-	inner membrane component of tripartite multidrug	CPA292
156795..156917	-	40	RLPCCGM1_p0310:KEC71050.1	lcl|JFGP01000008.1_cds_KEC71050.1_4553	-	hypothetical protein	CPA293
198519..198659	-	46	RLPCCGM1_p0351:KEC71090.1	lcl|JFGP01000008.1_cds_KEC71090.1_4593	-	hypothetical protein	CPA294
264959..265174	-	71	RLPCCGM1_p0405:KEC71144.1	lcl|JFGP01000008.1_cds_KEC71144.1_4647	-	hypothetical protein	CPA295
265346..265531	+	61	RLPCCGM1_p0406:KEC71145.1	lcl|JFGP01000008.1_cds_KEC71145.1_4648	-	hypothetical protein	CPA296
305801..306916	-	371	RLPCCGM1_p0443:KEC71182.1	lcl|JFGP01000008.1_cds_KEC71182.1_4685	-	urocanate hydratase	CPA297
395791..397098	-	435	RLPCCGM1_p0520:KEC71259.1	lcl|JFGP01000008.1_cds_KEC71259.1_4762	-	multi-sensor hybrid histidine kinase	CPA298
404374..404490	-	38	RLPCCGM1_p0528:KEC71267.1	lcl|JFGP01000008.1_cds_KEC71267.1_4770	-	hypothetical protein	CPA299
405404..405655	-	83	RLPCCGM1_p0530:KEC71269.1	lcl|JFGP01000008.1_cds_KEC71269.1_4772	-	iIron-uptake factor PiuB	CPA300
463..840	-	125	RLPCCGM1_p0531:KEC70757.1	lcl|JFGP01000009.1_cds_KEC70757.1_4773	-	hypothetical protein	CPA301
4389..4523	-	44	RLPCCGM1_p0534:KEC70760.1	lcl|JFGP01000009.1_cds_KEC70760.1_4776	-	insertion sequence transposase protein	CPA302
4860..5132	-	90	RLPCCGM1_p0535:KEC70761.1	lcl|JFGP01000009.1_cds_KEC70761.1_4777	-	oxidoreductase	CPA303
7893..8036	-	47	RLPCCGM1_p0537:KEC70763.1	lcl|JFGP01000009.1_cds_KEC70763.1_4779	-	hypothetical protein	CPA304
8462..9205	-	247	RLPCCGM1_p0538:KEC70764.1	lcl|JFGP01000009.1_cds_KEC70764.1_4780	-	hypothetical protein	CPA305
9209..9997	-	262	RLPCCGM1_p0539:KEC70765.1	lcl|JFGP01000009.1_cds_KEC70765.1_4781	-	transposase	CPA306
13291..13893	-	200	RLPCCGM1_p0544:KEC70770.1	lcl|JFGP01000009.1_cds_KEC70770.1_4786	-	insertion sequence transposase	CPA6
13850..14245	-	131	RLPCCGM1_p0545:KEC70771.1	lcl|JFGP01000009.1_cds_KEC70771.1_4787	COG3415X	insertion sequence transposase	CPA7
18062..18187	+	41	RLPCCGM1_p0547:KEC70773.1	lcl|JFGP01000009.1_cds_KEC70773.1_4789	-	hypothetical protein	CPA8
18181..18948	+	255	RLPCCGM1_p0548:KEC70774.1	lcl|JFGP01000009.1_cds_KEC70774.1_4790	COG2801X	integrase catalytic protein	CPA307
33824..33940	-	38	RLPCCGM1_p0563:KEC70789.1	lcl|JFGP01000009.1_cds_KEC70789.1_4805	-	hypothetical protein	CPA308
35899..36030	+	43	RLPCCGM1_p0566:KEC70792.1	lcl|JFGP01000009.1_cds_KEC70792.1_4808	-	hypothetical protein	CPA309
39014..39139	-	41	RLPCCGM1_p0568:KEC70794.1	lcl|JFGP01000009.1_cds_KEC70794.1_4810	-	hypothetical protein	CPA310
44007..44369	-	120	RLPCCGM1_p0571:KEC70797.1	lcl|JFGP01000009.1_cds_KEC70797.1_4813	COG3328X	insertion sequence transposase	CPA311
44356..44805	-	149	RLPCCGM1_p0572:KEC70798.1	lcl|JFGP01000009.1_cds_KEC70798.1_4814	-	transposase, mutator type	CPA9
51013..51201	-	62	RLPCCGM1_p0577:KEC70803.1	lcl|JFGP01000009.1_cds_KEC70803.1_4819	-	hypothetical protein	CPA312
53389..53547	+	52	RLPCCGM1_p0581:KEC70807.1	lcl|JFGP01000009.1_cds_KEC70807.1_4823	-	hypothetical protein	CPA313
63689..63805	-	38	RLPCCGM1_p0593:KEC70819.1	lcl|JFGP01000009.1_cds_KEC70819.1_4835	-	type III secretion bridge between inner and	CPA314
72202..72837	+	211	RLPCCGM1_p0599:KEC70825.1	lcl|JFGP01000009.1_cds_KEC70825.1_4841	-	hypothetical protein	CPA315
73272..73460	-	62	RLPCCGM1_p0600:KEC70826.1	lcl|JFGP01000009.1_cds_KEC70826.1_4842	-	hypothetical protein	CPA316
73766..73996	+	76	RLPCCGM1_p0601:KEC70827.1	lcl|JFGP01000009.1_cds_KEC70827.1_4843	-	hypothetical protein	CPA317
74153..74530	+	125	RLPCCGM1_p0602:KEC70828.1	lcl|JFGP01000009.1_cds_KEC70828.1_4844	COG3293X	transposase	CPA318
74581..74913	+	110	RLPCCGM1_p0603:KEC70829.1	lcl|JFGP01000009.1_cds_KEC70829.1_4845	-	transposase	CPA319
76695..77501	+	268	RLPCCGM1_p0605:KEC70831.1	lcl|JFGP01000009.1_cds_KEC70831.1_4847	-	transposase	CPA320
77659..77778	-	39	RLPCCGM1_p0606:KEC70832.1	lcl|JFGP01000009.1_cds_KEC70832.1_4848	-	sensor histidine kinase	CPA321
79179..79325	-	48	RLPCCGM1_p0608:KEC70834.1	lcl|JFGP01000009.1_cds_KEC70834.1_4850	-	hypothetical protein	CPA322
79672..79821	-	49	RLPCCGM1_p0609:KEC70835.1	lcl|JFGP01000009.1_cds_KEC70835.1_4851	-	hypothetical protein	CPA323
85161..85667	-	168	RLPCCGM1_p0611:KEC70837.1	lcl|JFGP01000009.1_cds_KEC70837.1_4853	-	transposase	CPA324
85664..86026	-	120	RLPCCGM1_p0612:KEC70838.1	lcl|JFGP01000009.1_cds_KEC70838.1_4854	-	transposase	CPA325
86314..86922	-	202	RLPCCGM1_p0613:KEC70839.1	lcl|JFGP01000009.1_cds_KEC70839.1_4855	-	LysR family transcriptional regulator	CPA326
94216..94572	-	118	RLPCCGM1_p0620:KEC70846.1	lcl|JFGP01000009.1_cds_KEC70846.1_4862	-	insertion sequence transposase	CPA327
96787..96957	+	56	RLPCCGM1_p0622:KEC70848.1	lcl|JFGP01000009.1_cds_KEC70848.1_4864	-	hypothetical protein	CPA328
99030..99272	+	80	RLPCCGM1_p0626:KEC70852.1	lcl|JFGP01000009.1_cds_KEC70852.1_4868	-	carbon monoxide dehydrogenase large chain	CPA329
100298..100411	-	37	RLPCCGM1_p0628:KEC70854.1	lcl|JFGP01000009.1_cds_KEC70854.1_4870	-	hypothetical protein	CPA330
100491..100634	-	47	RLPCCGM1_p0629:KEC70855.1	lcl|JFGP01000009.1_cds_KEC70855.1_4871	-	hypothetical protein	CPA331
100674..100793	-	39	RLPCCGM1_p0630:KEC70856.1	lcl|JFGP01000009.1_cds_KEC70856.1_4872	-	hypothetical protein	CPA332
100949..101089	-	46	RLPCCGM1_p0631:KEC70857.1	lcl|JFGP01000009.1_cds_KEC70857.1_4873	-	hypothetical protein	CPA333
107574..107750	+	58	RLPCCGM1_p0638:KEC70864.1	lcl|JFGP01000009.1_cds_KEC70864.1_4880	-	hypothetical protein	CPA334
130303..130560	-	85	RLPCCGM1_p0653:KEC70879.1	lcl|JFGP01000009.1_cds_KEC70879.1_4895	-	IS3 family transposase	CPA335
136772..137011	-	79	RLPCCGM1_p0658:KEC70884.1	lcl|JFGP01000009.1_cds_KEC70884.1_4900	-	hypothetical protein	CPA336
140724..140849	-	41	RLPCCGM1_p0663:KEC70889.1	lcl|JFGP01000009.1_cds_KEC70889.1_4905	-	hypothetical protein	CPA337
155726..155992	+	88	RLPCCGM1_p0670:KEC70896.1	lcl|JFGP01000009.1_cds_KEC70896.1_4912	COG2963X	insertion sequence transposase	CPA10
159557..159892	-	111	RLPCCGM1_p0672:KEC70898.1	lcl|JFGP01000009.1_cds_KEC70898.1_4914	-	insertion sequence transposase	CPA338
160038..160304	-	88	RLPCCGM1_p0673:KEC70899.1	lcl|JFGP01000009.1_cds_KEC70899.1_4915	COG2963X	insertion sequence transposase	CPA339
161055..161357	-	100	RLPCCGM1_p0674:KEC70900.1	lcl|JFGP01000009.1_cds_KEC70900.1_4916	-	hypothetical protein	CPA340
83..478	+	131	RLPCCGM1_p0675:KEC70748.1	lcl|JFGP01000010.1_cds_KEC70748.1_4917	COG3415X	insertion sequence transposase	CPA7
435..1037	+	200	RLPCCGM1_p0676:KEC70749.1	lcl|JFGP01000010.1_cds_KEC70749.1_4918	-	transposase	CPA6
15708..15854	-	48	RLPCCGM1_p0690:KEC70719.1	lcl|JFGP01000011.1_cds_KEC70719.1_4932	-	transcriptional regulator protein, AraC family	CPA341
18623..19321	-	232	RLPCCGM1_p0692:KEC70721.1	lcl|JFGP01000011.1_cds_KEC70721.1_4934	-	aryl-alcohol dehydrogenase	CPA342
19785..20318	-	177	RLPCCGM1_p0693:KEC70722.1	lcl|JFGP01000011.1_cds_KEC70722.1_4935	-	deoxyribose-specific ABC transporter, permease	CPA343
28304..28567	-	87	RLPCCGM1_p0699:KEC70728.1	lcl|JFGP01000011.1_cds_KEC70728.1_4941	-	FMN reductase	CPA344
33843..34133	-	96	RLPCCGM1_p0704:KEC70733.1	lcl|JFGP01000011.1_cds_KEC70733.1_4946	-	4-hydroxyphenylacetate-3-monooxygenase protein	CPA345
35978..36427	-	149	RLPCCGM1_p0707:KEC70736.1	lcl|JFGP01000011.1_cds_KEC70736.1_4949	-	transposase, mutator type	CPA9
39274..39495	-	73	RLPCCGM1_p0710:KEC70739.1	lcl|JFGP01000011.1_cds_KEC70739.1_4952	-	hypothetical protein	CPA346
41208..41762	-	184	RLPCCGM1_p0712:KEC70741.1	lcl|JFGP01000011.1_cds_KEC70741.1_4954	-	metallo-hydrolase	CPA347
49876..50034	-	52	RLPCCGM1_p0717:KEC70746.1	lcl|JFGP01000011.1_cds_KEC70746.1_4959	-	transposase	CPA11
641..1444	+	267	RLPCCGM1_p0718:KEC70706.1	lcl|JFGP01000012.1_cds_KEC70706.1_4960	-	transposase	CPA348
16301..16441	-	46	RLPCCGM1_p0745:KEC70630.1	lcl|JFGP01000014.1_cds_KEC70630.1_4987	-	hypothetical protein	CPA349
17194..17355	-	53	RLPCCGM1_p0747:KEC70632.1	lcl|JFGP01000014.1_cds_KEC70632.1_4989	-	nodZ protein	CPA350
27995..28255	-	86	RLPCCGM1_p0755:KEC70640.1	lcl|JFGP01000014.1_cds_KEC70640.1_4997	-	transposase	CPA351
28988..29173	+	61	RLPCCGM1_p0756:KEC70641.1	lcl|JFGP01000014.1_cds_KEC70641.1_4998	-	hypothetical protein	CPA352
29170..29298	-	42	RLPCCGM1_p0757:KEC70642.1	lcl|JFGP01000014.1_cds_KEC70642.1_4999	-	IS4 insertion sequence transposase protein	CPA353
30016..30495	+	159	RLPCCGM1_p0758:KEC70643.1	lcl|JFGP01000014.1_cds_KEC70643.1_5000	COG3335X	insertion sequence transposase	CPA354
33826..33939	-	37	RLPCCGM1_p0760:KEC70645.1	lcl|JFGP01000014.1_cds_KEC70645.1_5002	-	hypothetical protein	CPA355
43722..44087	-	121	RLPCCGM1_p0768:KEC70653.1	lcl|JFGP01000014.1_cds_KEC70653.1_5010	-	insertion sequence transposase protein	CPA356
44152..44496	-	114	RLPCCGM1_p0769:KEC70654.1	lcl|JFGP01000014.1_cds_KEC70654.1_5011	-	transposase	CPA357
44490..44675	-	61	RLPCCGM1_p0770:KEC70655.1	lcl|JFGP01000014.1_cds_KEC70655.1_5012	-	insertion sequence transposase	CPA358
57849..57965	-	38	RLPCCGM1_p0779:KEC70664.1	lcl|JFGP01000014.1_cds_KEC70664.1_5021	-	hypothetical protein	CPA359
57998..58630	-	210	RLPCCGM1_p0780:KEC70665.1	lcl|JFGP01000014.1_cds_KEC70665.1_5022	-	hypothetical protein	CPA360
60042..60512	+	156	RLPCCGM1_p0782:KEC70667.1	lcl|JFGP01000014.1_cds_KEC70667.1_5024	-	hypothetical protein	CPA361
60500..60658	+	52	RLPCCGM1_p0783:KEC70668.1	lcl|JFGP01000014.1_cds_KEC70668.1_5025	-	insertion sequence transposase protein	CPA11
61828..61947	-	39	RLPCCGM1_p0786:KEC70671.1	lcl|JFGP01000014.1_cds_KEC70671.1_5028	-	hypothetical protein	CPA362
62977..63183	+	68	RLPCCGM1_p0787:KEC70672.1	lcl|JFGP01000014.1_cds_KEC70672.1_5029	-	hypothetical protein	CPA363
64472..65599	+	375	RLPCCGM1_p0789:KEC70674.1	lcl|JFGP01000014.1_cds_KEC70674.1_5031	-	hypothetical protein	CPA364
66272..66490	+	72	RLPCCGM1_p0790:KEC70675.1	lcl|JFGP01000014.1_cds_KEC70675.1_5032	-	bifunctional sulfate adenylyltransferase subunit	CPA365
89054..89248	+	64	RLPCCGM1_p0808:KEC70693.1	lcl|JFGP01000014.1_cds_KEC70693.1_5050	-	hypothetical protein	CPA366
91215..91631	+	138	RLPCCGM1_p0809:KEC70694.1	lcl|JFGP01000014.1_cds_KEC70694.1_5051	-	transposase	CPA367
91640..91858	+	72	RLPCCGM1_p0810:KEC70695.1	lcl|JFGP01000014.1_cds_KEC70695.1_5052	-	IS3/IS4 family insertion sequence transposase	CPA368
8553..8819	+	88	RLPCCGM1_p0817:KEC70609.1	lcl|JFGP01000015.1_cds_KEC70609.1_5059	COG2963X	insertion sequence transposase	CPA10
9962..10543	-	193	RLPCCGM1_p0818:KEC70610.1	lcl|JFGP01000015.1_cds_KEC70610.1_5060	-	hypothetical protein	CPA369
14001..14444	+	147	RLPCCGM1_p0820:KEC70612.1	lcl|JFGP01000015.1_cds_KEC70612.1_5062	COG3335X	transposase	CSH406
39396..39524	-	42	RLPCCGM1_p0853:KEC70062.1	lcl|JFGP01000016.1_cds_KEC70062.1_5095	-	hypothetical protein	CPA370
60336..60512	-	58	RLPCCGM1_p0872:KEC70081.1	lcl|JFGP01000016.1_cds_KEC70081.1_5114	-	hypothetical protein	CPA371
64739..64906	+	55	RLPCCGM1_p0877:KEC70086.1	lcl|JFGP01000016.1_cds_KEC70086.1_5119	-	hypothetical protein	CPA372
65173..65295	+	40	RLPCCGM1_p0879:KEC70088.1	lcl|JFGP01000016.1_cds_KEC70088.1_5121	-	hypothetical protein	CPA373
71108..71572	-	154	RLPCCGM1_p0884:KEC70093.1	lcl|JFGP01000016.1_cds_KEC70093.1_5126	-	heat shock protein 60 family chaperone GroEL	CSH407
93708..93890	+	60	RLPCCGM1_p0906:KEC70115.1	lcl|JFGP01000016.1_cds_KEC70115.1_5148	-	plasmid stabilization system protein	CPA374
123986..124771	+	261	RLPCCGM1_p0929:KEC70138.1	lcl|JFGP01000016.1_cds_KEC70138.1_5171	-	hypothetical protein	CPA375
124753..125139	+	128	RLPCCGM1_p0930:KEC70139.1	lcl|JFGP01000016.1_cds_KEC70139.1_5172	-	hypothetical protein	CPA376
163674..163955	+	93	RLPCCGM1_p0960:KEC70169.1	lcl|JFGP01000016.1_cds_KEC70169.1_5202	-	hypothetical protein	CSH427
165743..165904	+	53	RLPCCGM1_p0965:KEC70174.1	lcl|JFGP01000016.1_cds_KEC70174.1_5207	-	hypothetical protein	CPA377
198044..198271	-	75	RLPCCGM1_p0994:KEC70203.1	lcl|JFGP01000016.1_cds_KEC70203.1_5236	-	transcriptional regulator, ArsR family	CPA378
219783..220349	-	188	RLPCCGM1_p1014:KEC70223.1	lcl|JFGP01000016.1_cds_KEC70223.1_5256	-	gamma-aminobutyratealpha-ketoglutarate	CPA379
220408..221163	-	251	RLPCCGM1_p1015:KEC70224.1	lcl|JFGP01000016.1_cds_KEC70224.1_5257	-	gamma-aminobutyratealpha-ketoglutarate	CPA380
223433..223744	-	103	RLPCCGM1_p1018:KEC70227.1	lcl|JFGP01000016.1_cds_KEC70227.1_5260	-	hypothetical protein	CPA381
247443..247604	-	53	RLPCCGM1_p1043:KEC70252.1	lcl|JFGP01000016.1_cds_KEC70252.1_5285	-	hypothetical protein	CPA382
247621..247839	-	72	RLPCCGM1_p1044:KEC70253.1	lcl|JFGP01000016.1_cds_KEC70253.1_5286	-	hypothetical protein	CPA383
247899..248039	+	46	RLPCCGM1_p1045:KEC70254.1	lcl|JFGP01000016.1_cds_KEC70254.1_5287	-	hypothetical protein	CPA384
318121..318243	+	40	RLPCCGM1_p1117:KEC70326.1	lcl|JFGP01000016.1_cds_KEC70326.1_5359	-	hypothetical protein	CPA385
318240..318410	+	56	RLPCCGM1_p1118:KEC70327.1	lcl|JFGP01000016.1_cds_KEC70327.1_5360	-	hypothetical protein	CPA386
329254..329988	+	244	RLPCCGM1_p1128:KEC70337.1	lcl|JFGP01000016.1_cds_KEC70337.1_5370	COG2227H	methyltransferase	CSH426
330022..330936	+	304	RLPCCGM1_p1129:KEC70338.1	lcl|JFGP01000016.1_cds_KEC70338.1_5371	COG2010C	cytochrome c signal peptide protein	CSH425
339098..339241	-	47	RLPCCGM1_p1137:KEC70346.1	lcl|JFGP01000016.1_cds_KEC70346.1_5379	-	hypothetical protein	CPA387
357917..358204	+	95	RLPCCGM1_p1150:KEC70359.1	lcl|JFGP01000016.1_cds_KEC70359.1_5392	-	N-acetylglucosamine-1-phosphate	CPA388
371753..371932	+	59	RLPCCGM1_p1158:KEC70367.1	lcl|JFGP01000016.1_cds_KEC70367.1_5400	-	flagellar hook-length control protein FliK	CPA389
385878..385997	-	39	RLPCCGM1_p1167:KEC70376.1	lcl|JFGP01000016.1_cds_KEC70376.1_5409	-	type IV secretion system protein VirD4	CPA390
400282..401217	-	311	RLPCCGM1_p1179:KEC70388.1	lcl|JFGP01000016.1_cds_KEC70388.1_5421	COG0596HR	proline iminopeptidase	CSH2247
401246..402043	-	265	RLPCCGM1_p1180:KEC70389.1	lcl|JFGP01000016.1_cds_KEC70389.1_5422	COG2197TK	LuxR family transcriptional regulator	CSH2248
409285..409698	-	137	RLPCCGM1_p1187:KEC70396.1	lcl|JFGP01000016.1_cds_KEC70396.1_5429	-	hypothetical protein	CPA391
409650..410123	-	157	RLPCCGM1_p1188:KEC70397.1	lcl|JFGP01000016.1_cds_KEC70397.1_5430	-	hypothetical protein	CPA392
414380..414547	-	55	RLPCCGM1_p1195:KEC70404.1	lcl|JFGP01000016.1_cds_KEC70404.1_5437	-	hypothetical protein	CPA393
489301..489432	-	43	RLPCCGM1_p1263:KEC70472.1	lcl|JFGP01000016.1_cds_KEC70472.1_5505	-	hypothetical protein	CPA394
497806..498015	+	69	RLPCCGM1_p1274:KEC70483.1	lcl|JFGP01000016.1_cds_KEC70483.1_5516	-	hypothetical protein	CSH1255
531911..532063	+	50	RLPCCGM1_p1306:KEC70515.1	lcl|JFGP01000016.1_cds_KEC70515.1_5548	-	hypothetical protein	CPA395
562851..563174	+	107	RLPCCGM1_p1338:KEC70547.1	lcl|JFGP01000016.1_cds_KEC70547.1_5580	-	hypothetical protein	CPA4
595703..595855	+	50	RLPCCGM1_p1376:KEC70585.1	lcl|JFGP01000016.1_cds_KEC70585.1_5618	-	hypothetical protein	CPA3
595855..596025	+	56	RLPCCGM1_p1377:KEC70586.1	lcl|JFGP01000016.1_cds_KEC70586.1_5619	-	hypothetical protein	CPA2
597861..598820	+	319	RLPCCGM1_p1380:KEC70589.1	lcl|JFGP01000016.1_cds_KEC70589.1_5622	-	hypothetical protein	CPA12
1898..2083	-	61	RLPCCGM1_p1395:KEC69876.1	lcl|JFGP01000017.1_cds_KEC69876.1_5637	-	electron transfer flavoprotein, alpha subunit	CPA396
43258..43458	-	66	RLPCCGM1_p1433:KEC69914.1	lcl|JFGP01000017.1_cds_KEC69914.1_5675	-	hypothetical protein	CPA397
46920..47078	+	52	RLPCCGM1_p1435:KEC69916.1	lcl|JFGP01000017.1_cds_KEC69916.1_5677	-	hypothetical protein	CPA398
105391..106011	+	206	RLPCCGM1_p1486:KEC69967.1	lcl|JFGP01000017.1_cds_KEC69967.1_5728	-	N6-hydroxylysine O-acetyltransferase	CPA399
119364..119504	-	46	RLPCCGM1_p1498:KEC69979.1	lcl|JFGP01000017.1_cds_KEC69979.1_5740	-	hypothetical protein	CPA400
137155..137304	-	49	RLPCCGM1_p1513:KEC69994.1	lcl|JFGP01000017.1_cds_KEC69994.1_5755	-	hypothetical protein	CPA401
145650..145781	-	43	RLPCCGM1_p1519:KEC70000.1	lcl|JFGP01000017.1_cds_KEC70000.1_5761	-	hypothetical protein	CPA402
159926..160042	+	38	RLPCCGM1_p1533:KEC70014.1	lcl|JFGP01000017.1_cds_KEC70014.1_5775	-	hypothetical protein	CPA403
166451..166768	-	105	RLPCCGM1_p1539:KEC70020.1	lcl|JFGP01000017.1_cds_KEC70020.1_5781	-	hypothetical protein	CPA404
167129..167536	-	135	RLPCCGM1_p1540:KEC70021.1	lcl|JFGP01000017.1_cds_KEC70021.1_5782	-	syrB regulator	CPA405
169511..169636	+	41	RLPCCGM1_p1543:KEC70024.1	lcl|JFGP01000017.1_cds_KEC70024.1_5785	-	hypothetical protein	CPA406
169799..169915	-	38	RLPCCGM1_p1544:KEC70025.1	lcl|JFGP01000017.1_cds_KEC70025.1_5786	-	hypothetical protein	CPA407
65357..65473	+	38	RLPCCGM1_p1605:KEC69800.1	lcl|JFGP01000018.1_cds_KEC69800.1_5847	-	hypothetical protein	CPA408
140683..140898	-	71	RLPCCGM1_p1679:KEC69874.1	lcl|JFGP01000018.1_cds_KEC69874.1_5921	-	transposase	CPA1
18..185	+	55	RLPCCGM1_p1680:KEC69648.1	lcl|JFGP01000019.1_cds_KEC69648.1_5922	-	major pilus subunit of type IV secretion complex	CPA409
4905..5078	+	57	RLPCCGM1_p1686:KEC69654.1	lcl|JFGP01000019.1_cds_KEC69654.1_5928	-	transport secretion system IV protein, VirB7	CPA410
14479..14601	-	40	RLPCCGM1_p1697:KEC69665.1	lcl|JFGP01000019.1_cds_KEC69665.1_5939	-	hypothetical protein	CPA411
15636..15803	+	55	RLPCCGM1_p1699:KEC69667.1	lcl|JFGP01000019.1_cds_KEC69667.1_5941	-	hypothetical protein	CSH428
31739..31924	+	61	RLPCCGM1_p1712:KEC69680.1	lcl|JFGP01000019.1_cds_KEC69680.1_5954	-	hypothetical protein	CPA412
31970..32218	+	82	RLPCCGM1_p1713:KEC69681.1	lcl|JFGP01000019.1_cds_KEC69681.1_5955	-	hypothetical protein	CPA13
33080..33328	+	82	RLPCCGM1_p1715:KEC69683.1	lcl|JFGP01000019.1_cds_KEC69683.1_5957	-	transcriptional regulation	CPA13
33385..34119	-	244	RLPCCGM1_p1716:KEC69684.1	lcl|JFGP01000019.1_cds_KEC69684.1_5958	-	hypothetical protein	CPA413
39933..40175	+	80	RLPCCGM1_p1722:KEC69690.1	lcl|JFGP01000019.1_cds_KEC69690.1_5964	-	hypothetical protein	CPA414
58457..58711	-	84	RLPCCGM1_p1735:KEC69703.1	lcl|JFGP01000019.1_cds_KEC69703.1_5977	-	hypothetical protein	CPA415
58793..61447	-	884	RLPCCGM1_p1736:KEC69704.1	lcl|JFGP01000019.1_cds_KEC69704.1_5978	COG4591M	ABC transporter integral membrane protein	CPA416
61429..61992	-	187	RLPCCGM1_p1737:KEC69705.1	lcl|JFGP01000019.1_cds_KEC69705.1_5979	COG1136M	ABC transporter ATP-binding protein	CPA417
62105..62767	-	220	RLPCCGM1_p1738:KEC69706.1	lcl|JFGP01000019.1_cds_KEC69706.1_5980	COG1136M	ABC transporter, permease protein	CPA418
62772..63344	-	190	RLPCCGM1_p1739:KEC69707.1	lcl|JFGP01000019.1_cds_KEC69707.1_5981	-	lipoprotein	CPA419
63491..64135	+	214	RLPCCGM1_p1740:KEC69708.1	lcl|JFGP01000019.1_cds_KEC69708.1_5982	COG0745TK	two component transcriptional regulator	CPA420
64132..65454	+	440	RLPCCGM1_p1741:KEC69709.1	lcl|JFGP01000019.1_cds_KEC69709.1_5983	COG5002T	sensory histidine kinase QseC	CPA421
80795..80947	+	50	RLPCCGM1_p1756:KEC69724.1	lcl|JFGP01000019.1_cds_KEC69724.1_5998	-	hypothetical protein	CPA422
82074..82190	-	38	RLPCCGM1_p1757:KEC69725.1	lcl|JFGP01000019.1_cds_KEC69725.1_5999	-	hypothetical protein	CPA423
96810..97031	+	73	RLPCCGM1_p1769:KEC69737.1	lcl|JFGP01000019.1_cds_KEC69737.1_6011	-	hypothetical protein	CPA424
97432..97599	+	55	RLPCCGM1_p1770:KEC69738.1	lcl|JFGP01000019.1_cds_KEC69738.1_6012	-	hypothetical protein	CPA425
100062..100229	+	55	RLPCCGM1_p1772:KEC69740.1	lcl|JFGP01000019.1_cds_KEC69740.1_6014	-	hypothetical protein	CSH1256
8366..8494	-	42	RLPCCGM1_p1786:KEC69594.1	lcl|JFGP01000020.1_cds_KEC69594.1_6028	-	hypothetical protein	CPA426
8545..8739	+	64	RLPCCGM1_p1787:KEC69595.1	lcl|JFGP01000020.1_cds_KEC69595.1_6029	-	hypothetical protein	CPA427
8903..9331	+	142	RLPCCGM1_p1788:KEC69596.1	lcl|JFGP01000020.1_cds_KEC69596.1_6030	-	hypothetical protein	CPA428
9328..9765	+	145	RLPCCGM1_p1789:KEC69597.1	lcl|JFGP01000020.1_cds_KEC69597.1_6031	-	hypothetical protein	CPA429
10639..10755	-	38	RLPCCGM1_p1792:KEC69600.1	lcl|JFGP01000020.1_cds_KEC69600.1_6034	-	hypothetical protein	CPA430
11782..11949	+	55	RLPCCGM1_p1794:KEC69602.1	lcl|JFGP01000020.1_cds_KEC69602.1_6036	-	hypothetical protein	CPA431
23673..23933	+	86	RLPCCGM1_p1802:KEC69610.1	lcl|JFGP01000020.1_cds_KEC69610.1_6044	-	transcriptional regulator protein, AraC family	CPA432
35362..35676	+	104	RLPCCGM1_p1813:KEC69621.1	lcl|JFGP01000020.1_cds_KEC69621.1_6055	-	insertion sequence ATP-binding protein	CPA433
40437..40565	+	42	RLPCCGM1_p1818:KEC69626.1	lcl|JFGP01000020.1_cds_KEC69626.1_6060	-	hypothetical protein	CPA434
46664..46888	-	74	RLPCCGM1_p1822:KEC69630.1	lcl|JFGP01000020.1_cds_KEC69630.1_6064	-	hypothetical protein	CPA435
49983..50195	-	70	RLPCCGM1_p1826:KEC69634.1	lcl|JFGP01000020.1_cds_KEC69634.1_6068	-	hypothetical protein	CPA436
56363..56698	-	111	RLPCCGM1_p1827:KEC69635.1	lcl|JFGP01000020.1_cds_KEC69635.1_6069	-	hypothetical protein	CPA437
71575..71778	+	67	RLPCCGM1_p1835:KEC69643.1	lcl|JFGP01000020.1_cds_KEC69643.1_6077	-	hypothetical protein	CPA438
75377..75502	+	41	RLPCCGM1_p1837:KEC69645.1	lcl|JFGP01000020.1_cds_KEC69645.1_6079	-	hypothetical protein	CPA8
75496..76365	+	289	RLPCCGM1_p1838:KEC69646.1	lcl|JFGP01000020.1_cds_KEC69646.1_6080	-	IS3 family transposase	CPA439
76362..76577	-	71	RLPCCGM1_p1839:KEC69647.1	lcl|JFGP01000020.1_cds_KEC69647.1_6081	-	transposase	CPA1
5654..5977	+	107	RLPCCGM1_p1846:KEC69409.1	lcl|JFGP01000021.1_cds_KEC69409.1_6088	-	hypothetical protein	CPA4
38506..38658	+	50	RLPCCGM1_p1884:KEC69447.1	lcl|JFGP01000021.1_cds_KEC69447.1_6126	-	hypothetical protein	CPA3
38658..38828	+	56	RLPCCGM1_p1885:KEC69448.1	lcl|JFGP01000021.1_cds_KEC69448.1_6127	-	hypothetical protein	CPA2
40664..41623	+	319	RLPCCGM1_p1888:KEC69451.1	lcl|JFGP01000021.1_cds_KEC69451.1_6130	-	hypothetical protein	CPA12
54780..54944	-	54	RLPCCGM1_p1902:KEC69465.1	lcl|JFGP01000021.1_cds_KEC69465.1_6144	-	hypothetical protein	CPA440
55845..55991	+	48	RLPCCGM1_p1903:KEC69466.1	lcl|JFGP01000021.1_cds_KEC69466.1_6145	-	hypothetical protein	CPA441
55988..56101	-	37	RLPCCGM1_p1904:KEC69467.1	lcl|JFGP01000021.1_cds_KEC69467.1_6146	-	hypothetical protein	CPA442
81090..81215	+	41	RLPCCGM1_p1928:KEC69491.1	lcl|JFGP01000021.1_cds_KEC69491.1_6170	-	hypothetical protein	CPA443
98377..98586	+	69	RLPCCGM1_p1943:KEC69506.1	lcl|JFGP01000021.1_cds_KEC69506.1_6185	-	hypothetical protein	CPA444
98671..98814	+	47	RLPCCGM1_p1944:KEC69507.1	lcl|JFGP01000021.1_cds_KEC69507.1_6186	-	hypothetical protein	CPA445
119467..119601	-	44	RLPCCGM1_p1964:KEC69527.1	lcl|JFGP01000021.1_cds_KEC69527.1_6206	-	hypothetical protein	CPA446
159431..159565	+	44	RLPCCGM1_p1994:KEC69557.1	lcl|JFGP01000021.1_cds_KEC69557.1_6236	-	CMP/dCMP deaminase zinc-binding protein	CPA447
175326..175451	-	41	RLPCCGM1_p2009:KEC69572.1	lcl|JFGP01000021.1_cds_KEC69572.1_6251	-	allophanate hydrolase protein	CPA448
175448..175567	-	39	RLPCCGM1_p2010:KEC69573.1	lcl|JFGP01000021.1_cds_KEC69573.1_6252	-	allophanate hydrolase	CPA449
42059..42265	+	68	RLPCCGM1_p2062:KEC69284.1	lcl|JFGP01000022.1_cds_KEC69284.1_6304	-	hypothetical protein	CPA450
102945..103472	-	175	RLPCCGM1_p2113:KEC69335.1	lcl|JFGP01000022.1_cds_KEC69335.1_6355	-	hypothetical protein	CPA451
122103..122267	-	54	RLPCCGM1_p2134:KEC69356.1	lcl|JFGP01000022.1_cds_KEC69356.1_6376	-	hypothetical protein	CPA452
124884..125090	-	68	RLPCCGM1_p2139:KEC69361.1	lcl|JFGP01000022.1_cds_KEC69361.1_6381	-	amino acid ABC transporter substrate-binding	CPA453
125261..125893	-	210	RLPCCGM1_p2140:KEC69362.1	lcl|JFGP01000022.1_cds_KEC69362.1_6382	-	periplasmic binding protein	CPA454
132955..133098	+	47	RLPCCGM1_p2147:KEC69369.1	lcl|JFGP01000022.1_cds_KEC69369.1_6389	-	hypothetical protein	CPA455
137840..138016	-	58	RLPCCGM1_p2153:KEC69375.1	lcl|JFGP01000022.1_cds_KEC69375.1_6395	-	hypothetical protein	CPA456
144819..145028	+	69	RLPCCGM1_p2160:KEC69382.1	lcl|JFGP01000022.1_cds_KEC69382.1_6402	-	ABC transporter permease protein	CPA457
162537..162839	-	100	RLPCCGM1_p2180:KEC69402.1	lcl|JFGP01000022.1_cds_KEC69402.1_6422	-	UDP-galactose-lipid carrier transferase	CPA458
75..230	-	51	RLPCCGM1_p2181:KEC69242.1	lcl|JFGP01000023.1_cds_KEC69242.1_6423	-	hypothetical protein	CPA459
43..759	+	238	RLPCCGM1_p2182:KEC69241.1	lcl|JFGP01000024.1_cds_KEC69241.1_6424	-	hypothetical protein	CPA460
398..664	-	88	RLPCCGM1_p2184:KEC69239.1	lcl|JFGP01000026.1_cds_KEC69239.1_6426	COG2963X	insertion sequence transposase	CPA10

## Sheet: RphCCGM2
Additional File 2. List of genes present in strain CCGM2 and absent in CCGM1.
position	strand	length in AA	gene key	contig	COG	function	cluster
CHROMOSOME
330..3738	-	1135	B5K03_00010	CCGM2ENTRY1000001.1	-	hypothetical protein	CSH2260
34794..35555	-	253	B5K03_00145	CCGM2ENTRY1000001.1	-	hypothetical protein	CSH1277
45936..46175	+	79	B5K03_00195	CCGM2ENTRY1000001.1	-	excinuclease ABC subunit C	CSH2261
57918..58154	-	78	B5K03_00255	CCGM2ENTRY1000001.1	-	hypothetical protein	CSH2262
73509..73715	-	68	B5K03_00320	CCGM2ENTRY1000001.1	-	hypothetical protein	CSH1278
83556..83888	+	110	B5K03_00365	CCGM2ENTRY1000001.1	-	hypothetical protein	CPB24
106295..106510	+	71	B5K03_00475	CCGM2ENTRY1000001.1	-	hypothetical protein	CSH1279
140712..143126	+	804	B5K03_00640	CCGM2ENTRY1000001.1	COG1674D	cell division protein FtsK	CPB25
218573..218723	-	49	B5K03_01030	CCGM2ENTRY1000001.1	-	GNAT family N-acetyltransferase	CPB26
218874..219164	+	96	B5K03_01035	CCGM2ENTRY1000001.1	-	hypothetical protein	CSH1281
252202..253113	+	303	B5K03_01230	CCGM2ENTRY1000001.1	COG0697GER	EamA family transporter	CSH2263
263269..263739	-	156	B5K03_01300	CCGM2ENTRY1000001.1	COG1670JO	N-acetyltransferase	CSH2264
276705..277067	-	120	B5K03_01365	CCGM2ENTRY1000001.1	COG0797M	hypothetical protein	CSH2265
290754..292286	+	510	B5K03_01445	CCGM2ENTRY1000001.1	COG0606O	AAA family ATPase	CSH2266
292400..292600	+	66	B5K03_01450	CCGM2ENTRY1000001.1	-	hypothetical protein	CSH2267
292632..293219	+	195	B5K03_01455	CCGM2ENTRY1000001.1	-	hypothetical protein	CSH2268
297720..298514	-	264	B5K03_01485	CCGM2ENTRY1000001.1	-	hypothetical protein	CPB27
310966..311049	+	27	B5K03_01545	CCGM2ENTRY1000001.1	-	VOC family virulence protein	CPB28
335369..335590	+	73	B5K03_01670	CCGM2ENTRY1000001.1	-	hypothetical protein	CPB29
377095..377299	-	67	B5K03_01875	CCGM2ENTRY1000001.1	-	hypothetical protein	CPB30
377272..377352	-	26	B5K03_01880	CCGM2ENTRY1000001.1	-	SAM-dependent methyltransferase	CSH1280
413099..413754	+	218	B5K03_02065	CCGM2ENTRY1000001.1	COG0863L	DNA methylase	CPB31
423011..423382	+	123	B5K03_02120	CCGM2ENTRY1000001.1	-	hypothetical protein	CSH481
459133..459372	-	79	B5K03_02290	CCGM2ENTRY1000001.1	-	acetyltransferase	CSH1282
461461..462564	+	367	B5K03_02305	CCGM2ENTRY1000001.1	COG3385X	transposase	CPB32
478573..478926	+	117	B5K03_02370	CCGM2ENTRY1000001.1	-	hypothetical protein	CPB33
491310..492413	+	367	B5K03_02430	CCGM2ENTRY1000001.1	COG3385X	transposase	CPB1
497126..498229	-	367	B5K03_02455	CCGM2ENTRY1000001.1	COG3385X	transposase	CPB1
501805..502086	-	93	B5K03_02480	CCGM2ENTRY1000001.1	-	hypothetical protein	CSH2269
<1..1848	-	615	B5K03_02490	CCGM2ENTRY1000002.1	COG0840NT	methyl-accepting chemotaxis protein	CSH2270
33443..33652	+	69	B5K03_02635	CCGM2ENTRY1000002.1	COG1278K	cold-shock protein	CSH2271
52604..53043	+	146	B5K03_02725	CCGM2ENTRY1000002.1	-	hypothetical protein	CSH2272
59544..59849	-	101	B5K03_02785	CCGM2ENTRY1000002.1	-	hypothetical protein	CSH2273
61427..61945	-	172	B5K03_02800	CCGM2ENTRY1000002.1	-	hypothetical protein	CSH2274
82989..83261	+	90	B5K03_02910	CCGM2ENTRY1000002.1	-	hypothetical protein	CSH1284
141693..141936	+	80	B5K03_03205	CCGM2ENTRY1000002.1	-	hypothetical protein	CSH2275
151492..152055	+	187	B5K03_03250	CCGM2ENTRY1000002.1	COG0741M	lytic transglycosylase	CSH1285
176143..177144	-	333	B5K03_03375	CCGM2ENTRY1000002.1	COG1073T	twin-arginine translocation pathway signal	CSH482
210170..>213244	+	1024	B5K03_03495	CCGM2ENTRY1000002.1	-	hypothetical protein	CPB34
<1..1707	+	568	B5K03_03500	CCGM2ENTRY1000003.1	-	RTX toxin	CSH432
19997..20854	-	285	B5K03_03600	CCGM2ENTRY1000003.1	COG1216G	glycosyl transferase family 2	CSH1286
53028..53327	+	99	B5K03_03770	CCGM2ENTRY1000003.1	COG5457S	hypothetical protein	CSH2276
68108..68614	+	168	B5K03_03845	CCGM2ENTRY1000003.1	-	hypothetical protein	CSH2277
77792..78955	-	387	B5K03_03900	CCGM2ENTRY1000003.1	COG3385X	IS4 family transposase	CPB2
80181..81818	-	545	B5K03_03910	CCGM2ENTRY1000003.1	COG0459O	chaperonin GroL	CSH2278
114023..115207	+	394	B5K03_04065	CCGM2ENTRY1000003.1	COG2151O	sodium:proton antiporter	CSH2279
115282..115477	-	64	B5K03_04070	CCGM2ENTRY1000003.1	-	hypothetical protein	CPB35
152441..153604	+	387	B5K03_04245	CCGM2ENTRY1000003.1	COG3385X	IS4 family transposase	CPB2
163811..164078	+	88	B5K03_04285	CCGM2ENTRY1000003.1	-	hypothetical protein	CSH2280
166812..167915	+	367	B5K03_04305	CCGM2ENTRY1000003.1	COG3385X	transposase	CPB1
169402..171177	+	591	B5K03_04315	CCGM2ENTRY1000003.1	COG1960I	acyl-CoA dehydrogenase	CSH2281
178762..178992	+	76	B5K03_04355	CCGM2ENTRY1000003.1	-	hypothetical protein	CPB36
24..1187	-	387	B5K03_04560	CCGM2ENTRY1000004.1	COG3385X	IS4 family transposase	CPB2
25837..26181	-	114	B5K03_04695	CCGM2ENTRY1000004.1	-	hypothetical protein	CSH2282
28662..29033	-	123	B5K03_04720	CCGM2ENTRY1000004.1	-	hypothetical protein	CSH1287
34645..38106	+	1153	B5K03_04755	CCGM2ENTRY1000004.1	COG1196D	chromosome segregation protein SMC	CSH2283
43539..43727	+	62	B5K03_04780	CCGM2ENTRY1000004.1	-	hypothetical protein	CPB37
46487..47101	+	204	B5K03_04805	CCGM2ENTRY1000004.1	-	hypothetical protein	CPB38
47227..48981	-	584	B5K03_04810	CCGM2ENTRY1000004.1	COG1748E	saccharopine dehydrogenase	CSH2284
50638..51126	-	162	B5K03_04830	CCGM2ENTRY1000004.1	-	hypothetical protein	CPB39
60309..60545	-	78	B5K03_04870	CCGM2ENTRY1000004.1	-	hypothetical protein	CPB40
68459..69109	-	216	B5K03_04900	CCGM2ENTRY1000004.1	COG3177K	hypothetical protein	CPB41
69110..69328	-	72	B5K03_04905	CCGM2ENTRY1000004.1	-	hypothetical protein	CPB42
72104..72337	+	77	B5K03_04930	CCGM2ENTRY1000004.1	-	hypothetical protein	CSH2285
78189..84290	-	2033	B5K03_04980	CCGM2ENTRY1000004.1	-	hypothetical protein	CPB43
90329..90565	+	78	B5K03_05005	CCGM2ENTRY1000004.1	-	hypothetical protein	CPB44
91571..91855	-	94	B5K03_05020	CCGM2ENTRY1000004.1	-	hypothetical protein	CPB45
91856..92068	-	70	B5K03_05025	CCGM2ENTRY1000004.1	-	hypothetical protein	CPB46
92750..93010	-	86	B5K03_05030	CCGM2ENTRY1000004.1	-	hypothetical protein	CPB47
101505..101930	+	141	B5K03_05085	CCGM2ENTRY1000004.1	-	hypothetical protein	CPB48
103610..103885	-	91	B5K03_05105	CCGM2ENTRY1000004.1	-	hypothetical protein	CSH2286
127012..127323	+	103	B5K03_05235	CCGM2ENTRY1000004.1	-	hypothetical protein	CPB49
127466..127657	+	63	B5K03_05240	CCGM2ENTRY1000004.1	-	hypothetical protein	CPB50
127694..128758	+	354	B5K03_05245	CCGM2ENTRY1000004.1	-	hypothetical protein	CPB51
131812..132810	-	332	B5K03_05260	CCGM2ENTRY1000004.1	-	acyltransferase	CSH2287
165975..167078	+	367	B5K03_05420	CCGM2ENTRY1000004.1	COG3385X	transposase	CPB1
198492..198833	+	113	B5K03_05600	CCGM2ENTRY1000004.1	-	hypothetical protein	CSH1288
210442..211326	+	294	B5K03_05665	CCGM2ENTRY1000004.1	COG0583K	LysR family transcriptional regulator	CSH2288
279306..280382	-	358	B5K03_06020	CCGM2ENTRY1000004.1	COG5330S	hypothetical protein	CSH2289
282156..282743	-	195	B5K03_06030	CCGM2ENTRY1000004.1	COG5402S	hypothetical protein	CSH2290
289568..289818	+	83	B5K03_06065	CCGM2ENTRY1000004.1	-	hypothetical protein	CPB52
317152..319800	-	882	B5K03_06195	CCGM2ENTRY1000004.1	COG0308E	aminopeptidase N	CSH2291
319987..320227	-	79	B5K03_06200	CCGM2ENTRY1000004.1	-	chemotaxis protein	CSH2292
321556..322428	+	290	B5K03_06210	CCGM2ENTRY1000004.1	-	hypothetical protein	CSH1393
360286..360531	+	81	B5K03_06395	CCGM2ENTRY1000004.1	-	hypothetical protein	CSH1289
375074..376096	+	340	B5K03_06465	CCGM2ENTRY1000004.1	COG3203M	hypothetical protein	CPB53
397502..397603	-	33	B5K03_06575	CCGM2ENTRY1000004.1	-	diadenosine tetraphosphate hydrolase	CSH1258
397559..397764	+	68	B5K03_06580	CCGM2ENTRY1000004.1	-	hypothetical protein	CSH1259
421304..421534	-	76	B5K03_06715	CCGM2ENTRY1000004.1	-	hypothetical protein	CSH2293
436387..436582	-	64	B5K03_06790	CCGM2ENTRY1000004.1	-	hypothetical protein	CSH1290
326..1444	-	372	B5K03_06845	CCGM2ENTRY1000005.1	COG3547X	IS110 family transposase	CPB3
37040..37753	+	237	B5K03_07015	CCGM2ENTRY1000005.1	COG0593L	hypothetical protein	CSH2294
43274..44335	-	353	B5K03_07035	CCGM2ENTRY1000005.1	COG2114T	adenylate cyclase	CSH2295
47100..47292	+	63	B5K03_07050	CCGM2ENTRY1000005.1	-	hypothetical protein	CSH1291
81825..82988	+	387	B5K03_07230	CCGM2ENTRY1000005.1	COG3385X	IS4 family transposase	CPB2
92512..94704	+	730	B5K03_07290	CCGM2ENTRY1000005.1	COG1215N	cellulose synthase catalytic subunit	CSH2296
131442..131800	-	119	B5K03_07470	CCGM2ENTRY1000005.1	-	hypothetical protein	CPB54
132037..>132144	+	35	B5K03_07475	CCGM2ENTRY1000005.1	-	transport-associated protein	CPB55
829..1656	+	275	B5K03_07490	CCGM2ENTRY1000006.1	-	hypothetical protein	CPB56
1922..2203	+	93	B5K03_07495	CCGM2ENTRY1000006.1	-	hypothetical protein	CPB57
2307..2567	+	86	B5K03_07500	CCGM2ENTRY1000006.1	-	hypothetical protein	CSH450
2596..2802	-	68	B5K03_07505	CCGM2ENTRY1000006.1	-	hypothetical protein	CPB58
2846..3106	-	86	B5K03_07510	CCGM2ENTRY1000006.1	-	BON domain-containing protein	CSH2390
3728..3970	-	80	B5K03_07515	CCGM2ENTRY1000006.1	-	hypothetical protein	CPB59
4157..4771	-	204	B5K03_07520	CCGM2ENTRY1000006.1	COG1376M	hypothetical protein	CSH2297
5166..5993	+	275	B5K03_07525	CCGM2ENTRY1000006.1	-	adenylate/guanylate cyclase domain-containing	CPB60
26293..26505	-	70	B5K03_07610	CCGM2ENTRY1000006.1	-	hypothetical protein	CSH1292
143640..144018	-	125	B5K03_08215	CCGM2ENTRY1000006.1	-	hypothetical protein	CSH1293
149242..>149707	+	154	B5K03_08240	CCGM2ENTRY1000006.1	-	sugar ABC transporter substrate-binding protein	CPB61
11859..12260	-	133	B5K03_08300	CCGM2ENTRY1000007.1	COG3791S	aldehyde-activating protein	CSH2298
13042..13563	+	173	B5K03_08310	CCGM2ENTRY1000007.1	-	hypothetical protein	CSH2299
33247..33453	+	68	B5K03_08420	CCGM2ENTRY1000007.1	-	hypothetical protein	CPB62
33897..34904	-	335	B5K03_08425	CCGM2ENTRY1000007.1	COG2423E	ornithine cyclodeaminase	CPB63
37291..42943	+	1883	B5K03_08440	CCGM2ENTRY1000007.1	-	DNA helicase	CPB64
87674..87853	+	59	B5K03_08640	CCGM2ENTRY1000007.1	-	hypothetical protein	CSH1295
88596..89165	-	189	B5K03_08650	CCGM2ENTRY1000007.1	-	hypothetical protein	CSH1296
92822..93121	+	99	B5K03_08670	CCGM2ENTRY1000007.1	-	hypothetical protein	CSH2300
95652..95879	-	75	B5K03_08695	CCGM2ENTRY1000007.1	-	hypothetical protein	CSH1297
96160..96339	+	59	B5K03_08700	CCGM2ENTRY1000007.1	-	hypothetical protein	CSH2301
97264..97578	+	104	B5K03_08715	CCGM2ENTRY1000007.1	-	hypothetical protein	CSH2302
98848..99234	-	128	B5K03_08735	CCGM2ENTRY1000007.1	-	hypothetical protein	CSH480
99231..99641	-	136	B5K03_08740	CCGM2ENTRY1000007.1	-	hypothetical protein	CSH479
100049..100297	+	82	B5K03_08745	CCGM2ENTRY1000007.1	COG1396K	transcriptional regulator	CPB65
100294..100689	+	131	B5K03_08750	CCGM2ENTRY1000007.1	-	hypothetical protein	CPB66
100727..101026	+	99	B5K03_08755	CCGM2ENTRY1000007.1	-	hypothetical protein	CSH478
101039..102001	+	320	B5K03_08760	CCGM2ENTRY1000007.1	COG4974L	hypothetical protein	CPB67
102124..102423	+	99	B5K03_08765	CCGM2ENTRY1000007.1	-	hypothetical protein	CPB68
102596..102964	+	122	B5K03_08770	CCGM2ENTRY1000007.1	-	hypothetical protein	CPB69
102961..103218	-	85	B5K03_08775	CCGM2ENTRY1000007.1	-	hypothetical protein	CPB70
103346..103633	-	95	B5K03_08780	CCGM2ENTRY1000007.1	-	hypothetical protein	CPB71
103630..104067	-	145	B5K03_08785	CCGM2ENTRY1000007.1	-	hypothetical protein	CPB72
104263..104901	-	212	B5K03_08790	CCGM2ENTRY1000007.1	-	hypothetical protein	CPB73
104908..107694	-	928	B5K03_08795	CCGM2ENTRY1000007.1	-	hypothetical protein	CSH477
107699..107996	-	98	B5K03_08800	CCGM2ENTRY1000007.1	-	hypothetical protein	CPB74
108087..108977	-	296	B5K03_08805	CCGM2ENTRY1000007.1	-	hypothetical protein	CPB75
109171..109413	-	80	B5K03_08810	CCGM2ENTRY1000007.1	-	hypothetical protein	CPB76
109524..109844	-	106	B5K03_08815	CCGM2ENTRY1000007.1	-	hypothetical protein	CPB77
109841..110728	-	295	B5K03_08820	CCGM2ENTRY1000007.1	-	hypothetical protein	CPB78
110888..111634	-	248	B5K03_08825	CCGM2ENTRY1000007.1	-	hypothetical protein	CPB79
111703..111891	-	62	B5K03_08830	CCGM2ENTRY1000007.1	-	hypothetical protein	CPB80
111888..112082	-	64	B5K03_08835	CCGM2ENTRY1000007.1	COG3311KX	hypothetical protein	CPB81
112194..112901	+	235	B5K03_08840	CCGM2ENTRY1000007.1	-	hypothetical protein	CPB82
112908..114101	+	397	B5K03_08845	CCGM2ENTRY1000007.1	COG0582LX	site-specific integrase	CPB83
121441..121896	+	151	B5K03_08870	CCGM2ENTRY1000007.1	-	hypothetical protein	CSH2303
127332..130493	+	1053	B5K03_08900	CCGM2ENTRY1000007.1	-	sporulation protein	CSH2304
133619..134245	+	208	B5K03_08925	CCGM2ENTRY1000007.1	COG1826U	twin arginine-targeting protein translocase	CSH2305
147796..148137	-	113	B5K03_09000	CCGM2ENTRY1000007.1	-	hypothetical protein	CPB84
148794..149132	+	112	B5K03_09010	CCGM2ENTRY1000007.1	-	hypothetical protein	CPB85
157448..>157549	-	33	B5K03_09070	CCGM2ENTRY1000007.1	-	hypothetical protein	CPB86
862..1395	-	177	B5K03_09080	CCGM2ENTRY1000008.1	COG2963X	hypothetical protein	CSH1260
7812..7976	-	54	B5K03_09115	CCGM2ENTRY1000008.1	-	DNA repair protein	CPB87
8390..8596	-	68	B5K03_09120	CCGM2ENTRY1000008.1	-	DNA-binding protein	CPB88
9240..11344	+	701	B5K03_09125	CCGM2ENTRY1000008.1	-	chromosome partitioning protein ParB	CPB89
11505..11915	+	136	B5K03_09130	CCGM2ENTRY1000008.1	-	hypothetical protein	CPB90
12018..12311	+	97	B5K03_09135	CCGM2ENTRY1000008.1	-	hypothetical protein	CPB91
12976..13290	+	104	B5K03_09140	CCGM2ENTRY1000008.1	COG5489S	hypothetical protein	CPB92
13446..13877	+	143	B5K03_09145	CCGM2ENTRY1000008.1	-	hypothetical protein	CPB93
14361..15554	+	397	B5K03_09150	CCGM2ENTRY1000008.1	-	DUF932 domain-containing protein	CPB94
15824..16036	+	70	B5K03_09155	CCGM2ENTRY1000008.1	COG1396K	transcriptional regulator	CPB95
16192..16455	+	87	B5K03_09160	CCGM2ENTRY1000008.1	-	DUF2285 domain-containing protein	CPB96
16607..16819	+	70	B5K03_09165	CCGM2ENTRY1000008.1	-	hypothetical protein	CPB97
17058..17396	+	112	B5K03_09170	CCGM2ENTRY1000008.1	-	hypothetical protein	CPB98
17561..17818	+	85	B5K03_09175	CCGM2ENTRY1000008.1	COG3311KX	DNA-binding protein	CPB99
17834..18694	+	286	B5K03_09180	CCGM2ENTRY1000008.1	COG5534X	RepA replication protein	CPB100
18990..19508	+	172	B5K03_09185	CCGM2ENTRY1000008.1	-	glycosidase	CPB101
19505..20062	+	185	B5K03_09190	CCGM2ENTRY1000008.1	COG4959OU	peptidase	CPB102
20096..20422	+	108	B5K03_09195	CCGM2ENTRY1000008.1	COG5489S	hypothetical protein	CPB103
20425..21423	+	332	B5K03_09200	CCGM2ENTRY1000008.1	COG0741M	lytic transglycosylase	CPB104
21664..23406	+	580	B5K03_09205	CCGM2ENTRY1000008.1	COG3843U	type VI secretion protein	CPB105
23537..25552	+	671	B5K03_09210	CCGM2ENTRY1000008.1	COG3505U	conjugal transfer protein TraG	CPB106
25554..26003	+	149	B5K03_09215	CCGM2ENTRY1000008.1	COG3905K	CopG family transcriptional regulator	CPB107
26268..27581	+	437	B5K03_09220	CCGM2ENTRY1000008.1	COG1653G	ABC transporter substrate-binding protein	CPB108
27638..28597	+	319	B5K03_09225	CCGM2ENTRY1000008.1	COG1175G	ABC transporter permease	CPB109
28609..29469	+	286	B5K03_09230	CCGM2ENTRY1000008.1	COG0395G	ABC transporter permease	CPB110
29466..30407	+	313	B5K03_09235	CCGM2ENTRY1000008.1	COG0524G	ribokinase	CPB111
30404..31177	+	257	B5K03_09240	CCGM2ENTRY1000008.1	COG1028IQR	3-oxoacyl-ACP reductase	CPB112
31170..31964	+	264	B5K03_09245	CCGM2ENTRY1000008.1	COG0647F	phosphotransferase	CPB113
31995..33110	+	371	B5K03_09250	CCGM2ENTRY1000008.1	COG3842E	ABC transporter	CPB114
33212..34924	+	570	B5K03_09255	CCGM2ENTRY1000008.1	COG5564S	transcriptional regulator	CPB115
34938..35549	-	203	B5K03_09260	CCGM2ENTRY1000008.1	-	hypothetical protein	CPB116
35753..36889	+	378	B5K03_09265	CCGM2ENTRY1000008.1	COG5441S	hypothetical protein	CPB117
36876..37703	+	275	B5K03_09270	CCGM2ENTRY1000008.1	COG5564S	hypothetical protein	CPB118
37740..39479	+	579	B5K03_09275	CCGM2ENTRY1000008.1	COG1053C	FAD-binding dehydrogenase	CPB119
39952..41169	+	405	B5K03_09280	CCGM2ENTRY1000008.1	COG0683E	ABC transporter substrate-binding protein	CPB4
42028..43245	+	405	B5K03_09285	CCGM2ENTRY1000008.1	COG0683E	ABC transporter substrate-binding protein	CPB4
43246..44334	+	362	B5K03_09290	CCGM2ENTRY1000008.1	COG4177E	branched-chain amino acid ABC transporter	CPB120
44321..45055	+	244	B5K03_09295	CCGM2ENTRY1000008.1	COG4674R	ABC transporter ATP-binding protein	CPB121
45126..45749	+	207	B5K03_09300	CCGM2ENTRY1000008.1	COG0410E	ABC transporter ATP-binding protein	CPB122
45808..47064	+	418	B5K03_09305	CCGM2ENTRY1000008.1	-	hypothetical protein	CPB123
47254..48111	+	285	B5K03_09310	CCGM2ENTRY1000008.1	COG0559E	branched-chain amino acid ABC transporter	CPB124
48479..50776	+	765	B5K03_09315	CCGM2ENTRY1000008.1	-	hypothetical protein	CPB125
50937..52394	+	485	B5K03_09320	CCGM2ENTRY1000008.1	COG0277C	FAD-binding oxidoreductase	CPB126
52391..53548	+	385	B5K03_09325	CCGM2ENTRY1000008.1	COG0277C	FAD/FMN-containing dehydrogenase	CPB127
53550..54875	+	441	B5K03_09330	CCGM2ENTRY1000008.1	COG0247C	glycolate oxidase iron-sulfur subunit	CPB128
54879..55688	-	269	B5K03_09335	CCGM2ENTRY1000008.1	COG1414K	IclR family transcriptional regulator	CPB129
55883..57073	+	396	B5K03_09340	CCGM2ENTRY1000008.1	COG0075EF	serine--glyoxylate aminotransferase	CPB130
57084..58031	+	315	B5K03_09345	CCGM2ENTRY1000008.1	COG1171E	serine dehydratase	CPB131
58045..59208	+	387	B5K03_09350	CCGM2ENTRY1000008.1	COG3616E	alanine racemase	CPB132
59253..60218	+	321	B5K03_09355	CCGM2ENTRY1000008.1	COG2423E	ornithine cyclodeaminase	CPB133
60414..61301	+	295	B5K03_09360	CCGM2ENTRY1000008.1	COG0583K	LysR family transcriptional regulator	CPB134
61491..62495	+	334	B5K03_09365	CCGM2ENTRY1000008.1	COG4962UW	P-type conjugative transfer ATPase TrbB	CPB135
62492..62836	+	114	B5K03_09370	CCGM2ENTRY1000008.1	COG3838U	conjugal transfer protein TrbC	CPB136
62836..63117	+	93	B5K03_09375	CCGM2ENTRY1000008.1	COG5268U	conjugal transfer protein	CPB137
63128..65632	+	834	B5K03_09380	CCGM2ENTRY1000008.1	COG3451U	conjugal transfer protein TrbE	CPB138
65677..66399	+	240	B5K03_09385	CCGM2ENTRY1000008.1	COG5314X	P-type conjugative transfer protein TrbJ	CPB139
66413..66730	+	105	B5K03_09390	CCGM2ENTRY1000008.1	-	hypothetical protein	CPB140
66727..68082	+	451	B5K03_09395	CCGM2ENTRY1000008.1	COG3846U	P-type conjugative transfer protein TrbL	CPB141
68079..68768	+	229	B5K03_09400	CCGM2ENTRY1000008.1	COG3701U	conjugal transfer protein TrbF	CPB142
68789..69829	+	346	B5K03_09405	CCGM2ENTRY1000008.1	COG3504U	P-type conjugative transfer protein TrbG	CPB143
69826..71022	+	398	B5K03_09410	CCGM2ENTRY1000008.1	COG2948U	conjugal transfer protein TraI	CPB144
71019..71258	+	79	B5K03_09415	CCGM2ENTRY1000008.1	COG5639S	small protein	CPB145
71679..71963	+	94	B5K03_09420	CCGM2ENTRY1000008.1	-	hypothetical protein	CPB146
72008..73585	+	525	B5K03_09425	CCGM2ENTRY1000008.1	COG4249R	hypothetical protein	CPB147
73585..74274	+	229	B5K03_09430	CCGM2ENTRY1000008.1	-	hypothetical protein	CPB148
74480..76294	+	604	B5K03_09435	CCGM2ENTRY1000008.1	COG3593L	chromosome partitioning protein	CPB149
76291..77559	+	422	B5K03_09440	CCGM2ENTRY1000008.1	COG0210L	hypothetical protein	CPB150
77926..78129	+	67	B5K03_09445	CCGM2ENTRY1000008.1	-	CopG family transcriptional regulator	CPB151
78116..79285	+	389	B5K03_09450	CCGM2ENTRY1000008.1	COG0270L	DNA (cytosine-5-)-methyltransferase	CPB152
79581..80306	+	241	B5K03_09455	CCGM2ENTRY1000008.1	-	hypothetical protein	CPB153
80278..80766	+	162	B5K03_09460	CCGM2ENTRY1000008.1	COG3727L	DNA mismatch repair protein Vsr	CPB154
80808..83111	+	767	B5K03_09465	CCGM2ENTRY1000008.1	COG0323L	ATP-binding protein	CPB155
83108..84784	+	558	B5K03_09470	CCGM2ENTRY1000008.1	COG1787V	DNA helicase	CPB156
84781..85311	+	176	B5K03_09475	CCGM2ENTRY1000008.1	-	hypothetical protein	CPB157
85314..86456	+	380	B5K03_09480	CCGM2ENTRY1000008.1	COG1196D	sulfotransferase family protein	CPB158
86557..86886	-	109	B5K03_09485	CCGM2ENTRY1000008.1	-	hypothetical protein	CPB159
87125..87370	-	81	B5K03_09490	CCGM2ENTRY1000008.1	-	hypothetical protein	CPB160
87690..88973	-	427	B5K03_09495	CCGM2ENTRY1000008.1	COG3064M	hypothetical protein	CPB161
89148..90059	+	303	B5K03_09500	CCGM2ENTRY1000008.1	COG3440V	HNH endonuclease	CPB162
90372..92504	-	710	B5K03_09505	CCGM2ENTRY1000008.1	-	hypothetical protein	CPB163
92640..93905	+	421	B5K03_09510	CCGM2ENTRY1000008.1	-	hypothetical protein	CPB164
93898..95283	-	461	B5K03_09515	CCGM2ENTRY1000008.1	-	hypothetical protein	CPB165
95873..96550	-	225	B5K03_09520	CCGM2ENTRY1000008.1	COG0241E	hypothetical protein	CPB166
96531..97736	-	401	B5K03_09525	CCGM2ENTRY1000008.1	COG2942G	hypothetical protein	CPB167
97797..99296	+	499	B5K03_09530	CCGM2ENTRY1000008.1	COG2870M	hypothetical protein	CPB168
99293..100219	+	308	B5K03_09535	CCGM2ENTRY1000008.1	COG0451M	ADP-glyceromanno-heptose 6-epimerase	CPB169
100309..101061	+	250	B5K03_09540	CCGM2ENTRY1000008.1	COG3306M	hypothetical protein	CPB170
101532..102680	+	382	B5K03_09545	CCGM2ENTRY1000008.1	-	hypothetical protein	CPB171
102684..103790	+	368	B5K03_09550	CCGM2ENTRY1000008.1	COG0641O	hypothetical protein	CPB172
103787..104767	+	326	B5K03_09555	CCGM2ENTRY1000008.1	COG0859M	hypothetical protein	CPB173
104775..105749	+	324	B5K03_09560	CCGM2ENTRY1000008.1	COG0859M	hypothetical protein	CPB174
105775..107592	-	605	B5K03_09565	CCGM2ENTRY1000008.1	COG1032R	hypothetical protein	CPB175
108244..108771	+	175	B5K03_09570	CCGM2ENTRY1000008.1	-	hypothetical protein	CPB176
108899..110140	-	413	B5K03_09575	CCGM2ENTRY1000008.1	COG0582LX	integrase	CPB5
110711..116524	+	1937	B5K03_09580	CCGM2ENTRY1000008.1	-	hypothetical protein	CPB177
116809..118407	+	532	B5K03_09585	CCGM2ENTRY1000008.1	-	hypothetical protein	CPB178
118724..122023	+	1099	B5K03_09590	CCGM2ENTRY1000008.1	COG1061KL	DEAD/DEAH box helicase	CPB179
122410..123651	-	413	B5K03_09595	CCGM2ENTRY1000008.1	COG0582LX	integrase	CPB5
126559..126891	+	110	B5K03_09615	CCGM2ENTRY1000008.1	-	hypothetical protein	CSH2306
134419..134852	+	144	B5K03_09675	CCGM2ENTRY1000008.1	-	GNAT family N-acetyltransferase	CSH2307
138982..139455	-	157	B5K03_09705	CCGM2ENTRY1000008.1	COG0511HI	acetyl-CoA carboxylase biotin carboxyl carrier	CSH2308
156570..156872	-	100	B5K03_09810	CCGM2ENTRY1000008.1	-	hypothetical protein	CPB180
157605..158369	-	254	B5K03_09820	CCGM2ENTRY1000008.1	-	hypothetical protein	CPB181
158488..158679	+	63	B5K03_09825	CCGM2ENTRY1000008.1	-	helix-turn-helix domain-containing protein	CPB182
158799..159116	+	105	B5K03_09830	CCGM2ENTRY1000008.1	-	hypothetical protein	CPB183
159113..159301	+	62	B5K03_09835	CCGM2ENTRY1000008.1	-	hypothetical protein	CPB184
162218..162430	-	70	B5K03_09860	CCGM2ENTRY1000008.1	-	hypothetical protein	CPB185
162981..163223	-	80	B5K03_09865	CCGM2ENTRY1000008.1	-	hypothetical protein	CPB6
163490..163684	-	64	B5K03_09870	CCGM2ENTRY1000008.1	-	hypothetical protein	CPB186
175791..176153	+	120	B5K03_09940	CCGM2ENTRY1000008.1	-	hypothetical protein	CPB187
181861..182217	+	118	B5K03_09955	CCGM2ENTRY1000008.1	-	hypothetical protein	CPB188
186416..186844	+	142	B5K03_09995	CCGM2ENTRY1000008.1	-	DUF1515 domain-containing protein	CPB189
188156..188368	-	70	B5K03_10010	CCGM2ENTRY1000008.1	-	hypothetical protein	CPB7
188583..188714	-	43	B5K03_10015	CCGM2ENTRY1000008.1	-	nuclease	CPB190
188860..189048	-	62	B5K03_10020	CCGM2ENTRY1000008.1	-	hypothetical protein	CSH1261
189377..189733	+	118	B5K03_10025	CCGM2ENTRY1000008.1	COG0784T	hypothetical protein	CSH1262
190915..191193	-	92	B5K03_10035	CCGM2ENTRY1000008.1	-	hypothetical protein	CPB191
191888..192319	-	143	B5K03_10050	CCGM2ENTRY1000008.1	-	hypothetical protein	CPB192
192587..193486	+	299	B5K03_10055	CCGM2ENTRY1000008.1	-	hypothetical protein	CPB193
195335..195604	+	89	B5K03_10070	CCGM2ENTRY1000008.1	-	hypothetical protein	CSH1298
198569..198794	+	74	B5K03_10085	CCGM2ENTRY1000008.1	-	hypothetical protein	CSH2309
198866..199315	-	149	B5K03_10090	CCGM2ENTRY1000008.1	-	hypothetical protein	CPB194
199959..200399	-	146	B5K03_10100	CCGM2ENTRY1000008.1	-	hypothetical protein	CSH2310
260657..260848	-	63	B5K03_10400	CCGM2ENTRY1000008.1	-	hypothetical protein	CPB195
266300..267390	-	363	B5K03_10430	CCGM2ENTRY1000008.1	-	polar amino acid ABC transporter permease	CPB196
280932..281171	+	79	B5K03_10490	CCGM2ENTRY1000008.1	-	hypothetical protein	CPB197
283037..284473	+	478	B5K03_10505	CCGM2ENTRY1000008.1	COG1648H	uroporphyrinogen-III C-methyltransferase	CSH2311
287030..288241	+	403	B5K03_10525	CCGM2ENTRY1000008.1	COG0654HC	2-octaprenyl-6-methoxyphenyl hydroxylase	CSH2312
290434..290960	+	175	B5K03_10545	CCGM2ENTRY1000008.1	-	hypothetical protein	CPB198
291118..291306	+	62	B5K03_10550	CCGM2ENTRY1000008.1	-	hypothetical protein	CPB199
291491..292426	+	311	B5K03_10555	CCGM2ENTRY1000008.1	COG2755E	hypothetical protein	CSH2249
292614..293107	-	164	B5K03_10560	CCGM2ENTRY1000008.1	-	DUF159 family protein	CSH483
293228..293545	-	105	B5K03_10565	CCGM2ENTRY1000008.1	-	hypothetical protein	CPB8
293908..294174	-	88	B5K03_10570	CCGM2ENTRY1000008.1	-	hypothetical protein	CSH2313
304193..304375	-	60	B5K03_10610	CCGM2ENTRY1000008.1	-	hypothetical protein	CSH1299
306361..306618	+	85	B5K03_10625	CCGM2ENTRY1000008.1	-	hypothetical protein	CSH2314
331224..331436	+	70	B5K03_10750	CCGM2ENTRY1000008.1	-	hypothetical protein	CPB200
335949..336131	-	60	B5K03_10775	CCGM2ENTRY1000008.1	-	hypothetical protein	CSH1300
336727..337101	+	124	B5K03_10785	CCGM2ENTRY1000008.1	COG3791S	aldehyde-activating protein	CSH2315
340557..340739	+	60	B5K03_10805	CCGM2ENTRY1000008.1	-	hypothetical protein	CPB201
365740..366120	+	126	B5K03_10910	CCGM2ENTRY1000008.1	-	hypothetical protein	CSH2316
11..959	-	315	B5K03_10915	CCGM2ENTRY1000009.1	-	IS630 family transposase	CSH1263
8162..9634	+	490	B5K03_10955	CCGM2ENTRY1000009.1	COG0063F	bifunctional ADP-dependent NAD(P)H-hydrate	CSH2317
37607..37877	+	89	B5K03_11085	CCGM2ENTRY1000009.1	-	hypothetical protein	CSH484
38825..39970	-	381	B5K03_11395	CCGM2ENTRY1000010.1	COG0372C	citrate synthase	CSH2318
68229..68457	-	75	B5K03_11545	CCGM2ENTRY1000010.1	-	hypothetical protein	CSH1302
69900..70085	-	61	B5K03_11555	CCGM2ENTRY1000010.1	-	hypothetical protein	CPB202
70911..71116	-	68	B5K03_11570	CCGM2ENTRY1000010.1	-	hypothetical protein	CSH1259
71072..71170	+	32	B5K03_11575	CCGM2ENTRY1000010.1	-	diadenosine tetraphosphate hydrolase	CSH1258
78689..>79122	-	144	B5K03_11620	CCGM2ENTRY1000010.1	-	isoprenylcysteine carboxyl methyltransferase	CPB9
<1..338	-	112	B5K03_11625	CCGM2ENTRY1000011.1	-	isoprenylcysteine carboxyl methyltransferase	CPB10
897..1241	-	114	B5K03_11630	CCGM2ENTRY1000011.1	-	hypothetical protein	CPB203
1425..2327	+	300	B5K03_11635	CCGM2ENTRY1000011.1	-	hypothetical protein	CPB204
2394..2573	-	59	B5K03_11640	CCGM2ENTRY1000011.1	-	DUF3606 domain-containing protein	CPB205
3070..3663	+	197	B5K03_11645	CCGM2ENTRY1000011.1	-	hypothetical protein	CPB206
3708..4214	+	168	B5K03_11650	CCGM2ENTRY1000011.1	-	hypothetical protein	CPB207
8673..8888	+	71	B5K03_11680	CCGM2ENTRY1000011.1	-	hypothetical protein	CSH2404
8881..9102	+	73	B5K03_11685	CCGM2ENTRY1000011.1	-	hypothetical protein	CPB208
9266..9805	+	179	B5K03_11695	CCGM2ENTRY1000011.1	-	histidine kinase	CPB209
12344..13045	+	233	B5K03_11710	CCGM2ENTRY1000011.1	COG2135O	DUF159 family protein	CSH1264
14893..15075	+	60	B5K03_11730	CCGM2ENTRY1000011.1	-	hypothetical protein	CPB210
24676..25011	+	111	B5K03_11775	CCGM2ENTRY1000011.1	-	hypothetical protein	CPB211
27731..28519	-	262	B5K03_11810	CCGM2ENTRY1000011.1	-	hypothetical protein	CPB212
41851..43113	+	420	B5K03_11890	CCGM2ENTRY1000011.1	-	hypothetical protein	CPB213
51174..51575	+	133	B5K03_11980	CCGM2ENTRY1000011.1	-	hypothetical protein	CPB214
53145..53333	-	62	B5K03_12010	CCGM2ENTRY1000011.1	-	hypothetical protein	CSH1261
16672..17295	+	207	B5K03_12145	CCGM2ENTRY1000012.1	-	hypothetical protein	CSH2319
21628..21861	-	77	B5K03_12175	CCGM2ENTRY1000012.1	-	hypothetical protein	CSH2320
40520..40726	-	68	B5K03_12255	CCGM2ENTRY1000012.1	-	hypothetical protein	CPB215
40784..41732	+	315	B5K03_12260	CCGM2ENTRY1000012.1	-	IS630 family transposase	CSH1263
48561..48970	-	136	B5K03_12305	CCGM2ENTRY1000012.1	-	hypothetical protein	CSH1303
56149..56547	+	132	B5K03_12350	CCGM2ENTRY1000012.1	-	hypothetical protein	CSH2321
56576..56830	-	84	B5K03_12355	CCGM2ENTRY1000012.1	COG5457S	hypothetical protein	CSH2322
61760..61948	-	62	B5K03_12380	CCGM2ENTRY1000012.1	-	hypothetical protein	CPB216
74922..76955	-	677	B5K03_12450	CCGM2ENTRY1000012.1	COG1289S	FUSC family protein	CSH2323
91372..92406	+	344	B5K03_12510	CCGM2ENTRY1000012.1	-	flagellar biosynthesis protein FliO	CSH1394
113097..114351	-	417	B5K03_12600	CCGM2ENTRY1000012.1	COG3706TK	diguanylate cyclase	CSH2324
118625..119608	+	327	B5K03_12625	CCGM2ENTRY1000012.1	COG4948MR	dipeptide epimerase	CSH2325
126982..127533	-	183	B5K03_12655	CCGM2ENTRY1000012.1	COG0328L	ribonuclease HI	CSH1304
131375..131941	-	188	B5K03_12675	CCGM2ENTRY1000012.1	-	hypothetical protein	CPB217
136078..136275	-	65	B5K03_12700	CCGM2ENTRY1000012.1	-	hypothetical protein	CSH1305
139697..139881	-	61	B5K03_12715	CCGM2ENTRY1000012.1	-	hypothetical protein	CSH1306
207786..208808	-	340	B5K03_13065	CCGM2ENTRY1000012.1	COG3203M	porin	CPB218
208838..209197	+	119	B5K03_13070	CCGM2ENTRY1000012.1	-	hypothetical protein	CSH2326
215489..215701	+	70	B5K03_13110	CCGM2ENTRY1000012.1	COG3313R	Fe-S oxidoreductase	CSH2327
218632..219053	-	140	B5K03_13130	CCGM2ENTRY1000012.1	-	hypothetical protein	CSH1307
226771..227934	-	387	B5K03_13170	CCGM2ENTRY1000012.1	COG3385X	IS4 family transposase	CPB2
241516..241728	+	70	B5K03_13230	CCGM2ENTRY1000012.1	-	hypothetical protein	CSH485
249435..250640	-	401	B5K03_13275	CCGM2ENTRY1000012.1	COG0304IQ	beta-ketoacyl-ACP synthase II	CSH2328
275420..275704	+	94	B5K03_13395	CCGM2ENTRY1000012.1	-	hypothetical protein	CSH2329
275687..275875	-	62	B5K03_13400	CCGM2ENTRY1000012.1	-	hypothetical protein	CPB219
281125..281722	+	198	B5K03_13450	CCGM2ENTRY1000012.1	-	hypothetical protein	CPB220
282652..283622	+	323	B5K03_13460	CCGM2ENTRY1000012.1	-	carbon-nitrogen hydrolase family protein	CSH2330
297011..297190	-	59	B5K03_13535	CCGM2ENTRY1000012.1	-	hypothetical protein	CSH1308
297296..298927	+	543	B5K03_13540	CCGM2ENTRY1000012.1	COG2376G	dihydroxyacetone kinase	CSH2331
298929..299587	-	219	B5K03_13545	CCGM2ENTRY1000012.1	-	esterase	CSH2332
302191..302586	-	131	B5K03_13560	CCGM2ENTRY1000012.1	-	hypothetical protein	CSH2333
305274..305690	+	138	B5K03_13580	CCGM2ENTRY1000012.1	COG0494V	DNA mismatch repair protein MutT	CSH2334
326516..326722	+	68	B5K03_13695	CCGM2ENTRY1000012.1	-	hypothetical protein	CPB221
327349..327600	-	83	B5K03_13705	CCGM2ENTRY1000012.1	-	hypothetical protein	CSH1309
333627..334307	-	226	B5K03_13720	CCGM2ENTRY1000012.1	COG1573L	uracil-DNA glycosylase	CPB222
334322..334972	-	216	B5K03_13725	CCGM2ENTRY1000012.1	COG0717F	hypothetical protein	CPB223
334974..335465	-	163	B5K03_13730	CCGM2ENTRY1000012.1	-	hypothetical protein	CPB224
339236..339727	+	163	B5K03_13760	CCGM2ENTRY1000012.1	COG4333S	hypothetical protein	CSH2335
339884..340885	+	333	B5K03_13765	CCGM2ENTRY1000012.1	COG0042J	tRNA dihydrouridine(20/20a) synthase DusA	CSH2336
344254..345159	-	301	B5K03_13785	CCGM2ENTRY1000012.1	-	hypothetical protein	CSH1395
350787..351098	-	103	B5K03_13825	CCGM2ENTRY1000012.1	-	hypothetical protein	CSH2337
353322..353639	+	105	B5K03_13840	CCGM2ENTRY1000012.1	-	hypothetical protein	CSH1265
360307..360837	-	176	B5K03_13880	CCGM2ENTRY1000012.1	-	hypothetical protein	CSH2338
361592..361833	+	80	B5K03_13885	CCGM2ENTRY1000012.1	-	hypothetical protein	CPB225
368177..368530	+	117	B5K03_13925	CCGM2ENTRY1000012.1	-	hypothetical protein	CSH1310
371480..371869	-	129	B5K03_13945	CCGM2ENTRY1000012.1	-	hypothetical protein	CSH2339
385072..385278	-	68	B5K03_14000	CCGM2ENTRY1000012.1	-	hypothetical protein	CSH1311
388370..389602	-	410	B5K03_14020	CCGM2ENTRY1000012.1	COG0577V	hypothetical protein	CSH2340
403763..404164	-	133	B5K03_14095	CCGM2ENTRY1000012.1	-	hypothetical protein	CSH2341
412480..412797	+	105	B5K03_14145	CCGM2ENTRY1000012.1	-	hypothetical protein	CSH2342
427275..427616	+	113	B5K03_14220	CCGM2ENTRY1000012.1	-	hypothetical protein	CSH2343
427659..428597	+	312	B5K03_14225	CCGM2ENTRY1000012.1	COG2755E	hypothetical protein	CSH2249
429654..430295	+	213	B5K03_14235	CCGM2ENTRY1000012.1	-	hypothetical protein	CSH2344
431250..432026	-	258	B5K03_14245	CCGM2ENTRY1000012.1	-	hypothetical protein	CSH2345
452246..453667	+	473	B5K03_14330	CCGM2ENTRY1000012.1	COG1167KE	GntR family transcriptional regulator	CSH2346
459524..459721	+	65	B5K03_14365	CCGM2ENTRY1000012.1	-	hypothetical protein	CPB226
462844..464121	-	425	B5K03_14385	CCGM2ENTRY1000012.1	COG0477GEPR	MFS transporter	CSH2347
482307..482487	-	59	B5K03_14475	CCGM2ENTRY1000012.1	-	hypothetical protein	CPB227
486567..487139	-	190	B5K03_14505	CCGM2ENTRY1000012.1	COG3672O	hypothetical protein	CSH2348
488053..488673	-	206	B5K03_14510	CCGM2ENTRY1000012.1	-	hypothetical protein	CPB228
501239..501556	+	105	B5K03_14575	CCGM2ENTRY1000012.1	-	hypothetical protein	CSH1312
502900..503433	+	177	B5K03_14590	CCGM2ENTRY1000012.1	-	hypothetical protein	CSH1313
527684..528121	-	145	B5K03_14705	CCGM2ENTRY1000012.1	-	hypothetical protein	CPB229
529477..530127	-	216	B5K03_14715	CCGM2ENTRY1000012.1	COG1309K	TetR family transcriptional regulator	CSH2349
544774..546727	-	650	B5K03_14785	CCGM2ENTRY1000012.1	-	GTP-binding protein	CSH2350
548621..549136	-	171	B5K03_14795	CCGM2ENTRY1000012.1	-	BA14K family protein	CSH2351
613728..613928	-	66	B5K03_15115	CCGM2ENTRY1000012.1	-	hypothetical protein	CSH2352
620150..620815	+	221	B5K03_15145	CCGM2ENTRY1000012.1	COG0262H	riboflavin biosynthesis protein RibD	CSH2353
621957..622265	+	102	B5K03_15160	CCGM2ENTRY1000012.1	COG4541S	hypothetical protein	CSH2354
666693..666986	-	97	B5K03_15355	CCGM2ENTRY1000012.1	-	hypothetical protein	CPB230
666942..667037	+	31	B5K03_15360	CCGM2ENTRY1000012.1	-	diadenosine tetraphosphate hydrolase	CSH1314
731368..731628	+	86	B5K03_15675	CCGM2ENTRY1000012.1	-	hypothetical protein	CPB231
733379..733572	-	64	B5K03_15685	CCGM2ENTRY1000012.1	-	hypothetical protein	CPB232
755219..755460	-	80	B5K03_15790	CCGM2ENTRY1000012.1	-	hypothetical protein	CSH1315
802385..802771	-	128	B5K03_15985	CCGM2ENTRY1000012.1	-	hypothetical protein	CPB233
805310..806182	-	290	B5K03_16005	CCGM2ENTRY1000012.1	COG4221C	short-chain dehydrogenase/reductase	CSH2355
874010..874990	+	326	B5K03_16345	CCGM2ENTRY1000012.1	COG3921S	extensin	CSH2356
875077..875304	+	75	B5K03_16350	CCGM2ENTRY1000012.1	-	hypothetical protein	CPB234
893372..893620	+	82	B5K03_16440	CCGM2ENTRY1000012.1	-	hypothetical protein	CSH1316
907069..907258	+	62	B5K03_16505	CCGM2ENTRY1000012.1	-	hypothetical protein	CSH2357
926397..926828	+	143	B5K03_16595	CCGM2ENTRY1000012.1	-	hypothetical protein	CPB235
926828..927079	+	83	B5K03_16600	CCGM2ENTRY1000012.1	-	hypothetical protein	CPB236
955388..957064	+	558	B5K03_16760	CCGM2ENTRY1000012.1	COG0513L	RNA helicase	CSH2358
8119..8433	-	104	B5K03_16880	CCGM2ENTRY1000013.1	-	hypothetical protein	CPB237
11112..11318	-	68	B5K03_16895	CCGM2ENTRY1000013.1	-	hypothetical protein	CPB238
14946..15246	+	99	B5K03_16910	CCGM2ENTRY1000013.1	-	hypothetical protein	CSH2359
15330..16010	+	226	B5K03_16915	CCGM2ENTRY1000013.1	COG2135O	DUF159 family protein	CSH2360
18769..19017	+	82	B5K03_16925	CCGM2ENTRY1000013.1	-	cytoplasmic protein	CPB239
21003..21413	-	136	B5K03_16935	CCGM2ENTRY1000013.1	COG3779S	hypothetical protein	CSH2361
21791..22114	+	107	B5K03_16940	CCGM2ENTRY1000013.1	-	hypothetical protein	CSH2362
22148..22645	-	165	B5K03_16945	CCGM2ENTRY1000013.1	-	hypothetical protein	CPB240
79683..79904	-	73	B5K03_17200	CCGM2ENTRY1000013.1	-	hypothetical protein	CSH2363
84503..85930	+	475	B5K03_17230	CCGM2ENTRY1000013.1	-	mannose-1-phosphate	CSH2364
89253..89519	-	88	B5K03_17255	CCGM2ENTRY1000013.1	-	hypothetical protein	CSH486
99538..>99876	-	112	B5K03_17310	CCGM2ENTRY1000013.1	-	trehalose utilization protein ThuA	CPB11
1862..2272	+	136	B5K03_17330	CCGM2ENTRY1000014.1	COG2346P	globin	CSH2365
11048..11146	-	32	B5K03_17395	CCGM2ENTRY1000014.1	-	diadenosine tetraphosphate hydrolase	CSH1258
11102..11307	+	68	B5K03_17400	CCGM2ENTRY1000014.1	-	hypothetical protein	CSH1259
18714..18962	+	82	B5K03_17445	CCGM2ENTRY1000014.1	-	hypothetical protein	CSH2366
28237..28509	+	90	B5K03_17490	CCGM2ENTRY1000014.1	-	hypothetical protein	CPB241
31312..31560	+	82	B5K03_17510	CCGM2ENTRY1000014.1	-	hypothetical protein	CSH1283
66986..67285	-	99	B5K03_17675	CCGM2ENTRY1000014.1	-	hypothetical protein	CSH2367
15623..16402	+	259	B5K03_18105	CCGM2ENTRY1000015.1	COG1177E	spermidine/putrescine ABC transporter	CSH2368
65885..66094	+	69	B5K03_18330	CCGM2ENTRY1000015.1	-	hypothetical protein	CPB242
80515..80789	-	91	B5K03_18420	CCGM2ENTRY1000015.1	-	hypothetical protein	CPB243
98268..98447	+	59	B5K03_18505	CCGM2ENTRY1000015.1	-	hypothetical protein	CSH2369
110934..111185	+	83	B5K03_18560	CCGM2ENTRY1000015.1	-	hypothetical protein	CSH487
113268..114299	-	343	B5K03_18580	CCGM2ENTRY1000015.1	COG1360N	hypothetical protein	CSH2370
131517..131846	-	109	B5K03_18655	CCGM2ENTRY1000015.1	COG3113M	hypothetical protein	CSH2371
144750..145643	-	297	B5K03_18730	CCGM2ENTRY1000015.1	COG0583K	LysR family transcriptional regulator	CSH2372
151541..152053	-	170	B5K03_18780	CCGM2ENTRY1000015.1	COG0456J	N-acetyltransferase	CSH2373
161840..162286	+	148	B5K03_18820	CCGM2ENTRY1000015.1	-	hypothetical protein	CSH2374
202941..203426	-	161	B5K03_18995	CCGM2ENTRY1000015.1	-	hypothetical protein	CSH1317
203492..203656	-	54	B5K03_19000	CCGM2ENTRY1000015.1	-	transposase	CSH1318
226034..226123	-	29	B5K03_19075	CCGM2ENTRY1000015.1	-	glyoxalase/bleomycin resistance/extradiol	CPB244
259782..259987	-	68	B5K03_19230	CCGM2ENTRY1000015.1	-	hypothetical protein	CSH1259
342526..343551	-	341	B5K03_19615	CCGM2ENTRY1000015.1	COG1879G	LacI family transcriptional regulator	CSH2375
<1..462	-	153	B5K03_19660	CCGM2ENTRY1000016.1	-	sugar ABC transporter substrate-binding protein	CPB245
5372..6082	-	236	B5K03_19825	CCGM2ENTRY1000017.1	-	hypothetical protein	CSH2250
43450..>43648	+	65	B5K03_20025	CCGM2ENTRY1000017.1	-	electron transfer flavoprotein subunit beta	CPB246
<1..458	+	152	B5K03_20030	CCGM2ENTRY1000018.1	-	electron transfer flavoprotein subunit beta	CPB247
22741..22983	+	80	B5K03_20155	CCGM2ENTRY1000018.1	-	hypothetical protein	CSH2251
37064..38023	+	319	B5K03_20235	CCGM2ENTRY1000018.1	-	hypothetical protein	CSH1271
42059..42259	-	66	B5K03_20260	CCGM2ENTRY1000018.1	-	hypothetical protein	CPB248
42303..42719	-	138	B5K03_20265	CCGM2ENTRY1000018.1	-	hypothetical protein	CPB249
42797..43216	-	139	B5K03_20270	CCGM2ENTRY1000018.1	-	hypothetical protein	CPB250
97491..97970	-	159	B5K03_20510	CCGM2ENTRY1000018.1	COG0456J	N-acetyltransferase	CSH2252
115939..116747	-	269	B5K03_20600	CCGM2ENTRY1000018.1	-	nucleotidyltransferase	CSH1272
117533..117874	-	113	B5K03_20610	CCGM2ENTRY1000018.1	-	succinate dehydrogenase	CSH1273
138612..139043	+	143	B5K03_20725	CCGM2ENTRY1000018.1	-	hypothetical protein	CSH2253
152607..152792	+	61	B5K03_20795	CCGM2ENTRY1000018.1	-	hypothetical protein	CSH1274
154247..154747	+	166	B5K03_20815	CCGM2ENTRY1000018.1	COG0394T	protein tyrosine phosphatase	CSH2254
174041..174279	+	79	B5K03_20920	CCGM2ENTRY1000018.1	-	hypothetical protein	CSH1275
215077..215358	+	93	B5K03_21135	CCGM2ENTRY1000018.1	-	hypothetical protein	CPB251
225977..226182	+	68	B5K03_21155	CCGM2ENTRY1000018.1	-	hypothetical protein	CSH1283
299249..>299697	+	149	B5K03_21470	CCGM2ENTRY1000018.1	-	ABC transporter ATP-binding protein	CSH430
<1..640	+	212	B5K03_21475	CCGM2ENTRY1000019.1	-	ABC transporter ATP-binding protein	CSH431
7431..7628	+	65	B5K03_21500	CCGM2ENTRY1000019.1	-	hypothetical protein	CPB252
8130..10088	-	652	B5K03_21505	CCGM2ENTRY1000019.1	COG1074L	hypothetical protein	CPB253
10338..11126	-	262	B5K03_21510	CCGM2ENTRY1000019.1	-	hypothetical protein	CPB254
11120..11410	-	96	B5K03_21515	CCGM2ENTRY1000019.1	-	hypothetical protein	CPB255
11394..13295	-	633	B5K03_21520	CCGM2ENTRY1000019.1	COG1479S	hypothetical protein	CPB256
13333..16023	-	896	B5K03_21525	CCGM2ENTRY1000019.1	COG1061KL	restriction endonuclease subunit R	CPB257
16023..17732	-	569	B5K03_21530	CCGM2ENTRY1000019.1	COG2189L	site-specific DNA-methyltransferase	CPB258
17729..20617	-	962	B5K03_21535	CCGM2ENTRY1000019.1	COG2433R	helicase SNF2	CPB259
20730..21014	-	94	B5K03_21540	CCGM2ENTRY1000019.1	-	LysR family transcriptional regulator	CPB260
21192..21470	-	92	B5K03_21545	CCGM2ENTRY1000019.1	-	hypothetical protein	CPB261
21827..23014	-	395	B5K03_21550	CCGM2ENTRY1000019.1	-	hypothetical protein	CPB262
23011..23334	-	107	B5K03_21555	CCGM2ENTRY1000019.1	-	hypothetical protein	CPB263
23486..23731	-	81	B5K03_21560	CCGM2ENTRY1000019.1	-	hypothetical protein	CPB264
24590..25547	-	318	B5K03_21565	CCGM2ENTRY1000019.1	-	hypothetical protein	CPB265
25888..26505	+	205	B5K03_21570	CCGM2ENTRY1000019.1	COG1961L	resolvase	CPB266
26539..27735	-	398	B5K03_21575	CCGM2ENTRY1000019.1	-	hypothetical protein	CPB267
27931..29532	-	533	B5K03_21580	CCGM2ENTRY1000019.1	-	hypothetical protein	CPB268
30047..30301	-	84	B5K03_21590	CCGM2ENTRY1000019.1	-	hypothetical protein	CPB269
47699..48106	-	135	B5K03_21695	CCGM2ENTRY1000019.1	-	BFD-like (2Fe-2S) protein	CSH2255
67445..67651	+	68	B5K03_21780	CCGM2ENTRY1000019.1	-	hypothetical protein	CSH1276
73168..73413	+	81	B5K03_21810	CCGM2ENTRY1000019.1	-	hypothetical protein	CSH2256
106070..106423	-	117	B5K03_21930	CCGM2ENTRY1000019.1	-	hypothetical protein	CSH2257
112061..113179	+	372	B5K03_21975	CCGM2ENTRY1000019.1	COG2821M	transglycosylase	CSH2258
113179..113748	+	189	B5K03_21980	CCGM2ENTRY1000019.1	COG2840L	DNA mismatch repair protein MutS	CSH2259
9..1669	+	553	B5K03_22260	CCGM2ENTRY1000021.1	-	RTX toxin	CPB270
PLASMIDS
190..618	-	142	B5K03_22265	CCGM2ENTRY1000022.1	-	hypothetical protein	CSH2395
43506..43799	+	97	B5K03_22500	CCGM2ENTRY1000022.1	-	hypothetical protein	CSH1332
67653..68171	-	172	B5K03_22630	CCGM2ENTRY1000022.1	-	hypothetical protein	CSH2396
73000..73767	+	255	B5K03_22665	CCGM2ENTRY1000022.1	COG3703P	gamma-glutamylcyclotransferase	CSH2397
110695..110940	-	81	B5K03_22840	CCGM2ENTRY1000022.1	COG5457S	hypothetical protein	CSH2398
111749..112120	-	123	B5K03_22850	CCGM2ENTRY1000022.1	-	hypothetical protein	CSH1333
132143..132502	+	119	B5K03_22955	CCGM2ENTRY1000022.1	-	hypothetical protein	CSH2399
132811..133167	-	118	B5K03_22965	CCGM2ENTRY1000022.1	-	hypothetical protein	CSH495
141325..141525	+	66	B5K03_23020	CCGM2ENTRY1000022.1	-	hypothetical protein	CSH2400
163900..164378	-	159	B5K03_23125	CCGM2ENTRY1000022.1	-	GNAT family N-acetyltransferase	CSH2424
180272..180457	-	61	B5K03_23200	CCGM2ENTRY1000022.1	-	hypothetical protein	CSH496
207033..207799	-	255	B5K03_23335	CCGM2ENTRY1000022.1	COG2267I	alpha/beta hydrolase	CSH2401
216201..216446	+	81	B5K03_23375	CCGM2ENTRY1000022.1	-	hypothetical protein	CSH2402
220669..221535	+	288	B5K03_23410	CCGM2ENTRY1000022.1	COG2084I	6-phosphogluconate dehydrogenase	CSH2403
228835..229407	+	190	B5K03_23445	CCGM2ENTRY1000022.1	-	alpha/beta hydrolase	CPB271
257757..262922	-	1721	B5K03_23545	CCGM2ENTRY1000022.1	-	adhesin	CSH2405
271487..271993	-	168	B5K03_23585	CCGM2ENTRY1000022.1	COG0110R	N-acetyltransferase	CSH2406
283237..283461	+	74	B5K03_23625	CCGM2ENTRY1000022.1	-	hypothetical protein	CSH1335
290303..290593	+	96	B5K03_23655	CCGM2ENTRY1000022.1	-	hypothetical protein	CSH2407
298756..300438	-	560	B5K03_23695	CCGM2ENTRY1000022.1	-	methyltransferase, TIGR04290 family	CSH1336
372377..372862	+	161	B5K03_24045	CCGM2ENTRY1000022.1	COG4297S	cupin	CSH2408
381611..382249	+	212	B5K03_24105	CCGM2ENTRY1000022.1	-	calcium-binding protein	CSH2409
405663..406265	+	200	B5K03_24230	CCGM2ENTRY1000022.1	-	peptide synthetase	CSH2410
408535..409914	+	459	B5K03_24245	CCGM2ENTRY1000022.1	COG0161H	hypothetical protein	CSH1319
412658..>412996	-	112	B5K03_24265	CCGM2ENTRY1000022.1	-	trehalose utilization protein ThuA	CPB11
18393..18785	+	130	B5K03_24350	CCGM2ENTRY1000023.1	COG0640K	transcriptional regulator	CSH2376
42950..43912	-	320	B5K03_24460	CCGM2ENTRY1000023.1	COG0392S	hypothetical protein	CSH2377
50824..51086	-	87	B5K03_24500	CCGM2ENTRY1000023.1	-	hypothetical protein	CSH2378
91687..92840	-	384	B5K03_24670	CCGM2ENTRY1000023.1	-	hypothetical protein	CSH2379
122936..123211	-	91	B5K03_24785	CCGM2ENTRY1000023.1	COG3668X	plasmid stabilization protein	CSH2380
142273..142575	-	100	B5K03_24885	CCGM2ENTRY1000023.1	-	ferredoxin	CSH497
142624..142980	-	118	B5K03_24890	CCGM2ENTRY1000023.1	-	hypothetical protein	CSH2381
151902..152159	-	85	B5K03_24935	CCGM2ENTRY1000023.1	-	hypothetical protein	CSH2382
152468..152666	+	65	B5K03_24940	CCGM2ENTRY1000023.1	-	hypothetical protein	CSH2383
177505..178206	-	233	B5K03_25055	CCGM2ENTRY1000023.1	COG4126E	Asp/Glu/hydantoin racemase	CPB272
178525..178674	+	49	B5K03_25060	CCGM2ENTRY1000023.1	-	reactive intermediate/imine deaminase	CPB273
227699..228094	-	131	B5K03_25280	CCGM2ENTRY1000023.1	-	hypothetical protein	CSH2384
238353..238611	-	85	B5K03_25325	CCGM2ENTRY1000023.1	-	hypothetical protein	CSH2385
258692..259144	+	150	B5K03_25430	CCGM2ENTRY1000023.1	-	hypothetical protein	CSH498
259062..259244	+	60	B5K03_25435	CCGM2ENTRY1000023.1	-	hypothetical protein	CSH499
259253..259504	-	83	B5K03_25440	CCGM2ENTRY1000023.1	-	hypothetical protein	CSH500
262170..262463	-	97	B5K03_25450	CCGM2ENTRY1000023.1	-	hypothetical protein	CSH501
262524..262952	-	142	B5K03_25455	CCGM2ENTRY1000023.1	-	hypothetical protein	CSH502
310788..310973	-	61	B5K03_25675	CCGM2ENTRY1000023.1	-	hypothetical protein	CSH2386
320539..321567	+	342	B5K03_25715	CCGM2ENTRY1000023.1	COG1670JO	siderophore biosynthesis protein	CSH2387
324071..324727	-	218	B5K03_25730	CCGM2ENTRY1000023.1	COG1595K	RNA polymerase subunit sigma	CSH2388
339128..339430	-	100	B5K03_25795	CCGM2ENTRY1000023.1	-	hypothetical protein	CSH2389
352727..353000	-	90	B5K03_25855	CCGM2ENTRY1000023.1	-	hypothetical protein	CSH2391
361005..361250	-	81	B5K03_25885	CCGM2ENTRY1000023.1	-	hypothetical protein	CSH503
365544..365624	-	26	B5K03_25910	CCGM2ENTRY1000023.1	-	integrase	CPB274
367557..367850	-	97	B5K03_25920	CCGM2ENTRY1000023.1	COG3668X	addiction module toxin RelE	CPB275
376705..377259	-	184	B5K03_25970	CCGM2ENTRY1000023.1	COG0840NT	hypothetical protein	CPB276
379363..379719	+	118	B5K03_25985	CCGM2ENTRY1000023.1	-	hypothetical protein	CPB277
381285..381855	+	189	B5K03_26000	CCGM2ENTRY1000023.1	-	hypothetical protein	CPB278
382003..382551	-	182	B5K03_26005	CCGM2ENTRY1000023.1	-	hypothetical protein	CSH1266
385320..386075	-	251	B5K03_26025	CCGM2ENTRY1000023.1	COG0596HR	alpha/beta hydrolase	CPB279
388842..389249	+	135	B5K03_26045	CCGM2ENTRY1000023.1	COG2963X	transposase	CSH1267
389639..391291	+	550	B5K03_26055	CCGM2ENTRY1000023.1	COG4372S	IS66 family transposase	CSH1268
391409..393169	-	586	B5K03_26060	CCGM2ENTRY1000023.1	COG1961L	serine recombinase	CPB12
393156..393335	-	59	B5K03_26065	CCGM2ENTRY1000023.1	-	hypothetical protein	CPB13
393277..393666	-	129	B5K03_26070	CCGM2ENTRY1000023.1	-	hypothetical protein	CPB14
400485..400853	+	122	B5K03_26110	CCGM2ENTRY1000023.1	COG4766E	ethanolamine utilization protein EutQ	CPB280
418837..419118	+	93	B5K03_26195	CCGM2ENTRY1000023.1	COG3549V	Killer protein	CPB281
425461..427038	-	525	B5K03_26230	CCGM2ENTRY1000023.1	-	hypothetical protein	CSH494
436467..436733	+	88	B5K03_26270	CCGM2ENTRY1000023.1	-	hypothetical protein	CSH1321
440122..440344	-	73	B5K03_26295	CCGM2ENTRY1000023.1	-	hypothetical protein	CPB282
440745..440926	+	60	B5K03_26300	CCGM2ENTRY1000023.1	-	gluconolactonase	CPB283
441167..441436	+	89	B5K03_26305	CCGM2ENTRY1000023.1	-	hypothetical protein	CPB15
442031..442273	+	80	B5K03_26315	CCGM2ENTRY1000023.1	-	hypothetical protein	CPB6
442348..442626	-	92	B5K03_26320	CCGM2ENTRY1000023.1	-	hypothetical protein	CSH1269
443546..444163	-	205	B5K03_26325	CCGM2ENTRY1000023.1	COG2135O	DUF159 family protein	CPB284
444541..445479	+	312	B5K03_26330	CCGM2ENTRY1000023.1	COG2755E	hypothetical protein	CPB285
445658..446392	-	244	B5K03_26335	CCGM2ENTRY1000023.1	COG2135O	DUF159 family protein	CPB286
453161..453678	-	172	B5K03_26380	CCGM2ENTRY1000023.1	-	S9 family peptidase	CPB287
453911..454300	+	129	B5K03_26390	CCGM2ENTRY1000023.1	-	hypothetical protein	CPB14
454242..454421	+	59	B5K03_26395	CCGM2ENTRY1000023.1	-	hypothetical protein	CPB13
454408..456168	+	586	B5K03_26400	CCGM2ENTRY1000023.1	COG1961L	serine recombinase	CPB12
456286..457938	-	550	B5K03_26405	CCGM2ENTRY1000023.1	COG4372S	IS66 family transposase	CSH1268
458328..458735	-	135	B5K03_26415	CCGM2ENTRY1000023.1	COG2963X	transposase	CSH1267
458782..459174	-	130	B5K03_26420	CCGM2ENTRY1000023.1	-	hypothetical protein	CPB288
459682..>460022	+	113	B5K03_26425	CCGM2ENTRY1000023.1	-	isoprenylcysteine carboxyl methyltransferase	CPB10
<1..434	+	144	B5K03_26430	CCGM2ENTRY1000024.1	-	isoprenylcysteine carboxyl methyltransferase	CPB9
2303..2611	+	102	B5K03_26445	CCGM2ENTRY1000024.1	-	hypothetical protein	CPB8
5515..6551	-	345	B5K03_26465	CCGM2ENTRY1000024.1	COG2801X	IS481 family transposase	CPB16
9036..9328	+	97	B5K03_26475	CCGM2ENTRY1000024.1	-	hypothetical protein	CPB289
15706..15972	-	88	B5K03_26500	CCGM2ENTRY1000024.1	-	hypothetical protein	CPB290
22774..23327	-	184	B5K03_26540	CCGM2ENTRY1000024.1	-	cytochrome C	CPB291
24228..24557	-	109	B5K03_26555	CCGM2ENTRY1000024.1	-	hypothetical protein	CPB292
24712..25704	+	330	B5K03_26560	CCGM2ENTRY1000024.1	COG2801X	IS481 family transposase	CPB16
27308..27532	+	74	B5K03_26580	CCGM2ENTRY1000024.1	-	hypothetical protein	CSH2416
33537..33842	+	101	B5K03_26620	CCGM2ENTRY1000024.1	-	hypothetical protein	CPB293
35963..36167	+	67	B5K03_26635	CCGM2ENTRY1000024.1	-	hypothetical protein	CPB294
36306..37103	-	265	B5K03_26640	CCGM2ENTRY1000024.1	COG0388R	carbon-nitrogen hydrolase family protein	CPB295
37242..37808	-	188	B5K03_26645	CCGM2ENTRY1000024.1	COG1309K	TetR family transcriptional regulator	CPB296
61415..61810	+	131	B5K03_26765	CCGM2ENTRY1000024.1	-	hypothetical protein	CPB297
62365..62526	-	53	B5K03_26775	CCGM2ENTRY1000024.1	-	hypothetical protein	CPB298
71084..71302	-	72	B5K03_26810	CCGM2ENTRY1000024.1	-	hypothetical protein	CPB299
72678..73055	-	125	B5K03_26825	CCGM2ENTRY1000024.1	COG4319R	hypothetical protein	CPB300
78375..78839	-	154	B5K03_26855	CCGM2ENTRY1000024.1	-	hypothetical protein	CPB301
80078..81157	-	359	B5K03_26865	CCGM2ENTRY1000024.1	COG0604CR	hypothetical protein	CPB302
81726..81878	-	50	B5K03_26875	CCGM2ENTRY1000024.1	-	hypothetical protein	CPB303
82033..82214	-	60	B5K03_26880	CCGM2ENTRY1000024.1	-	hypothetical protein	CPB304
82447..82755	+	102	B5K03_26885	CCGM2ENTRY1000024.1	-	hypothetical protein	CPB15
83031..83213	-	60	B5K03_26890	CCGM2ENTRY1000024.1	-	hypothetical protein	CPB305
83278..83599	-	106	B5K03_26895	CCGM2ENTRY1000024.1	-	hypothetical protein	CPB306
86489..86683	+	64	B5K03_26910	CCGM2ENTRY1000024.1	-	hypothetical protein	CPB307
90215..90532	+	105	B5K03_26925	CCGM2ENTRY1000024.1	-	hypothetical protein	CPB308
98331..98618	+	95	B5K03_26970	CCGM2ENTRY1000024.1	-	hypothetical protein	CSH1334
99778..100134	-	118	B5K03_26980	CCGM2ENTRY1000024.1	COG0784T	response regulator	CSH1262
100342..100578	+	78	B5K03_26985	CCGM2ENTRY1000024.1	-	hypothetical protein	CSH1320
770..970	+	66	B5K03_26995	CCGM2ENTRY1000025.1	-	hypothetical protein	CPB309
1645..1857	+	70	B5K03_27000	CCGM2ENTRY1000025.1	-	hypothetical protein	CPB7
4372..4647	-	91	B5K03_27020	CCGM2ENTRY1000025.1	-	hypothetical protein	CPB310
4590..4967	+	125	B5K03_27025	CCGM2ENTRY1000025.1	-	hypothetical protein	CPB14
4909..5088	+	59	B5K03_27030	CCGM2ENTRY1000025.1	-	hypothetical protein	CPB13
5075..7141	+	688	B5K03_27035	CCGM2ENTRY1000025.1	COG1961L	serine recombinase	CPB17
8933..9295	-	120	B5K03_27050	CCGM2ENTRY1000025.1	COG2963X	hypothetical protein	CSH1301
9414..9665	+	83	B5K03_27055	CCGM2ENTRY1000025.1	-	hypothetical protein	CPB311
9779..10480	+	233	B5K03_27060	CCGM2ENTRY1000025.1	COG2135O	DUF159 family protein	CSH1264
11044..11577	+	177	B5K03_27065	CCGM2ENTRY1000025.1	COG2963X	hypothetical protein	CSH1260
12712..12927	-	71	B5K03_27075	CCGM2ENTRY1000025.1	-	hypothetical protein	CPB312
13005..13282	-	92	B5K03_27080	CCGM2ENTRY1000025.1	-	hypothetical protein	CPB313
17001..17417	-	138	B5K03_27100	CCGM2ENTRY1000025.1	-	hypothetical protein	CPB314
19550..19835	+	94	B5K03_27115	CCGM2ENTRY1000025.1	-	LysR family transcriptional regulator	CPB315
20006..20275	-	89	B5K03_27120	CCGM2ENTRY1000025.1	-	hypothetical protein	CSH1269
21058..21276	-	72	B5K03_27125	CCGM2ENTRY1000025.1	-	hypothetical protein	CPB316
22487..23199	-	237	B5K03_27140	CCGM2ENTRY1000025.1	-	hypothetical protein	CPB317
28394..28915	+	173	B5K03_27165	CCGM2ENTRY1000025.1	-	hypothetical protein	CPB318
29215..29307	+	30	B5K03_27170	CCGM2ENTRY1000025.1	-	gamma-aminobutyric acid A receptor, epsilon-like	CPB319
29960..30316	-	118	B5K03_27175	CCGM2ENTRY1000025.1	-	hypothetical protein	CPB18
30411..30707	-	98	B5K03_27180	CCGM2ENTRY1000025.1	-	hypothetical protein	CPB320
40877..41701	-	274	B5K03_27240	CCGM2ENTRY1000025.1	COG3713M	hypothetical protein	CSH1323
42480..42710	-	76	B5K03_27250	CCGM2ENTRY1000025.1	-	hypothetical protein	CPB321
44686..45954	-	422	B5K03_27265	CCGM2ENTRY1000025.1	COG5002T	two-component sensor histidine kinase	CPB322
46005..46661	-	218	B5K03_27270	CCGM2ENTRY1000025.1	COG0745TK	DNA-binding response regulator	CPB323
46796..47368	+	190	B5K03_27275	CCGM2ENTRY1000025.1	-	hypothetical protein	CPB324
47373..48035	+	220	B5K03_27280	CCGM2ENTRY1000025.1	COG1136M	ABC transporter ATP-binding protein	CPB325
48028..48711	+	227	B5K03_27285	CCGM2ENTRY1000025.1	COG1136M	ABC transporter ATP-binding protein	CPB326
48693..51347	+	884	B5K03_27290	CCGM2ENTRY1000025.1	COG4591M	ABC transporter permease	CPB327
51429..51683	+	84	B5K03_27295	CCGM2ENTRY1000025.1	-	hypothetical protein	CPB328
65478..66245	-	255	B5K03_27345	CCGM2ENTRY1000025.1	-	hypothetical protein	CPB329
69965..71098	-	377	B5K03_27365	CCGM2ENTRY1000025.1	-	hypothetical protein	CSH2423
71565..71740	+	58	B5K03_27375	CCGM2ENTRY1000025.1	-	PIN domain-containing protein	CPB330
75519..76751	+	410	B5K03_27400	CCGM2ENTRY1000025.1	COG2843M	capsule biosynthesis protein CapA	CSH1324
76808..77287	-	159	B5K03_27405	CCGM2ENTRY1000025.1	-	transcriptional regulator	CSH1270
77917..78396	-	159	B5K03_27415	CCGM2ENTRY1000025.1	-	transcriptional regulator	CSH1270
78541..78801	+	86	B5K03_27420	CCGM2ENTRY1000025.1	COG1476K	transcriptional regulator	CSH1325
84606..84845	+	79	B5K03_27450	CCGM2ENTRY1000025.1	COG3609K	CopG family transcriptional regulator	CSH1326
84842..85231	+	129	B5K03_27455	CCGM2ENTRY1000025.1	-	hypothetical protein	CSH1327
94002..94249	+	82	B5K03_27495	CCGM2ENTRY1000025.1	-	hypothetical protein	CSH2392
99860..100065	+	68	B5K03_27525	CCGM2ENTRY1000025.1	-	hypothetical protein	CSH1328
105065..105346	-	93	B5K03_27560	CCGM2ENTRY1000025.1	-	hypothetical protein	CSH2393
113704..114039	-	111	B5K03_27615	CCGM2ENTRY1000025.1	-	hypothetical protein	CPB19
118877..119022	+	48	B5K03_27640	CCGM2ENTRY1000025.1	-	allophanate hydrolase	CSH1329
170678..170998	-	106	B5K03_27850	CCGM2ENTRY1000025.1	-	hypothetical protein	CSH2394
187795..188031	-	78	B5K03_27925	CCGM2ENTRY1000025.1	-	hypothetical protein	CPB331
195586..196037	-	150	B5K03_27965	CCGM2ENTRY1000025.1	-	hypothetical protein	CPB332
196187..196375	+	62	B5K03_27970	CCGM2ENTRY1000025.1	-	hypothetical protein	CSH1330
213202..213390	-	62	B5K03_28045	CCGM2ENTRY1000025.1	-	hypothetical protein	CSH1331
<1..>1216	-	404	B5K03_28075	CCGM2ENTRY1000026.1	-	adhesin	CPB333
<1..688	-	228	B5K03_28080	CCGM2ENTRY1000027.1	-	IS21 family transposase	CPB334
947..1855	-	302	B5K03_28085	CCGM2ENTRY1000027.1	COG0583K	LysR family transcriptional regulator	CSH1420
2007..3032	-	341	B5K03_28090	CCGM2ENTRY1000027.1	COG2141HR	monooxygenase	CSH1421
3933..4677	+	247	B5K03_28095	CCGM2ENTRY1000027.1	-	IS3 family transposase	CSH447
4833..5354	-	173	B5K03_28100	CCGM2ENTRY1000027.1	COG2606J	hypothetical protein	CSH1422
5440..6135	-	231	B5K03_28105	CCGM2ENTRY1000027.1	-	hypothetical protein	CSH1423
6613..6903	-	96	B5K03_28110	CCGM2ENTRY1000027.1	-	hypothetical protein	CSH448
7430..8532	-	367	B5K03_28115	CCGM2ENTRY1000027.1	-	IS3 family transposase	CSH429
8987..9546	-	186	B5K03_28120	CCGM2ENTRY1000027.1	-	Tn3 family transposase	CSH449
14658..>14855	+	65	B5K03_28140	CCGM2ENTRY1000027.1	-	hypothetical protein	CPB335
1405..1773	-	122	B5K03_28155	CCGM2ENTRY1000028.1	-	hypothetical protein	CSH1424
4998..5771	-	257	B5K03_28165	CCGM2ENTRY1000028.1	COG0580G	aquaporin	CSH1425
6672..7127	+	151	B5K03_28170	CCGM2ENTRY1000028.1	COG5490S	phasin	CSH476
7414..7968	+	184	B5K03_28175	CCGM2ENTRY1000028.1	COG0503F	adenine phosphoribosyltransferase	CSH1426
9349..9843	+	164	B5K03_28185	CCGM2ENTRY1000028.1	-	hypothetical protein	CSH1427
13719..14390	-	223	B5K03_28210	CCGM2ENTRY1000028.1	COG3916T	autoinducer synthesis protein	CSH1428
19480..20231	+	250	B5K03_28235	CCGM2ENTRY1000028.1	-	IS3 family transposase	CPB336
22011..22226	+	71	B5K03_28245	CCGM2ENTRY1000028.1	-	hypothetical protein	CSH1429
29761..30797	+	345	B5K03_28275	CCGM2ENTRY1000028.1	COG2801X	IS481 family transposase	CPB337
35540..35962	-	140	B5K03_28285	CCGM2ENTRY1000028.1	-	hypothetical protein	CPB338
37165..37718	+	184	B5K03_28295	CCGM2ENTRY1000028.1	-	hypothetical protein	CSH1266
41531..41650	-	39	B5K03_28320	CCGM2ENTRY1000028.1	-	alcohol dehydrogenase	CSH451
41634..41882	+	82	B5K03_28325	CCGM2ENTRY1000028.1	-	hypothetical protein	CSH452
47016..47237	+	73	B5K03_28360	CCGM2ENTRY1000028.1	-	hypothetical protein	CSH1430
47462..47608	+	48	B5K03_28365	CCGM2ENTRY1000028.1	-	phosphoketolase	CPB339
49516..49773	+	85	B5K03_28380	CCGM2ENTRY1000028.1	-	BON domain-containing protein	CPB340
50036..50268	+	77	B5K03_28385	CCGM2ENTRY1000028.1	-	hypothetical protein	CPB341
50549..50937	-	129	B5K03_28395	CCGM2ENTRY1000028.1	-	IS256 family transposase	CPB20
51086..51452	-	121	B5K03_28400	CCGM2ENTRY1000028.1	-	aldehyde dehydrogenase	CSH453
53526..53705	-	59	B5K03_28420	CCGM2ENTRY1000028.1	-	hypothetical protein	CSH454
54590..54667	+	25	B5K03_28430	CCGM2ENTRY1000028.1	-	hypothetical protein	CPB342
54671..54814	+	47	B5K03_28435	CCGM2ENTRY1000028.1	-	hypothetical protein	CSH455
55141..55428	+	95	B5K03_28440	CCGM2ENTRY1000028.1	-	hypothetical protein	CSH456
55476..56143	+	222	B5K03_28445	CCGM2ENTRY1000028.1	-	IS66 family transposase	CSH457
63140..64045	+	301	B5K03_28480	CCGM2ENTRY1000028.1	COG0583K	LysR family transcriptional regulator	CSH458
64160..65198	+	345	B5K03_28485	CCGM2ENTRY1000028.1	-	ISAs1 family transposase	CSH459
65206..65487	-	93	B5K03_28490	CCGM2ENTRY1000028.1	-	hypothetical protein	CSH1431
65608..65788	-	59	B5K03_28495	CCGM2ENTRY1000028.1	-	hypothetical protein	CSH460
726..983	-	85	B5K03_28505	CCGM2ENTRY1000029.1	-	hypothetical protein	CPB343
1249..1631	+	127	B5K03_28510	CCGM2ENTRY1000029.1	-	transposase	CPB344
1827..2220	+	130	B5K03_28515	CCGM2ENTRY1000029.1	-	hypothetical protein	CSH488
3674..3916	+	80	B5K03_28525	CCGM2ENTRY1000029.1	-	hypothetical protein	CPB345
4035..4995	-	319	B5K03_28530	CCGM2ENTRY1000029.1	-	ISNCY family transposase	CPB346
6486..7246	-	253	B5K03_28540	CCGM2ENTRY1000029.1	-	IS5/IS1182 family transposase	CSH1294
7317..7821	-	167	B5K03_28545	CCGM2ENTRY1000029.1	-	ABC transporter substrate-binding protein	CSH489
7827..8267	+	146	B5K03_28550	CCGM2ENTRY1000029.1	-	hypothetical protein	CSH1432
8562..9460	-	299	B5K03_28555	CCGM2ENTRY1000029.1	-	hypothetical protein	CPB347
16878..17708	+	276	B5K03_28585	CCGM2ENTRY1000029.1	-	EscJ/YscJ/HrcJ family type III secretion inner	CSH1433
30139..30577	+	145	B5K03_28660	CCGM2ENTRY1000029.1	-	hypothetical protein	CSH1434
30574..30816	-	80	B5K03_28665	CCGM2ENTRY1000029.1	-	hypothetical protein	CSH1435
36287..37351	+	354	B5K03_28690	CCGM2ENTRY1000029.1	-	IS256 family transposase	CPB348
39752..40207	+	151	B5K03_28700	CCGM2ENTRY1000029.1	-	hypothetical protein	CSH462
42276..42502	+	75	B5K03_28710	CCGM2ENTRY1000029.1	-	IS21 family transposase	CSH463
45418..45809	-	130	B5K03_28720	CCGM2ENTRY1000029.1	-	hypothetical protein	CSH1436
59850..60204	-	117	B5K03_28795	CCGM2ENTRY1000029.1	-	hypothetical protein	CSH461
62513..63528	-	338	B5K03_28810	CCGM2ENTRY1000029.1	-	IS3 family transposase	CPB349
63697..64148	-	150	B5K03_28815	CCGM2ENTRY1000029.1	COG3415X	IS630 family transposase	CPB350
66530..66961	+	143	B5K03_28825	CCGM2ENTRY1000029.1	-	hypothetical protein	CSH464
67220..68174	+	317	B5K03_28830	CCGM2ENTRY1000029.1	-	IS630 family transposase	CPB351
68187..68549	-	120	B5K03_28835	CCGM2ENTRY1000029.1	-	hypothetical protein	CPB352
3090..4625	+	511	B5K03_28860	CCGM2ENTRY1000030.1	COG4372S	IS66 family transposase	CPB353
4718..5194	+	158	B5K03_28865	CCGM2ENTRY1000030.1	-	hypothetical protein	CPB354
7478..8227	+	249	B5K03_28875	CCGM2ENTRY1000030.1	-	oxidoreductase	CSH1437
8239..8319	-	26	B5K03_28880	CCGM2ENTRY1000030.1	-	transposase	CPB355
8291..8698	+	135	B5K03_28885	CCGM2ENTRY1000030.1	-	transposase	CPB356
32..2098	-	688	B5K03_28900	CCGM2ENTRY1000031.1	COG1961L	serine recombinase	CPB17
2085..2264	-	59	B5K03_28905	CCGM2ENTRY1000031.1	-	hypothetical protein	CPB13
2206..2604	-	132	B5K03_28910	CCGM2ENTRY1000031.1	-	hypothetical protein	CPB14
2529..2801	+	90	B5K03_28915	CCGM2ENTRY1000031.1	-	hypothetical protein	CSH435
10315..10554	-	79	B5K03_28940	CCGM2ENTRY1000031.1	-	hypothetical protein	CSH1438
10585..11469	+	294	B5K03_28945	CCGM2ENTRY1000031.1	COG0491R	MBL fold metallo-hydrolase	CSH1439
12609..13403	+	264	B5K03_28955	CCGM2ENTRY1000031.1	COG0491R	MBL fold metallo-hydrolase	CSH465
15518..15703	-	61	B5K03_28970	CCGM2ENTRY1000031.1	-	hypothetical protein	CPB357
15760..>16115	+	118	B5K03_28975	CCGM2ENTRY1000031.1	-	IS256 family transposase	CPB20
2078..2587	+	169	B5K03_28990	CCGM2ENTRY1000032.1	COG1853C	flavin reductase	CSH1440
6849..7247	+	132	B5K03_29015	CCGM2ENTRY1000032.1	COG3791S	aldehyde-activating protein	CSH1441
7608..8126	+	172	B5K03_29020	CCGM2ENTRY1000032.1	COG0431C	NADPH-dependent FMN reductase	CSH1442
11129..11758	-	209	B5K03_29035	CCGM2ENTRY1000032.1	COG0588G	2,3-bisphosphoglycerate-dependent	CSH1443
15647..16645	+	332	B5K03_29055	CCGM2ENTRY1000032.1	COG1172G	ABC transporter permease	CSH1444
16704..17807	+	367	B5K03_29060	CCGM2ENTRY1000032.1	COG1062R	aryl-alcohol dehydrogenase	CSH1445
17820..18131	+	103	B5K03_29065	CCGM2ENTRY1000032.1	COG1359C	antibiotic biosynthesis monooxygenase	CSH1446
19757..20722	+	321	B5K03_29075	CCGM2ENTRY1000032.1	COG2207K	AraC family transcriptional regulator	CSH1447
28547..28730	-	60	B5K03_29100	CCGM2ENTRY1000032.1	-	hypothetical protein	CSH466
29003..29338	+	111	B5K03_29105	CCGM2ENTRY1000032.1	-	hypothetical protein	CPB19
45292..46148	+	285	B5K03_29200	CCGM2ENTRY1000032.1	-	hypothetical protein	CPB358
47022..47497	-	158	B5K03_29215	CCGM2ENTRY1000032.1	-	hypothetical protein	CSH1448
48786..49217	-	143	B5K03_29230	CCGM2ENTRY1000032.1	-	hypothetical protein	CPB359
52275..52562	-	95	B5K03_29255	CCGM2ENTRY1000032.1	-	pilus assembly protein	CSH1449
57529..57999	-	156	B5K03_29265	CCGM2ENTRY1000032.1	-	hypothetical protein	CSH1450
59175..59450	+	91	B5K03_29275	CCGM2ENTRY1000032.1	-	hypothetical protein	CSH1451
59432..60316	+	294	B5K03_29280	CCGM2ENTRY1000032.1	-	AraC family transcriptional regulator	CSH1452
70499..70868	+	122	B5K03_29335	CCGM2ENTRY1000032.1	-	hypothetical protein	CSH1453
70812..71122	-	103	B5K03_29340	CCGM2ENTRY1000032.1	-	integrase	CSH467
71165..71452	-	95	B5K03_29345	CCGM2ENTRY1000032.1	-	hypothetical protein	CSH468
71396..71599	+	67	B5K03_29350	CCGM2ENTRY1000032.1	-	hypothetical protein	CSH469
71607..72065	+	152	B5K03_29355	CCGM2ENTRY1000032.1	-	ATP-binding protein	CSH470
72891..73163	+	90	B5K03_29365	CCGM2ENTRY1000032.1	-	hypothetical protein	CPB360
73296..73751	+	151	B5K03_29370	CCGM2ENTRY1000032.1	COG5490S	phasin	CSH476
74327..74648	-	106	B5K03_29380	CCGM2ENTRY1000032.1	-	peptidase	CSH471
75768..76739	-	323	B5K03_29395	CCGM2ENTRY1000032.1	-	hypothetical protein	CSH1454
83097..83600	-	167	B5K03_29415	CCGM2ENTRY1000032.1	COG3518U	hypothetical protein	CSH1455
86416..87408	-	330	B5K03_29435	CCGM2ENTRY1000032.1	COG3515U	hypothetical protein	CSH1456
88633..89037	+	134	B5K03_29440	CCGM2ENTRY1000032.1	-	hypothetical protein	CSH1457
89142..91417	-	758	B5K03_29445	CCGM2ENTRY1000032.1	-	hypothetical protein	CSH490
92773..93332	-	186	B5K03_29450	CCGM2ENTRY1000032.1	-	IS1595 family transposase	CSH1458
93765..94031	-	88	B5K03_29455	CCGM2ENTRY1000032.1	-	hypothetical protein	CSH1459
104537..>104825	+	95	B5K03_29495	CCGM2ENTRY1000032.1	COG2192R	hypothetical protein	CPB361
80..319	+	79	B5K03_29500	CCGM2ENTRY1000033.1	-	hypothetical protein	CPB362
357..1367	+	336	B5K03_29505	CCGM2ENTRY1000033.1	COG0583K	transcriptional regulator	CSH1460
1578..2135	-	185	B5K03_29510	CCGM2ENTRY1000033.1	-	iron-molybdenum cofactor processing protein	CSH472
2375..2891	-	171	B5K03_29515	CCGM2ENTRY1000033.1	-	nitrogen fixation protein FixK	CSH1461
2913..3490	+	192	B5K03_29520	CCGM2ENTRY1000033.1	-	hypothetical protein	CPB363
3600..3957	+	118	B5K03_29525	CCGM2ENTRY1000033.1	-	hypothetical protein	CSH1462
3988..4297	+	102	B5K03_29530	CCGM2ENTRY1000033.1	-	hypothetical protein	CSH1463
4385..5272	-	295	B5K03_29535	CCGM2ENTRY1000033.1	-	host specificity protein	CSH1464
180..383	-	67	B5K03_29540	CCGM2ENTRY1000034.1	-	acetyl-CoA carboxylase biotin carboxyl carrier	CSH1396
3569..3748	-	59	B5K03_29555	CCGM2ENTRY1000034.1	-	hypothetical protein	CSH433
3892..4113	-	73	B5K03_29560	CCGM2ENTRY1000034.1	-	hypothetical protein	CSH1397
9281..9966	-	228	B5K03_29605	CCGM2ENTRY1000035.1	-	IS5/IS1182 family transposase	CPB364
10823..11859	+	345	B5K03_29610	CCGM2ENTRY1000035.1	-	hypothetical protein	CPB365
13185..13610	+	141	B5K03_29620	CCGM2ENTRY1000035.1	-	adenosylmethionine decarboxylase	CPB366
13594..13908	+	104	B5K03_29625	CCGM2ENTRY1000035.1	-	hypothetical protein	CPB367
14448..14783	-	111	B5K03_29635	CCGM2ENTRY1000035.1	-	hypothetical protein	CPB368
14859..15071	-	70	B5K03_29640	CCGM2ENTRY1000035.1	-	hypothetical protein	CPB369
15239..15618	-	126	B5K03_29645	CCGM2ENTRY1000035.1	-	short-chain dehydrogenase	CPB370
19987..20289	-	100	B5K03_29665	CCGM2ENTRY1000035.1	-	hypothetical protein	CSH1398
20633..21583	+	316	B5K03_29675	CCGM2ENTRY1000035.1	-	nitrogen fixation protein	CSH1399
26979..27278	+	99	B5K03_29705	CCGM2ENTRY1000035.1	COG2440C	ferredoxin-like protein	CSH1400
31749..32687	+	312	B5K03_29735	CCGM2ENTRY1000035.1	-	SIR2 family protein	CSH1401
34381..35063	-	227	B5K03_29745	CCGM2ENTRY1000035.1	-	bifunctional sulfate adenylyltransferase subunit	CSH1402
35540..36046	-	168	B5K03_29750	CCGM2ENTRY1000035.1	COG1396K	transcriptional regulator	CSH434
36489..36720	+	76	B5K03_29755	CCGM2ENTRY1000035.1	-	IS481 family transposase	CSH1322
844..1131	+	95	B5K03_29765	CCGM2ENTRY1000036.1	-	hypothetical protein	CSH1403
1358..1861	-	167	B5K03_29770	CCGM2ENTRY1000036.1	COG1396K	transcriptional regulator	CSH1404
5916..6323	-	135	B5K03_29795	CCGM2ENTRY1000036.1	-	transposase	CPB371
6295..6585	+	96	B5K03_29800	CCGM2ENTRY1000036.1	-	transposase	CSH436
7799..8728	+	309	B5K03_29805	CCGM2ENTRY1000036.1	COG0142H	farnesyltranstransferase	CSH1405
12573..12860	-	95	B5K03_29825	CCGM2ENTRY1000036.1	-	hypothetical protein	CSH437
19828..20858	+	343	B5K03_29855	CCGM2ENTRY1000036.1	-	IS3 family transposase	CPB372
163..429	-	88	B5K03_29860	CCGM2ENTRY1000037.1	-	polysaccharide repressor protein	CSH1406
1582..2019	+	145	B5K03_29865	CCGM2ENTRY1000037.1	-	protein psiB	CSH1407
3281..3820	-	179	B5K03_29900	CCGM2ENTRY1000038.1	-	hypothetical protein	CSH1408
4799..5215	+	138	B5K03_29910	CCGM2ENTRY1000038.1	-	hypothetical protein	CSH491
5610..5861	+	83	B5K03_29915	CCGM2ENTRY1000038.1	-	hypothetical protein	CSH492
5976..>6199	+	74	B5K03_29920	CCGM2ENTRY1000038.1	-	hypothetical protein	CPB373
2161..2556	+	131	B5K03_29930	CCGM2ENTRY1000039.1	-	nodulation protein	CPB374
2616..3047	+	143	B5K03_29935	CCGM2ENTRY1000039.1	COG3293X	transposase	CPB375
3125..4073	-	315	B5K03_29940	CCGM2ENTRY1000039.1	-	IS630 family transposase	CPB376
4160..4450	+	96	B5K03_29945	CCGM2ENTRY1000039.1	-	IS5/IS1182 family transposase	CPB377
4447..4758	-	103	B5K03_29950	CCGM2ENTRY1000039.1	-	hypothetical protein	CPB378
4938..5253	+	104	B5K03_29955	CCGM2ENTRY1000039.1	-	IS3 family transposase	CSH438
5246..5834	+	195	B5K03_29960	CCGM2ENTRY1000039.1	-	IS21 family transposase	CSH439
6304..6636	+	110	B5K03_29965	CCGM2ENTRY1000039.1	-	nodulation protein NolE	CSH1409
13153..13812	-	219	B5K03_30005	CCGM2ENTRY1000039.1	COG0726GM	chitooligosaccharide deacetylase NodB	CSH1410
13972..14307	+	111	B5K03_30010	CCGM2ENTRY1000039.1	-	hypothetical protein	CPB379
14635..14976	-	113	B5K03_30015	CCGM2ENTRY1000039.1	-	hypothetical protein	CPB380
15440..16426	+	328	B5K03_30020	CCGM2ENTRY1000039.1	-	nodulation protein NodZ	CSH440
17116..17319	+	67	B5K03_30030	CCGM2ENTRY1000039.1	-	hypothetical protein	CSH1337
28300..28791	+	163	B5K03_30095	CCGM2ENTRY1000039.1	-	hypothetical protein	CSH1411
28915..29137	+	73	B5K03_30100	CCGM2ENTRY1000039.1	-	hypothetical protein	CSH441
30631..30840	-	69	B5K03_30110	CCGM2ENTRY1000039.1	-	hypothetical protein	CSH1412
30868..31010	+	47	B5K03_30115	CCGM2ENTRY1000039.1	-	NAD(P) transhydrogenase subunit alpha	CSH442
31021..31248	+	75	B5K03_30120	CCGM2ENTRY1000039.1	-	NAD(P) transhydrogenase subunit alpha	CSH443
31262..>31512	-	83	B5K03_30125	CCGM2ENTRY1000039.1	-	phasin	CPB381
1749..2096	+	115	B5K03_30140	CCGM2ENTRY1000040.1	-	hypothetical protein	CSH1419
3408..3695	+	95	B5K03_30150	CCGM2ENTRY1000040.1	-	Nodulation protein NolP	CSH1418
5290..5619	-	109	B5K03_30160	CCGM2ENTRY1000040.1	COG0662G	hypothetical protein	CSH1417
7761..8392	-	210	B5K03_30175	CCGM2ENTRY1000040.1	-	hypothetical protein	CSH1416
8553..9655	+	367	B5K03_30180	CCGM2ENTRY1000040.1	-	IS3 family transposase	CSH429
11010..11924	-	304	B5K03_30190	CCGM2ENTRY1000040.1	-	glycoside hydrolase	CSH1415
11842..12081	-	79	B5K03_30195	CCGM2ENTRY1000040.1	-	hypothetical protein	CSH446
12355..12564	+	69	B5K03_30200	CCGM2ENTRY1000040.1	-	hypothetical protein	CSH445
12579..12785	+	68	B5K03_30205	CCGM2ENTRY1000040.1	-	hypothetical protein	CSH493
12860..13447	+	195	B5K03_30210	CCGM2ENTRY1000040.1	COG3153R	nodulation protein A	CSH1414
14219..14527	-	102	B5K03_30220	CCGM2ENTRY1000040.1	-	hypothetical protein	CSH1413
14548..14860	+	103	B5K03_30225	CCGM2ENTRY1000040.1	-	IS630 family transposase	CSH444
1..758	+	252	B5K03_30230	CCGM2ENTRY1000041.1	-	IS630 family transposase	CPB382
225..1422	+	398	B5K03_30235	CCGM2ENTRY1000042.1	-	hypothetical protein	CSH475
30..368	-	112	B5K03_30240	CCGM2ENTRY1000043.1	-	hypothetical protein	CPB383
<1..>1332	+	443	B5K03_30260	CCGM2ENTRY1000044.1	-	hypothetical protein	CPB384
<1..>1299	-	432	B5K03_30265	CCGM2ENTRY1000045.1	-	hypothetical protein	CPB385
437..685	-	82	B5K03_30270	CCGM2ENTRY1000046.1	-	hypothetical protein	CSH474
722..1089	-	122	B5K03_30275	CCGM2ENTRY1000046.1	-	IS3 family transposase	CSH473
7244..8889	-	548	B5K03_30320	CCGM2ENTRY1000047.1	-	peptide ABC transporter substrate-binding	CSH2417
15504..15710	-	68	B5K03_30360	CCGM2ENTRY1000047.1	-	hypothetical protein	CSH1343
29974..30384	-	136	B5K03_30430	CCGM2ENTRY1000047.1	-	hypothetical protein	CSH2418
44929..45837	-	302	B5K03_30500	CCGM2ENTRY1000047.1	-	hypothetical protein	CPB386
47986..48324	-	112	B5K03_30510	CCGM2ENTRY1000047.1	-	hypothetical protein	CPB387
60242..61444	+	400	B5K03_30585	CCGM2ENTRY1000047.1	COG1940KG	sugar kinase	CSH2419
61467..61772	-	101	B5K03_30590	CCGM2ENTRY1000047.1	-	hypothetical protein	CPB388
67656..69197	+	513	B5K03_30615	CCGM2ENTRY1000047.1	COG0477GEPR	MFS transporter	CSH2420
75642..75788	-	48	B5K03_30640	CCGM2ENTRY1000047.1	COG5457S	DUF1127 domain-containing protein	CSH1344
117706..117980	-	91	B5K03_30830	CCGM2ENTRY1000047.1	-	hypothetical protein	CSH2421
141442..141627	-	61	B5K03_30955	CCGM2ENTRY1000047.1	-	hypothetical protein	CSH2422
187843..188406	+	187	B5K03_31130	CCGM2ENTRY1000047.1	-	alpha/beta hydrolase	CSH2411
225921..226103	+	60	B5K03_31300	CCGM2ENTRY1000047.1	-	hypothetical protein	CSH1338
228676..230349	-	557	B5K03_31320	CCGM2ENTRY1000047.1	COG2987E	urocanate hydratase	CSH2412
237209..237391	+	60	B5K03_31355	CCGM2ENTRY1000047.1	-	hypothetical protein	CSH2413
261871..262092	+	73	B5K03_31470	CCGM2ENTRY1000047.1	-	hypothetical protein	CPB389
266767..267150	-	127	B5K03_31485	CCGM2ENTRY1000047.1	COG1487R	VapC toxin family PIN domain ribonuclease	CSH2414
267147..267347	-	66	B5K03_31490	CCGM2ENTRY1000047.1	COG5450K	DUF2191 domain-containing protein	CSH1339
318667..321390	-	907	B5K03_31725	CCGM2ENTRY1000047.1	COG4191T	hypothetical protein	CSH2415
328277..328732	-	151	B5K03_31770	CCGM2ENTRY1000047.1	-	hypothetical protein	CPB390
328843..330006	+	387	B5K03_31775	CCGM2ENTRY1000047.1	COG3385X	IS4 family transposase	CPB2
11833..12122	-	96	B5K03_31840	CCGM2ENTRY1000048.1	-	hypothetical protein	CSH1265
18097..19034	+	312	B5K03_31865	CCGM2ENTRY1000048.1	-	short-chain dehydrogenase	CPB391
33993..34082	-	29	B5K03_31930	CCGM2ENTRY1000048.1	-	potassium-transporting ATPase subunit F	CSH1340
34178..34363	+	61	B5K03_31935	CCGM2ENTRY1000048.1	-	hypothetical protein	CSH1341
34909..35154	-	81	B5K03_31945	CCGM2ENTRY1000048.1	-	hypothetical protein	CPB392
67603..67831	+	75	B5K03_32105	CCGM2ENTRY1000048.1	-	transcriptional regulator	CSH1342
36242..36436	-	64	B5K03_32315	CCGM2ENTRY1000049.1	-	hypothetical protein	CPB393
44240..44458	-	72	B5K03_32355	CCGM2ENTRY1000049.1	-	hypothetical protein	CSH1345
146589..146771	+	60	B5K03_32850	CCGM2ENTRY1000049.1	-	hypothetical protein	CSH1346
177605..178542	+	312	B5K03_32995	CCGM2ENTRY1000049.1	-	ABC transporter substrate-binding protein	CSH1347
199954..200754	+	266	B5K03_33120	CCGM2ENTRY1000049.1	COG3221P	phosphate ABC transporter substrate-binding	CSH1348
261069..261364	-	98	B5K03_33375	CCGM2ENTRY1000049.1	-	plasmid stabilization protein	CPB394
274290..274639	-	116	B5K03_33445	CCGM2ENTRY1000049.1	-	hypothetical protein	CSH1349
DISTINGUISHING PLASMID
<1..997	-	331	B5K03_33590	CCGM2ENTRY1000050.1	-	PA-phosphatase	CPB21
1010..1561	-	183	B5K03_33595	CCGM2ENTRY1000050.1	COG0671I	phosphatase PAP2 family protein	CPB22
1619..1873	-	84	B5K03_33600	CCGM2ENTRY1000050.1	-	MFS transporter	CPB395
2012..2851	-	279	B5K03_33605	CCGM2ENTRY1000050.1	COG4705S	hypothetical protein	CPB396
2923..3312	-	129	B5K03_33610	CCGM2ENTRY1000050.1	-	hypothetical protein	CPB397
3551..3802	-	83	B5K03_33615	CCGM2ENTRY1000050.1	-	hypothetical protein	CPB398
3885..6539	-	884	B5K03_33620	CCGM2ENTRY1000050.1	COG4591M	ABC transporter permease	CPB399
6521..7204	-	227	B5K03_33625	CCGM2ENTRY1000050.1	COG1136M	ABC transporter ATP-binding protein	CPB400
7197..7859	-	220	B5K03_33630	CCGM2ENTRY1000050.1	COG1136M	ABC transporter ATP-binding protein	CPB401
7864..8436	-	190	B5K03_33635	CCGM2ENTRY1000050.1	-	hypothetical protein	CPB402
8571..9227	+	218	B5K03_33640	CCGM2ENTRY1000050.1	COG0745TK	DNA-binding response regulator	CPB403
9278..10555	+	425	B5K03_33645	CCGM2ENTRY1000050.1	COG2205T	histidine kinase	CPB404
11345..11575	+	76	B5K03_33650	CCGM2ENTRY1000050.1	-	hypothetical protein	CPB405
12215..12436	-	73	B5K03_33655	CCGM2ENTRY1000050.1	-	hypothetical protein	CPB406
12552..12878	-	108	B5K03_33660	CCGM2ENTRY1000050.1	-	hypothetical protein	CPB407
13076..13399	+	107	B5K03_33665	CCGM2ENTRY1000050.1	-	hypothetical protein	CPB408
13577..13795	+	72	B5K03_33670	CCGM2ENTRY1000050.1	-	hypothetical protein	CPB409
13862..14098	-	78	B5K03_33675	CCGM2ENTRY1000050.1	-	hypothetical protein	CPB410
14111..14291	-	59	B5K03_33680	CCGM2ENTRY1000050.1	-	hypothetical protein	CPB411
14238..15748	+	503	B5K03_33685	CCGM2ENTRY1000050.1	-	IS21 family transposase	CPB412
15796..16265	+	156	B5K03_33690	CCGM2ENTRY1000050.1	-	hypothetical protein	CPB413
16443..16805	-	120	B5K03_33695	CCGM2ENTRY1000050.1	-	hypothetical protein	CPB414
17461..17718	-	85	B5K03_33700	CCGM2ENTRY1000050.1	-	hypothetical protein	CPB415
18064..18774	-	236	B5K03_33705	CCGM2ENTRY1000050.1	COG4705S	hypothetical protein	CPB416
19326..19604	+	92	B5K03_33710	CCGM2ENTRY1000050.1	-	hypothetical protein	CPB417
19594..20301	-	235	B5K03_33715	CCGM2ENTRY1000050.1	COG1386K	segregation and condensation protein B	CPB418
20304..21257	-	317	B5K03_33720	CCGM2ENTRY1000050.1	-	hypothetical protein	CPB419
21382..22536	+	384	B5K03_33725	CCGM2ENTRY1000050.1	COG0582LX	integrase	CPB420
22698..25673	-	991	B5K03_33730	CCGM2ENTRY1000050.1	COG4644X	DDE transposase	CPB421
25667..25924	+	85	B5K03_33735	CCGM2ENTRY1000050.1	-	hypothetical protein	CPB422
25957..27060	+	367	B5K03_33740	CCGM2ENTRY1000050.1	COG3039X	IS5/IS1182 family transposase	CPB423
27060..27399	+	112	B5K03_33745	CCGM2ENTRY1000050.1	-	hypothetical protein	CPB424
327..1445	-	372	B5K03_33750	CCGM2ENTRY1000051.1	COG3547X	IS110 family transposase	CPB3
1855..2268	-	137	B5K03_33755	CCGM2ENTRY1000051.1	-	hypothetical protein	CPB425
2381..2634	-	84	B5K03_33760	CCGM2ENTRY1000051.1	-	hypothetical protein	CPB426
2817..3494	+	225	B5K03_33765	CCGM2ENTRY1000051.1	COG0745TK	DNA-binding response regulator	CPB427
3481..4866	+	461	B5K03_33770	CCGM2ENTRY1000051.1	COG2205T	two-component sensor histidine kinase	CPB428
4972..5730	+	252	B5K03_33775	CCGM2ENTRY1000051.1	COG4705S	hypothetical protein	CPB429
6013..6762	-	249	B5K03_33780	CCGM2ENTRY1000051.1	-	hypothetical protein	CPB430
6758..7141	+	127	B5K03_33785	CCGM2ENTRY1000051.1	-	transposase	CPB431
7381..8209	+	275	B5K03_33790	CCGM2ENTRY1000051.1	-	hypothetical protein	CPB432
8650..9747	-	365	B5K03_33795	CCGM2ENTRY1000051.1	COG3415X	IS630 family transposase	CPB433
9952..10824	-	290	B5K03_33800	CCGM2ENTRY1000051.1	COG2518O	protein-L-isoaspartate O-methyltransferase	CPB434
10969..13554	+	861	B5K03_33805	CCGM2ENTRY1000051.1	COG0421E	hypothetical protein	CPB435
13653..13808	+	51	B5K03_33810	CCGM2ENTRY1000051.1	-	transporter	CPB436
13803..14039	-	78	B5K03_33815	CCGM2ENTRY1000051.1	-	hypothetical protein	CPB437
14113..14691	-	192	B5K03_33820	CCGM2ENTRY1000051.1	-	hypothetical protein	CPB438
15088..16203	-	371	B5K03_33825	CCGM2ENTRY1000051.1	COG3547X	IS110 family transposase	CPB439
16421..16723	+	100	B5K03_33830	CCGM2ENTRY1000051.1	-	hypothetical protein	CPB440
16734..17090	+	118	B5K03_33835	CCGM2ENTRY1000051.1	-	hypothetical protein	CPB18
17370..19193	-	607	B5K03_33840	CCGM2ENTRY1000051.1	COG5616R	hypothetical protein	CPB441
19427..19646	+	72	B5K03_33845	CCGM2ENTRY1000051.1	-	ATP-dependent DNA ligase	CPB442
20092..21246	+	384	B5K03_33850	CCGM2ENTRY1000051.1	COG0582LX	integrase	CPB443
21532..22293	+	253	B5K03_33855	CCGM2ENTRY1000051.1	COG1028IQR	3-ketoacyl-ACP reductase	CPB444
22299..22542	+	80	B5K03_33860	CCGM2ENTRY1000051.1	-	integrase	CPB445
23040..23438	+	132	B5K03_33865	CCGM2ENTRY1000051.1	-	hypothetical protein	CPB446
24584..25804	+	406	B5K03_33870	CCGM2ENTRY1000051.1	COG1192N	plasmid partitioning protein RepA	CSH1350
25801..26799	+	332	B5K03_33875	CCGM2ENTRY1000051.1	COG1475D	plasmid partitioning protein RepB	CSH1351
26977..28281	+	434	B5K03_33880	CCGM2ENTRY1000051.1	COG1414K	replication initiation protein RepC	CSH1352
28454..28900	+	148	B5K03_33885	CCGM2ENTRY1000051.1	COG2963X	hypothetical protein	CPB447
28969..29553	+	194	B5K03_33890	CCGM2ENTRY1000051.1	-	hypothetical protein	CPB448
29779..30528	+	249	B5K03_33895	CCGM2ENTRY1000051.1	COG0730S	hypothetical protein	CPB449
30981..31934	+	317	B5K03_33900	CCGM2ENTRY1000051.1	-	hypothetical protein	CPB450
32036..32641	+	201	B5K03_33905	CCGM2ENTRY1000051.1	-	hypothetical protein	CPB451
32742..37736	+	1664	B5K03_33910	CCGM2ENTRY1000051.1	COG4646L	lactate dehydrogenase	CPB452
37738..37962	-	74	B5K03_33915	CCGM2ENTRY1000051.1	COG3514S	hypothetical protein	CSH1353
37974..38285	-	103	B5K03_33920	CCGM2ENTRY1000051.1	-	hypothetical protein	CPB453
34..369	+	111	B5K03_33925	CCGM2ENTRY1000052.1	-	hypothetical protein	CPB19
2117..2857	-	246	B5K03_33935	CCGM2ENTRY1000052.1	COG1432S	Maebl	CPB454
3193..4929	+	578	B5K03_33940	CCGM2ENTRY1000052.1	COG1475D	plasmid partitioning protein	CSH1354
5011..5850	+	279	B5K03_33945	CCGM2ENTRY1000052.1	-	hypothetical protein	CSH1355
6348..6932	+	194	B5K03_33950	CCGM2ENTRY1000052.1	-	hypothetical protein	CSH1356
7217..7951	+	244	B5K03_33955	CCGM2ENTRY1000052.1	COG4227L	antirestriction protein	CSH1357
7988..9529	+	513	B5K03_33960	CCGM2ENTRY1000052.1	COG4974L	integrase	CPB455
9526..11313	+	595	B5K03_33965	CCGM2ENTRY1000052.1	-	hypothetical protein	CPB456
11310..13452	+	713	B5K03_33970	CCGM2ENTRY1000052.1	-	integrase	CPB457
13773..14675	+	300	B5K03_33975	CCGM2ENTRY1000052.1	COG4227L	hypothetical protein	CPB458
14748..15290	+	180	B5K03_33980	CCGM2ENTRY1000052.1	-	chromate resistance protein ChrB	CPB459
15292..16521	+	409	B5K03_33985	CCGM2ENTRY1000052.1	COG2814G	MFS transporter	CPB460
16577..17128	+	183	B5K03_33990	CCGM2ENTRY1000052.1	COG0671I	phosphatase PAP2 family protein	CPB22
17142..>18217	+	358	B5K03_33995	CCGM2ENTRY1000052.1	-	PA-phosphatase	CPB21
50..955	+	301	B5K03_34000	CCGM2ENTRY1000053.1	-	hypothetical protein	CPB23
1001..1225	+	74	B5K03_34005	CCGM2ENTRY1000053.1	-	hypothetical protein	CPB461
1317..1883	-	188	B5K03_34010	CCGM2ENTRY1000053.1	-	hypothetical protein	CPB462
2058..2471	-	137	B5K03_34015	CCGM2ENTRY1000053.1	-	hypothetical protein	CPB463
2841..3086	+	81	B5K03_34020	CCGM2ENTRY1000053.1	-	prevent-host-death protein	CSH1358
3079..3474	+	131	B5K03_34025	CCGM2ENTRY1000053.1	-	hypothetical protein	CSH1359
3970..4281	+	103	B5K03_34030	CCGM2ENTRY1000053.1	COG5489S	hypothetical protein	CSH1360
4330..4608	-	92	B5K03_34035	CCGM2ENTRY1000053.1	COG0776L	DNA-binding protein	CPB464
5333..5608	-	91	B5K03_34040	CCGM2ENTRY1000053.1	COG3831K	WGR domain-containing protein	CSH1361
6116..6601	+	161	B5K03_34045	CCGM2ENTRY1000053.1	-	hypothetical protein	CPB465
7753..8553	+	266	B5K03_34050	CCGM2ENTRY1000053.1	-	hypothetical protein	CSH1362
9133..10287	+	384	B5K03_34055	CCGM2ENTRY1000053.1	-	lytic transglycosylase	CSH1363
10284..10655	+	123	B5K03_34060	CCGM2ENTRY1000053.1	COG3838U	conjugal transfer protein TrbC	CSH1364
10658..10984	+	108	B5K03_34065	CCGM2ENTRY1000053.1	COG3702U	type VI secretion protein	CSH1365
10987..13506	+	839	B5K03_34070	CCGM2ENTRY1000053.1	COG3451U	ATPase	CSH1366
13484..14653	+	389	B5K03_34075	CCGM2ENTRY1000053.1	-	lytic transglycosylase	CSH1367
14676..15467	+	263	B5K03_34080	CCGM2ENTRY1000053.1	-	conjugal transfer protein	CSH1368
15464..15670	+	68	B5K03_34085	CCGM2ENTRY1000053.1	-	hypothetical protein	CSH1369
15692..16765	+	357	B5K03_34090	CCGM2ENTRY1000053.1	-	conjugal transfer protein TrbL	CSH1370
16825..17559	+	244	B5K03_34095	CCGM2ENTRY1000053.1	COG3736U	type VI secretion protein	CSH1371
17556..18389	+	277	B5K03_34100	CCGM2ENTRY1000053.1	COG3504U	conjugal transfer protein TrbG	CSH1372
18400..19734	+	444	B5K03_34105	CCGM2ENTRY1000053.1	-	conjugal transfer protein TrbI	CSH1373
19731..20780	+	349	B5K03_34110	CCGM2ENTRY1000053.1	COG0630U	P-type DNA transfer ATPase VirB11	CSH1374
20749..23460	+	903	B5K03_34115	CCGM2ENTRY1000053.1	-	conjugal transfer protein TraG	CSH1375
23534..23878	+	114	B5K03_34120	CCGM2ENTRY1000053.1	-	hypothetical protein	CSH1376
23907..25292	-	461	B5K03_34125	CCGM2ENTRY1000053.1	-	hypothetical protein	CSH1377
25302..25589	-	95	B5K03_34130	CCGM2ENTRY1000053.1	-	hypothetical protein	CSH1378
25603..25890	-	95	B5K03_34135	CCGM2ENTRY1000053.1	-	hypothetical protein	CPB466
25987..26328	+	113	B5K03_34140	CCGM2ENTRY1000053.1	-	XRE family transcriptional regulator	CSH1379
26362..26907	-	181	B5K03_34145	CCGM2ENTRY1000053.1	-	hypothetical protein	CSH1380
27041..27355	-	104	B5K03_34150	CCGM2ENTRY1000053.1	-	hypothetical protein	CSH1381
27381..27977	-	198	B5K03_34155	CCGM2ENTRY1000053.1	-	nuclease	CSH1382
27974..28600	-	208	B5K03_34160	CCGM2ENTRY1000053.1	-	nuclease	CSH1383
28618..29298	-	226	B5K03_34165	CCGM2ENTRY1000053.1	-	nuclease	CSH1384
29427..29825	+	132	B5K03_34170	CCGM2ENTRY1000053.1	-	hypothetical protein	CSH1385
29922..30686	+	254	B5K03_34175	CCGM2ENTRY1000053.1	-	chromosome partitioning protein	CSH1386
30690..31076	+	128	B5K03_34180	CCGM2ENTRY1000053.1	-	hypothetical protein	CSH1387
31081..31473	+	130	B5K03_34185	CCGM2ENTRY1000053.1	-	hypothetical protein	CSH1388
31439..33442	+	667	B5K03_34190	CCGM2ENTRY1000053.1	-	hypothetical protein	CSH1389
33510..34094	-	194	B5K03_34195	CCGM2ENTRY1000053.1	-	hypothetical protein	CSH1390
34398..35429	-	343	B5K03_34200	CCGM2ENTRY1000053.1	COG1073T	dienelactone hydrolase-related enzyme	CSH1391
35395..37008	-	537	B5K03_34205	CCGM2ENTRY1000053.1	-	hypothetical protein	CSH1392
37292..38140	-	282	B5K03_34210	CCGM2ENTRY1000053.1	COG1045E	serine O-acetyltransferase	CPB467
38503..39875	+	457	B5K03_34215	CCGM2ENTRY1000053.1	COG4529R	hypothetical protein	CPB468
39928..40545	-	205	B5K03_34220	CCGM2ENTRY1000053.1	-	monooxygenase	CPB469
40658..40993	+	111	B5K03_34225	CCGM2ENTRY1000053.1	-	hypothetical protein	CPB470
41060..42688	-	542	B5K03_34230	CCGM2ENTRY1000053.1	COG0459O	chaperonin GroL	CPB471
42714..43001	-	95	B5K03_34235	CCGM2ENTRY1000053.1	COG0234O	co-chaperone GroES	CPB472
43398..45023	+	541	B5K03_34240	CCGM2ENTRY1000053.1	COG0747E	ABC transporter substrate-binding protein	CPB473
45001..45954	+	317	B5K03_34245	CCGM2ENTRY1000053.1	COG0601EP	ABC transporter permease	CPB474
45951..46826	+	291	B5K03_34250	CCGM2ENTRY1000053.1	COG1173EP	peptide ABC transporter permease	CPB475
46826..48523	+	565	B5K03_34255	CCGM2ENTRY1000053.1	COG4172Q	ABC transporter ATP-binding protein	CPB476
49536..53078	-	1180	B5K03_34260	CCGM2ENTRY1000053.1	-	lactate dehydrogenase	CPB477
53178..53579	-	133	B5K03_34265	CCGM2ENTRY1000053.1	-	hypothetical protein	CPB478
53592..54197	-	201	B5K03_34270	CCGM2ENTRY1000053.1	-	hypothetical protein	CPB479
54339..55304	-	321	B5K03_34275	CCGM2ENTRY1000053.1	-	hypothetical protein	CPB480
56354..56533	+	59	B5K03_34280	CCGM2ENTRY1000053.1	-	hypothetical protein	CPB481
56624..57268	+	214	B5K03_34285	CCGM2ENTRY1000053.1	COG0625O	glutathione S-transferase	CPB482
57399..58043	-	214	B5K03_34290	CCGM2ENTRY1000053.1	COG2135O	DUF159 family protein	CPB483
58073..58738	-	221	B5K03_34295	CCGM2ENTRY1000053.1	COG2135O	DUF159 family protein	CPB484
58749..62015	-	1088	B5K03_34300	CCGM2ENTRY1000053.1	COG0587L	error-prone DNA polymerase	CPB485
62012..63454	-	480	B5K03_34305	CCGM2ENTRY1000053.1	COG0389L	nucleotidyltransferase	CPB486
63444..64202	-	252	B5K03_34310	CCGM2ENTRY1000053.1	COG4544S	damage-inducible mutagenesis protein	CPB487
64426..64607	-	60	B5K03_34315	CCGM2ENTRY1000053.1	-	hypothetical protein	CPB488
67689..67988	-	99	B5K03_34325	CCGM2ENTRY1000053.1	-	hypothetical protein	CPB489
68066..68542	-	158	B5K03_34330	CCGM2ENTRY1000053.1	COG0071O	molecular chaperone Hsp20	CPB490
68713..69744	-	343	B5K03_34335	CCGM2ENTRY1000053.1	COG1793L	ATP-dependent DNA ligase	CPB491
69741..70556	-	271	B5K03_34340	CCGM2ENTRY1000053.1	COG1273L	Ku protein	CPB492
71856..72632	+	258	B5K03_34350	CCGM2ENTRY1000053.1	COG0708L	exodeoxyribonuclease III	CPB493
73325..73957	+	210	B5K03_34355	CCGM2ENTRY1000053.1	-	hypothetical protein	CPB494
74402..75385	+	327	B5K03_34360	CCGM2ENTRY1000053.1	COG0464MDT	ATPase	CPB495
75401..77863	+	820	B5K03_34365	CCGM2ENTRY1000053.1	COG1404O	hypothetical protein	CPB496
78149..79279	+	376	B5K03_34370	CCGM2ENTRY1000053.1	COG0596HR	hypothetical protein	CPB497
79324..80469	+	381	B5K03_34375	CCGM2ENTRY1000053.1	-	hypothetical protein	CPB498
80466..82310	+	614	B5K03_34380	CCGM2ENTRY1000053.1	-	hypothetical protein	CPB499
82404..82832	+	142	B5K03_34385	CCGM2ENTRY1000053.1	COG0736I	holo-[acyl-carrier-protein] synthase	CPB500
82895..83257	+	120	B5K03_34390	CCGM2ENTRY1000053.1	-	hypothetical protein	CPB501
83263..83622	+	119	B5K03_34395	CCGM2ENTRY1000053.1	COG1396K	hypothetical protein	CPB502
83615..84634	+	339	B5K03_34400	CCGM2ENTRY1000053.1	COG2856E	hypothetical protein	CPB503
84595..85281	+	228	B5K03_34405	CCGM2ENTRY1000053.1	COG4870O	hypothetical protein	CPB504
85281..86114	+	277	B5K03_34410	CCGM2ENTRY1000053.1	COG0181H	hypothetical protein	CPB505
86111..86692	+	193	B5K03_34415	CCGM2ENTRY1000053.1	-	hypothetical protein	CPB506
86695..87498	+	267	B5K03_34420	CCGM2ENTRY1000053.1	COG0717F	hypothetical protein	CPB507
87576..88598	+	340	B5K03_34425	CCGM2ENTRY1000053.1	-	hypothetical protein	CPB508
88724..91954	+	1076	B5K03_34430	CCGM2ENTRY1000053.1	-	hypothetical protein	CPB509
92138..93808	+	556	B5K03_34435	CCGM2ENTRY1000053.1	COG4467L	transposase	CPB510
93974..95623	+	549	B5K03_34440	CCGM2ENTRY1000053.1	COG2801X	transposase	CPB511
95629..96507	+	292	B5K03_34445	CCGM2ENTRY1000053.1	COG0464MDT	NTP-binding protein	CPB512
96504..97559	+	351	B5K03_34450	CCGM2ENTRY1000053.1	-	hypothetical protein	CPB513
98319..>99240	-	306	B5K03_34455	CCGM2ENTRY1000053.1	-	PA-phosphatase	CPB23

## Sheet: RphCCGM8
Additional File 2. List of genes present in strain CCGM8 and absent in CCGM9.
position	strand	length in AA	gene key	contig	COG	function	cluster
CHROMOSOME
369646..370683	+	345	B5K04_01790	CCGM8ENTRY1000001.1	COG3842E	ABC transporter ATP-binding protein	CSH1257
490850..491605	-	251	B5K04_02335	CCGM8ENTRY1000001.1	COG0745TK	DNA-binding response regulator	CSH2074
41440..>41623	+	60	B5K04_02790	CCGM8ENTRY1000003.1	-	hypothetical protein	CPC2
37752..38447	+	231	B5K04_02995	CCGM8ENTRY1000004.1	COG2378K	transcriptional regulator	CSH2075
87132..88016	-	294	B5K04_03500	CCGM8ENTRY1000005.1	COG0788F	formyltetrahydrofolate deformylase	CSH2066
52000..52713	-	237	B5K04_05070	CCGM8ENTRY1000006.1	COG1525L	hypothetical protein	CSH2076
160696..162330	+	544	B5K04_05620	CCGM8ENTRY1000006.1	COG0840NT	globin-coupled sensor protein	CSH2077
<1..3142	+	1046	B5K04_06070	CCGM8ENTRY1000007.1	-	RTX toxin	CPC3
135456..136553	-	365	B5K04_07055	CCGM8ENTRY1000008.1	COG0082E	chorismate synthase	CSH2078
43958..45619	+	553	B5K04_07495	CCGM8ENTRY1000010.1	COG0732V	hypothetical protein	CPC4
67833..>69846	-	670	B5K04_07635	CCGM8ENTRY1000010.1	-	hypothetical protein	CPC5
<1..>1186	-	394	B5K04_07640	CCGM8ENTRY1000012.1	-	hypothetical protein	CPC6
105356..105670	+	104	B5K04_08230	CCGM8ENTRY1000013.1	-	hypothetical protein	CSH2067
108410..>109275	-	288	B5K04_08245	CCGM8ENTRY1000013.1	-	DNA-binding protein	CPC7
<1..308	-	102	B5K04_08250	CCGM8ENTRY1000014.1	-	DNA-binding protein	CPC8
93547..>94236	+	229	B5K04_08750	CCGM8ENTRY1000014.1	-	hypothetical protein	CPC9
16136..17008	+	290	B5K04_08810	CCGM8ENTRY1000015.1	-	hypothetical protein	CSH1393
69345..>69650	+	101	B5K04_09065	CCGM8ENTRY1000015.1	-	hypothetical protein	CPC10
72650..>73363	+	237	B5K04_10890	CCGM8ENTRY1000018.1	-	sugar ABC transporter substrate-binding protein	CPC1
<1..229	+	75	B5K04_11730	CCGM8ENTRY1000020.1	-	hypothetical protein	CPC11
107947..>108568	-	206	B5K04_12290	CCGM8ENTRY1000020.1	-	hypothetical protein	CPC12
<1..>556	-	184	B5K04_12295	CCGM8ENTRY1000021.1	-	hypothetical protein	CPC13
<1..1257	-	418	B5K04_12300	CCGM8ENTRY1000022.1	-	hemolysin-type calcium-binding protein	CPC14
1339..1971	-	210	B5K04_12305	CCGM8ENTRY1000022.1	-	hypothetical protein	CPC15
94692..95216	-	174	B5K04_13135	CCGM8ENTRY1000023.1	COG1314U	preprotein translocase subunit SecG	CSH2068
12791..13825	+	344	B5K04_14190	CCGM8ENTRY1000025.1	-	flagellar biosynthesis protein FliO	CSH1394
173305..>173453	+	49	B5K04_14965	CCGM8ENTRY1000025.1	-	transcriptional regulator	CPC16
4805..5644	-	279	B5K04_15000	CCGM8ENTRY1000026.1	COG0007H	uroporphyrinogen-III C-methyltransferase	CSH2069
88074..88505	-	143	B5K04_15425	CCGM8ENTRY1000026.1	-	hypothetical protein	CSH402
88504..88995	+	163	B5K04_15430	CCGM8ENTRY1000026.1	-	hypothetical protein	CPC17
203890..205110	-	406	B5K04_16020	CCGM8ENTRY1000026.1	COG0745TK	helix-turn-helix domain-containing protein	CSH2070
211777..212871	-	364	B5K04_16060	CCGM8ENTRY1000026.1	COG2114T	guanylyl cyclase	CSH2071
368956..369948	+	330	B5K04_18555	CCGM8ENTRY1000028.1	COG0673R	inositol 2-dehydrogenase	CSH2072
550700..551725	+	341	B5K04_19445	CCGM8ENTRY1000028.1	COG0564J	RNA pseudouridine synthase	CSH2073
<1..711	-	236	B5K04_21330	CCGM8ENTRY1000030.1	-	sugar ABC transporter substrate-binding protein	CPC1
11902..>12057	+	51	B5K04_21385	CCGM8ENTRY1000030.1	-	hypothetical protein	CPC18
PLASMIDS
<1..300	-	99	B5K04_22480	CCGM8ENTRY1000036.1	-	electron transfer flavoprotein subunit beta	CPC19
179401..179808	-	135	B5K04_23340	CCGM8ENTRY1000036.1	-	hypothetical protein	CPC20
<1..615	-	204	B5K04_27285	CCGM8ENTRY1000046.1	-	dehydrogenase	CPC21
87401..>87585	+	61	B5K04_27690	CCGM8ENTRY1000046.1	-	hypothetical protein	CPC22
60506..62602	+	698	B5K04_27995	CCGM8ENTRY1000047.1	COG3347G	short chain dehydrogenase	CSH2079
96010..>96226	+	71	B5K04_28185	CCGM8ENTRY1000047.1	-	hypothetical protein	CPC23
69335..70219	-	294	B5K04_28485	CCGM8ENTRY1000048.1	COG0788F	formyltetrahydrofolate deformylase	CSH2066
137617..139698	-	693	B5K04_28800	CCGM8ENTRY1000048.1	COG4953M	penicillin-binding protein 1C	CSH2080
189646..>189945	-	99	B5K04_28995	CCGM8ENTRY1000048.1	-	adenylate cyclase	CPC24
<1..669	-	222	B5K04_29000	CCGM8ENTRY1000049.1	-	adenylate cyclase	CPC25
1..2513	+	837	B5K04_30760	CCGM8ENTRY1000052.1	-	lactate dehydrogenase	CPC26
151889..154200	+	770	B5K04_31525	CCGM8ENTRY1000052.1	-	lactate dehydrogenase	CPC27

## Sheet: RphCCGM9
Additional File 2. List of genes present in strain CCGM9 and absent in CCGM8.
position	strand	length in AA	gene key	contig	COG	function	cluster
CHROMOSOME
43314..>43682	+	122	B5K05_00215	CCGM9ENTRY1000001.1	-	electron transfer flavoprotein subunit beta	CPD3
<1..213	+	70	B5K05_00220	CCGM9ENTRY1000002.1	-	electron transfer flavoprotein subunit beta	CPD4
325796..>326160	+	121	B5K05_01790	CCGM9ENTRY1000002.1	-	ABC transporter ATP-binding protein	CSH430
<1..633	+	210	B5K05_01795	CCGM9ENTRY1000003.1	-	ABC transporter ATP-binding protein	CSH431
120800..>121068	-	89	B5K05_02340	CCGM9ENTRY1000003.1	-	DNA-binding response regulator	CPD5
6..419	-	137	B5K05_02345	CCGM9ENTRY1000004.1	-	DNA-binding response regulator	CPD6
<1..249	-	82	B5K05_02915	CCGM9ENTRY1000006.1	-	hypothetical protein	CPD7
8787..>9284	-	165	B5K05_02970	CCGM9ENTRY1000006.1	-	DNA polymerase III subunit gamma/tau	CPD8
3223..>3434	+	70	B5K05_03005	CCGM9ENTRY1000007.1	-	transcriptional regulator	CPD9
<1..428	+	142	B5K05_03010	CCGM9ENTRY1000008.1	-	transcriptional regulator	CPD10
87157..>87613	-	151	B5K05_03515	CCGM9ENTRY1000009.1	-	formyltetrahydrofolate deformylase	CPD1
<1..420	-	139	B5K05_03520	CCGM9ENTRY1000010.1	-	formyltetrahydrofolate deformylase	CPD11
3801..>4158	-	118	B5K05_05085	CCGM9ENTRY1000014.1	-	hypothetical protein	CPD12
35..367	-	110	B5K05_05090	CCGM9ENTRY1000015.1	-	hypothetical protein	CPD13
<1..314	-	104	B5K05_05195	CCGM9ENTRY1000016.1	-	hypothetical protein	CPD14
87421..>88218	+	265	B5K05_05645	CCGM9ENTRY1000016.1	-	globin-coupled sensor protein	CPD15
<1..755	+	251	B5K05_05650	CCGM9ENTRY1000017.1	-	chemoreceptor protein	CPD16
<1..1423	+	473	B5K05_06100	CCGM9ENTRY1000018.1	-	RTX toxin	CSH432
<1..145	-	47	B5K05_06725	CCGM9ENTRY1000020.1	-	ribonuclease HII	CPD17
79381..>79991	-	203	B5K05_07090	CCGM9ENTRY1000020.1	-	chorismate synthase	CPD18
<1..435	-	144	B5K05_07095	CCGM9ENTRY1000021.1	-	chorismate synthase	CPD19
165..>546	-	126	B5K05_07495	CCGM9ENTRY1000024.1	-	saccharopine dehydrogenase	CSH404
7602..8483	+	293	B5K05_07535	CCGM9ENTRY1000025.1	-	type I restriction endonuclease subunit S	CPD20
31399..>32440	-	346	B5K05_07675	CCGM9ENTRY1000025.1	-	hypothetical protein	CSH405
<1..375	-	124	B5K05_07720	CCGM9ENTRY1000028.1	-	DUF159 family protein	CPD21
2833..4107	-	424	B5K05_08275	CCGM9ENTRY1000031.1	COG1253R	DNA-binding protein	CSH2086
20661..>21743	+	360	B5K05_08510	CCGM9ENTRY1000032.1	-	chaperonin GroL	CPD22
<1..514	+	170	B5K05_08515	CCGM9ENTRY1000033.1	-	molecular chaperone GroEL	CSH407
63970..>64421	+	150	B5K05_08835	CCGM9ENTRY1000033.1	-	hypothetical protein	CPD23
<1..431	+	143	B5K05_08840	CCGM9ENTRY1000034.1	-	hypothetical protein	CSH403
578..>1017	-	146	B5K05_10520	CCGM9ENTRY1000036.1	-	hypothetical protein	CPD24
71495..>71830	+	111	B5K05_10925	CCGM9ENTRY1000037.1	-	sugar ABC transporter substrate-binding protein	CPD25
107512..110388	-	958	B5K05_12330	CCGM9ENTRY1000039.1	-	hemolysin-type calcium-binding protein	CPD26
<1..101	+	33	B5K05_12745	CCGM9ENTRY1000040.1	-	phosphopantetheine adenylyltransferase	CPD27
<1..358	-	118	B5K05_13160	CCGM9ENTRY1000042.1	-	preprotein translocase subunit SecG	CPD28
12847..>13215	+	122	B5K05_14215	CCGM9ENTRY1000045.1	-	flagellar biosynthesis protein FliO	CPD29
<1..590	+	196	B5K05_14220	CCGM9ENTRY1000046.1	-	flagellar biosynthesis protein FliO	CPD30
<1..648	+	215	B5K05_14290	CCGM9ENTRY1000047.1	-	hypothetical protein	CPD31
95055..>95471	-	138	B5K05_15025	CCGM9ENTRY1000048.1	-	uroporphyrin-III methyltransferase	CPD32
<1..349	-	115	B5K05_15030	CCGM9ENTRY1000049.1	-	uroporphyrin-III methyltransferase	CPD33
82779..>83473	-	231	B5K05_15455	CCGM9ENTRY1000049.1	-	hypothetical protein	CSH1395
<1..185	+	61	B5K05_15460	CCGM9ENTRY1000050.1	-	hypothetical protein	CPD34
<1..261	+	86	B5K05_15775	CCGM9ENTRY1000052.1	-	hypothetical protein	CPD35
6703..7245	-	180	B5K05_16090	CCGM9ENTRY1000053.1	COG2114T	guanylyl cyclase	CPD36
<1..557	-	185	B5K05_16095	CCGM9ENTRY1000054.1	-	guanylyl cyclase	CPD37
37197..>37478	-	93	B5K05_16985	CCGM9ENTRY1000057.1	-	UDP-N-acetylmuramoylalanyl-D-glutamyl-2,	CPD38
109507..>109887	+	126	B5K05_17985	CCGM9ENTRY1000060.1	-	hypothetical protein	CPD39
33510..>33819	+	102	B5K05_18590	CCGM9ENTRY1000062.1	-	inositol 2-dehydrogenase	CPD40
2..592	+	196	B5K05_18595	CCGM9ENTRY1000063.1	-	inositol 2-dehydrogenase	CPD41
26201..26470	-	89	B5K05_18700	CCGM9ENTRY1000063.1	-	hypothetical protein	CPD42
181344..>181888	+	181	B5K05_19490	CCGM9ENTRY1000063.1	-	RNA pseudouridine synthase	CPD43
<1..450	+	149	B5K05_19495	CCGM9ENTRY1000064.1	-	RNA pseudouridine synthase	CPD44
24793..>25072	+	92	B5K05_19590	CCGM9ENTRY1000064.1	-	sodium:proton antiporter	CPD45
<1..172	+	56	B5K05_20575	CCGM9ENTRY1000067.1	-	hypothetical protein	CPD46
188336..189595	-	419	B5K05_21405	CCGM9ENTRY1000067.1	COG1653G	sugar ABC transporter substrate-binding protein	CSH2081
SYMBIOTIC PLASMID
<1..>1427	+	475	B5K05_27125	CCGM9ENTRY1000084.1	-	hypothetical protein	CPD52
1839..3143	-	434	B5K05_27135	CCGM9ENTRY1000085.1	-	ISNCY family transposase	CPD53
4380..4583	-	67	B5K05_27145	CCGM9ENTRY1000085.1	-	acetyl-CoA carboxylase biotin carboxyl carrier	CSH1396
5249..5977	+	242	B5K05_27150	CCGM9ENTRY1000085.1	COG0288P	carbonic anhydrase	CSH2087
6568..6858	+	96	B5K05_27155	CCGM9ENTRY1000085.1	-	hypothetical protein	CPD54
6950..7294	+	114	B5K05_27160	CCGM9ENTRY1000085.1	COG3436X	hypothetical protein	CPD55
7369..8961	+	530	B5K05_27165	CCGM9ENTRY1000085.1	COG4372S	IS66 family transposase	CPD56
9092..10024	-	310	B5K05_27170	CCGM9ENTRY1000085.1	COG3965P	cation transporter	CSH2088
10267..10446	-	59	B5K05_27175	CCGM9ENTRY1000085.1	-	hypothetical protein	CSH433
10590..10811	-	73	B5K05_27180	CCGM9ENTRY1000085.1	-	hypothetical protein	CSH1397
11064..11552	-	162	B5K05_27185	CCGM9ENTRY1000085.1	-	hypothetical protein	CSH2089
11556..12050	-	164	B5K05_27190	CCGM9ENTRY1000085.1	COG1433O	nitrogen fixation protein NifX	CSH2090
12047..13402	-	451	B5K05_27195	CCGM9ENTRY1000085.1	COG2710P	nitrogenase iron-molybdenum cofactor	CSH2091
13354..14902	-	515	B5K05_27200	CCGM9ENTRY1000085.1	COG2710P	nitrogenase iron-molybdenum cofactor	CSH2092
14961..16502	-	513	B5K05_27205	CCGM9ENTRY1000085.1	COG2710P	nitrogenase molybdenum-iron protein subunit	CSH2093
16626..18128	-	500	B5K05_27210	CCGM9ENTRY1000085.1	COG2710P	nitrogenase molybdenum-iron protein alpha chain	CSH2094
18236..19129	-	297	B5K05_27215	CCGM9ENTRY1000085.1	COG1348P	nitrogenase iron protein	CSH2085
95..307	-	70	B5K05_27220	CCGM9ENTRY1000086.1	-	IS3 family transposase	CPD57
303..551	-	82	B5K05_27225	CCGM9ENTRY1000086.1	-	hypothetical protein	CSH1125
756..1010	-	84	B5K05_27230	CCGM9ENTRY1000086.1	COG1141C	ferredoxin	CSH1126
1031..2209	-	392	B5K05_27235	CCGM9ENTRY1000086.1	COG2124QV	cytochrome	CSH1127
4885..5424	+	179	B5K05_27245	CCGM9ENTRY1000086.1	COG0678O	peroxiredoxin	CSH2095
5500..6951	+	483	B5K05_27250	CCGM9ENTRY1000086.1	COG1508K	RNA polymerase sigma-54 factor	CSH2096
7127..7477	-	116	B5K05_27255	CCGM9ENTRY1000086.1	-	hypothetical protein	CSH1398
7481..7798	+	105	B5K05_27260	CCGM9ENTRY1000086.1	COG0316O	iron-sulfur cluster assembly accessory protein	CSH2097
7821..8771	+	316	B5K05_27265	CCGM9ENTRY1000086.1	-	nitrogen fixation protein	CSH1399
8768..9964	+	398	B5K05_27270	CCGM9ENTRY1000086.1	COG1104E	cysteine desulfurase NifS	CSH2098
10304..10687	+	127	B5K05_27275	CCGM9ENTRY1000086.1	-	nitrogen fixation protein NifW	CSH2099
10864..11712	+	282	B5K05_27280	CCGM9ENTRY1000086.1	COG2086C	nitrogen fixation protein FixA	CSH2100
11728..12837	+	369	B5K05_27285	CCGM9ENTRY1000086.1	COG2025C	electron transfer flavoprotein subunit alpha	CSH2101
12847..14154	+	435	B5K05_27290	CCGM9ENTRY1000086.1	COG0644C	nitrogen fixation protein FixC	CSH2102
14167..14466	+	99	B5K05_27295	CCGM9ENTRY1000086.1	COG2440C	ferredoxin-like protein	CSH1400
14687..16375	+	562	B5K05_27300	CCGM9ENTRY1000086.1	COG3604KT	nif-specific transcriptional activator NifA	CSH2103
16589..18067	+	492	B5K05_27305	CCGM9ENTRY1000086.1	COG1433O	nitrogenase cofactor biosynthesis protein NifB	CSH2104
18102..18308	+	68	B5K05_27310	CCGM9ENTRY1000086.1	COG1145C	ferredoxin	CSH2105
18373..18690	+	105	B5K05_27315	CCGM9ENTRY1000086.1	-	nitrogen fixation protein NifZ	CSH2106
18695..18907	+	70	B5K05_27320	CCGM9ENTRY1000086.1	COG5554Q	putative nitrogen fixation protein NifT	CSH2107
18938..19876	+	312	B5K05_27325	CCGM9ENTRY1000086.1	-	SIR2 family protein	CSH1401
20321..21424	-	367	B5K05_27330	CCGM9ENTRY1000086.1	COG0079E	histidinol-phosphate transaminase	CSH2108
21583..22265	-	227	B5K05_27335	CCGM9ENTRY1000086.1	-	bifunctional sulfate adenylyltransferase subunit	CSH1402
22742..23248	-	168	B5K05_27340	CCGM9ENTRY1000086.1	COG1396K	transcriptional regulator	CSH434
23691..24634	+	314	B5K05_27345	CCGM9ENTRY1000086.1	-	IS481 family transposase	CSH1137
24638..24925	+	95	B5K05_27350	CCGM9ENTRY1000086.1	-	hypothetical protein	CSH1403
25152..25655	-	167	B5K05_27355	CCGM9ENTRY1000086.1	COG1396K	transcriptional regulator	CSH1404
27004..27270	-	88	B5K05_27360	CCGM9ENTRY1000086.1	-	hypothetical protein	CSH1142
27377..27677	-	99	B5K05_27365	CCGM9ENTRY1000086.1	-	hypothetical protein	CSH1141
27677..27904	-	75	B5K05_27370	CCGM9ENTRY1000086.1	-	hypothetical protein	CSH435
27880..28287	+	135	B5K05_27375	CCGM9ENTRY1000086.1	-	hypothetical protein	CSH1128
28284..30353	+	689	B5K05_27380	CCGM9ENTRY1000086.1	COG1961L	serine recombinase	CPD58
30378..31795	-	472	B5K05_27385	CCGM9ENTRY1000086.1	-	IS66 family transposase	CSH1140
31855..32205	-	116	B5K05_27390	CCGM9ENTRY1000086.1	COG3436X	transposase	CSH1139
32202..32609	-	135	B5K05_27395	CCGM9ENTRY1000086.1	-	transposase	CPD59
32581..32871	+	96	B5K05_27400	CCGM9ENTRY1000086.1	-	transposase	CSH436
34085..35014	+	309	B5K05_27405	CCGM9ENTRY1000086.1	COG0142H	farnesyltranstransferase	CSH1405
35203..36255	-	350	B5K05_27410	CCGM9ENTRY1000086.1	COG1304CIR	type 2 isopentenyl-diphosphate Delta-isomerase	CSH2109
67..969	-	300	B5K05_27415	CCGM9ENTRY1000087.1	-	hypothetical protein	CSH2110
966..>1229	-	87	B5K05_27420	CCGM9ENTRY1000087.1	-	hypothetical protein	CPD60
<1..1153	-	383	B5K05_27425	CCGM9ENTRY1000088.1	COG1657I	hypothetical protein	CSH2111
1215..1488	-	90	B5K05_27430	CCGM9ENTRY1000088.1	-	hypothetical protein	CSH437
1922..3263	-	446	B5K05_27435	CCGM9ENTRY1000088.1	COG2124QV	cytochrome P450	CSH1143
3263..4105	-	280	B5K05_27440	CCGM9ENTRY1000088.1	COG1028IQR	short-chain dehydrogenase	CSH2112
4092..5692	-	533	B5K05_27445	CCGM9ENTRY1000088.1	COG2124QV	cytochrome	CSH2113
5698..6978	-	426	B5K05_27450	CCGM9ENTRY1000088.1	COG2124QV	cytochrome P450	CSH2114
7047..7226	-	59	B5K05_27455	CCGM9ENTRY1000088.1	-	cytochrome	CSH2115
8452..9639	+	395	B5K05_27460	CCGM9ENTRY1000088.1	COG2801X	IS3 family transposase	CPD61
9644..9910	-	88	B5K05_27465	CCGM9ENTRY1000088.1	-	polysaccharide repressor protein	CSH1406
11063..11500	+	145	B5K05_27470	CCGM9ENTRY1000088.1	-	protein psiB	CSH1407
11506..11709	+	67	B5K05_27475	CCGM9ENTRY1000088.1	-	hypothetical protein	CSH1144
12018..12728	+	236	B5K05_27480	CCGM9ENTRY1000088.1	-	nitrogen fixation protein NifQ	CSH2116
237..449	+	70	B5K05_27485	CCGM9ENTRY1000089.1	-	nitrogenase	CSH2117
484..744	+	86	B5K05_27490	CCGM9ENTRY1000089.1	-	coproporphyrinogen III oxidase	CPD62
750..1342	-	197	B5K05_27495	CCGM9ENTRY1000089.1	-	IS5/IS1182 family transposase	CPD63
1388..2476	+	362	B5K05_27500	CCGM9ENTRY1000089.1	COG0635H	coproporphyrinogen III oxidase	CSH2118
2511..2880	+	122	B5K05_27505	CCGM9ENTRY1000089.1	-	hypothetical protein	CSH2119
2950..3899	+	316	B5K05_27510	CCGM9ENTRY1000089.1	COG2801X	IS481 family transposase	CSH1137
4032..4571	-	179	B5K05_27515	CCGM9ENTRY1000089.1	-	hypothetical protein	CSH1408
4701..5375	-	224	B5K05_27520	CCGM9ENTRY1000089.1	-	transcriptional regulator	CSH2083
5552..5933	+	126	B5K05_27525	CCGM9ENTRY1000089.1	-	hypothetical protein	CPD64
6681..7182	+	166	B5K05_27530	CCGM9ENTRY1000089.1	-	nodulation protein	CPD65
7376..8030	+	217	B5K05_27535	CCGM9ENTRY1000089.1	-	methyltransferase	CSH1129
8106..8394	+	95	B5K05_27540	CCGM9ENTRY1000089.1	-	IS3 family transposase	CSH438
8378..8925	+	182	B5K05_27545	CCGM9ENTRY1000089.1	-	IS21 family transposase	CSH439
9466..9798	+	110	B5K05_27550	CCGM9ENTRY1000089.1	-	nodulation protein NolE	CSH1409
9965..10909	+	314	B5K05_27555	CCGM9ENTRY1000089.1	COG0583K	LysR family transcriptional regulator	CSH2120
11259..11675	-	138	B5K05_27560	CCGM9ENTRY1000089.1	-	cupin	CSH2121
11880..12668	-	262	B5K05_27565	CCGM9ENTRY1000089.1	COG0842V	nodulation protein NodJ	CSH2122
12672..13622	-	316	B5K05_27570	CCGM9ENTRY1000089.1	COG1131V	nodulation factor ABC transporter ATP-binding	CSH2123
13948..14565	-	205	B5K05_27575	CCGM9ENTRY1000089.1	COG0500QR	SAM-dependent methyltransferase	CSH2124
14581..15912	-	443	B5K05_27580	CCGM9ENTRY1000089.1	COG1215N	chitooligosaccharide synthase NodC	CSH2125
15920..16579	-	219	B5K05_27585	CCGM9ENTRY1000089.1	COG0726GM	chitooligosaccharide deacetylase NodB	CSH1410
17385..17919	-	177	B5K05_27590	CCGM9ENTRY1000089.1	-	IS5/IS1182 family transposase	CPD66
18366..19337	+	323	B5K05_27595	CCGM9ENTRY1000089.1	-	nodulation protein NodZ	CSH440
19478..20104	-	208	B5K05_27600	CCGM9ENTRY1000089.1	-	IS630 family transposase	CPD67
<1..237	-	78	B5K05_27605	CCGM9ENTRY1000090.1	-	IS630 family transposase	CSH444
356..673	+	105	B5K05_27610	CCGM9ENTRY1000090.1	-	hypothetical protein	CSH2126
2063..2221	-	52	B5K05_27625	CCGM9ENTRY1000090.1	COG3197P	cytochrome oxidase maturation protein,	CSH2127
11069..11260	+	63	B5K05_27670	CCGM9ENTRY1000090.1	-	nitrogen fixation protein FixK	CSH1145
12097..12588	+	163	B5K05_27680	CCGM9ENTRY1000090.1	-	hypothetical protein	CSH1411
12712..12934	+	73	B5K05_27685	CCGM9ENTRY1000090.1	-	hypothetical protein	CSH441
14428..14637	-	69	B5K05_27695	CCGM9ENTRY1000090.1	-	hypothetical protein	CSH1412
14665..14807	+	47	B5K05_27700	CCGM9ENTRY1000090.1	-	NAD(P) transhydrogenase subunit alpha	CSH442
14818..15045	+	75	B5K05_27705	CCGM9ENTRY1000090.1	-	NAD(P) transhydrogenase subunit alpha	CSH443
15059..>15182	-	40	B5K05_27710	CCGM9ENTRY1000090.1	-	phasin	CPD68
<1..180	-	59	B5K05_27715	CCGM9ENTRY1000091.1	-	hypothetical protein	CPD69
150..422	+	90	B5K05_27720	CCGM9ENTRY1000091.1	-	hypothetical protein	CSH2128
584..901	-	105	B5K05_27725	CCGM9ENTRY1000091.1	COG3383R	ferredoxin III, nif-specific	CSH2129
898..1101	-	67	B5K05_27730	CCGM9ENTRY1000091.1	COG5420S	hypothetical protein	CSH2130
1126..1614	-	162	B5K05_27735	CCGM9ENTRY1000091.1	-	hypothetical protein	CSH2089
1618..>1705	-	28	B5K05_27740	CCGM9ENTRY1000091.1	-	nitrogenase	CPD70
103..594	-	163	B5K05_27745	CCGM9ENTRY1000093.1	COG3335X	IS630 family transposase	CSH406
1..252	-	83	B5K05_27750	CCGM9ENTRY1000094.1	-	IS630 family transposase	CSH444
273..581	+	102	B5K05_27755	CCGM9ENTRY1000094.1	-	hypothetical protein	CSH1413
484..768	+	94	B5K05_27760	CCGM9ENTRY1000094.1	-	GDP-mannose 4,6-dehydratase	CSH1146
1353..1940	-	195	B5K05_27765	CCGM9ENTRY1000094.1	COG3153R	nodulation protein A	CSH1414
2236..2445	-	69	B5K05_27770	CCGM9ENTRY1000094.1	-	hypothetical protein	CSH445
2718..2957	+	79	B5K05_27775	CCGM9ENTRY1000094.1	-	hypothetical protein	CSH446
2875..3789	+	304	B5K05_27780	CCGM9ENTRY1000094.1	-	glycoside hydrolase	CSH1415
4091..5193	-	367	B5K05_27785	CCGM9ENTRY1000094.1	-	IS3 family transposase	CSH429
5354..5985	+	210	B5K05_27790	CCGM9ENTRY1000094.1	-	hypothetical protein	CSH1416
5958..7244	+	428	B5K05_27795	CCGM9ENTRY1000094.1	COG3486Q	oxygenase	CSH2131
7326..8105	+	259	B5K05_27800	CCGM9ENTRY1000094.1	COG5285Q	oxygenase	CSH2132
8127..8456	+	109	B5K05_27805	CCGM9ENTRY1000094.1	COG0662G	hypothetical protein	CSH1417
8458..10047	+	529	B5K05_27810	CCGM9ENTRY1000094.1	COG0143J	hypothetical protein	CSH2133
10051..10338	-	95	B5K05_27815	CCGM9ENTRY1000094.1	-	Nodulation protein NolP	CSH1418
10714..11670	+	318	B5K05_27820	CCGM9ENTRY1000094.1	COG0583K	Nodulation protein D 2	CSH2134
11650..11997	-	115	B5K05_27825	CCGM9ENTRY1000094.1	-	hypothetical protein	CSH1419
12079..12987	-	302	B5K05_27830	CCGM9ENTRY1000094.1	COG0583K	Nodulation protein D 3	CSH1420
13139..14164	-	341	B5K05_27835	CCGM9ENTRY1000094.1	COG2141HR	monooxygenase	CSH1421
15065..15809	+	247	B5K05_27840	CCGM9ENTRY1000094.1	-	IS3 family transposase	CSH447
15965..16486	-	173	B5K05_27845	CCGM9ENTRY1000094.1	COG2606J	hypothetical protein	CSH1422
16572..17267	-	231	B5K05_27850	CCGM9ENTRY1000094.1	-	hypothetical protein	CSH1423
17745..18035	-	96	B5K05_27855	CCGM9ENTRY1000094.1	-	hypothetical protein	CSH448
18562..19664	-	367	B5K05_27860	CCGM9ENTRY1000094.1	-	IS3 family transposase	CSH429
20119..20678	-	186	B5K05_27865	CCGM9ENTRY1000094.1	-	Tn3 family transposase	CSH449
21449..22534	+	361	B5K05_27870	CCGM9ENTRY1000094.1	COG0845MV	hemolysin secretion protein D	CSH2135
22562..24709	+	715	B5K05_27875	CCGM9ENTRY1000094.1	COG2274V	bacteriocin cleavage/export ABC transporter	CSH2136
24818..25300	+	160	B5K05_27880	CCGM9ENTRY1000094.1	-	IS3 family transposase	CSH1138
25666..26151	-	161	B5K05_27885	CCGM9ENTRY1000094.1	-	hypothetical protein	CSH2137
26223..26591	-	122	B5K05_27890	CCGM9ENTRY1000094.1	-	hypothetical protein	CSH1424
26868..27125	+	85	B5K05_27895	CCGM9ENTRY1000094.1	-	hypothetical protein	CSH1130
27831..29008	-	392	B5K05_27900	CCGM9ENTRY1000094.1	COG3594G	nodulation protein NolL	CSH2138
29815..30588	-	257	B5K05_27905	CCGM9ENTRY1000094.1	COG0580G	aquaporin	CSH1425
<1..176	+	58	B5K05_27910	CCGM9ENTRY1000095.1	-	phasin	CPD71
463..1017	+	184	B5K05_27915	CCGM9ENTRY1000095.1	COG0503F	adenine phosphoribosyltransferase	CSH1426
1049..2317	+	422	B5K05_27920	CCGM9ENTRY1000095.1	COG0535R	radical SAM/SPASM domain-containing protein	CSH2139
2398..2892	+	164	B5K05_27925	CCGM9ENTRY1000095.1	-	hypothetical protein	CSH1427
2898..3227	+	109	B5K05_27930	CCGM9ENTRY1000095.1	-	hypothetical protein	CSH2140
3257..4372	+	371	B5K05_27935	CCGM9ENTRY1000095.1	-	hypothetical protein	CSH2141
4375..5316	+	313	B5K05_27940	CCGM9ENTRY1000095.1	COG0462FE	ribose-phosphate pyrophosphokinase	CSH2142
5323..6357	-	344	B5K05_27945	CCGM9ENTRY1000095.1	COG1063ER	iditol 2-dehydrogenase	CSH2143
6768..7439	-	223	B5K05_27950	CCGM9ENTRY1000095.1	COG3916T	autoinducer synthesis protein	CSH1428
7826..9040	+	404	B5K05_27955	CCGM9ENTRY1000095.1	COG1192N	plasmid partitioning protein RepA	CSH2144
9037..10062	+	341	B5K05_27960	CCGM9ENTRY1000095.1	COG1475D	plasmid partitioning protein RepB	CSH2145
10218..11426	+	402	B5K05_27965	CCGM9ENTRY1000095.1	COG0640K	replication initiation protein RepC	CSH2146
11512..11895	-	127	B5K05_27970	CCGM9ENTRY1000095.1	-	hypothetical protein	CSH1123
11877..12088	-	70	B5K05_27975	CCGM9ENTRY1000095.1	-	IS3 family transposase	CPD72
12042..13001	-	319	B5K05_27980	CCGM9ENTRY1000095.1	-	transposase	CSH1147
12990..13741	+	250	B5K05_27985	CCGM9ENTRY1000095.1	-	IS3 family transposase	CPD73
13826..14794	+	322	B5K05_27990	CCGM9ENTRY1000095.1	COG3415X	IS481 family transposase ISRel2	CSH1136
15521..15736	+	71	B5K05_27995	CCGM9ENTRY1000095.1	-	hypothetical protein	CSH1429
18620..21226	+	868	B5K05_28010	CCGM9ENTRY1000095.1	COG2887L	hypothetical protein	CSH1135
21223..24501	+	1092	B5K05_28015	CCGM9ENTRY1000095.1	COG1074L	DNA helicase	CSH1134
24511..25929	-	472	B5K05_28020	CCGM9ENTRY1000095.1	COG0210L	DNA helicase UvrD	CSH1133
25916..27634	-	572	B5K05_28025	CCGM9ENTRY1000095.1	COG3593L	ATP-dependent endonuclease	CSH1132
27916..28650	-	244	B5K05_28030	CCGM9ENTRY1000095.1	-	hypothetical protein	CPD74
28647..29600	-	317	B5K05_28035	CCGM9ENTRY1000095.1	COG1223R	ATPase	CPD75
29600..30112	-	170	B5K05_28040	CCGM9ENTRY1000095.1	-	hypothetical protein	CPD76
30121..31086	-	321	B5K05_28045	CCGM9ENTRY1000095.1	COG1746J	nucleotidyltransferase	CPD77
31201..32094	+	297	B5K05_28050	CCGM9ENTRY1000095.1	COG2378K	WYL domain-containing protein	CPD78
32161..32484	+	107	B5K05_28055	CCGM9ENTRY1000095.1	-	hypothetical protein	CPD79
32992..34725	+	577	B5K05_28060	CCGM9ENTRY1000095.1	-	hypothetical protein	CPD80
34722..36008	+	428	B5K05_28065	CCGM9ENTRY1000095.1	COG2333R	hypothetical protein	CPD81
36005..37138	+	377	B5K05_28070	CCGM9ENTRY1000095.1	COG3673S	hypothetical protein	CPD82
37277..37747	-	156	B5K05_28075	CCGM9ENTRY1000095.1	-	hypothetical protein	CPD83
38295..42824	-	1509	B5K05_28080	CCGM9ENTRY1000095.1	-	hypothetical protein	CPD84
42824..43834	-	336	B5K05_28085	CCGM9ENTRY1000095.1	COG0714R	hypothetical protein	CPD85
43845..45401	-	518	B5K05_28090	CCGM9ENTRY1000095.1	-	hypothetical protein	CPD86
45499..46611	-	370	B5K05_28095	CCGM9ENTRY1000095.1	COG3591E	serine protease	CPD87
46863..48920	+	685	B5K05_28100	CCGM9ENTRY1000095.1	COG3591E	hypothetical protein	CPD88
48791..49537	-	248	B5K05_28105	CCGM9ENTRY1000095.1	-	hypothetical protein	CPD89
49892..50731	-	279	B5K05_28110	CCGM9ENTRY1000095.1	-	hypothetical protein	CPD90
50818..51963	-	381	B5K05_28115	CCGM9ENTRY1000095.1	COG1752R	hypothetical protein	CPD91
51978..53480	-	500	B5K05_28120	CCGM9ENTRY1000095.1	COG2333R	hypothetical protein	CPD92
53585..55489	-	634	B5K05_28125	CCGM9ENTRY1000095.1	COG3590O	hypothetical protein	CPD93
55687..56385	-	232	B5K05_28130	CCGM9ENTRY1000095.1	COG3409M	hypothetical protein	CPD94
56830..57056	-	75	B5K05_28135	CCGM9ENTRY1000095.1	-	IS481 family transposase	CPD95
57082..58686	-	534	B5K05_28140	CCGM9ENTRY1000095.1	COG2333R	hypothetical protein	CPD96
58926..59813	-	295	B5K05_28145	CCGM9ENTRY1000095.1	-	hypothetical protein	CPD97
60377..60556	-	59	B5K05_28150	CCGM9ENTRY1000095.1	-	hypothetical protein	CSH1131
61241..62155	+	304	B5K05_28155	CCGM9ENTRY1000095.1	COG0583K	LysR family transcriptional regulator	CSH1148
62586..63368	+	260	B5K05_28160	CCGM9ENTRY1000095.1	COG0596HR	alpha/beta hydrolase	CSH1149
63729..64783	-	351	B5K05_28165	CCGM9ENTRY1000095.1	-	ATP-dependent DNA ligase	CPD98
66106..66813	-	235	B5K05_28180	CCGM9ENTRY1000095.1	-	DNA polymerase IV	CPD99
66810..67205	+	131	B5K05_28185	CCGM9ENTRY1000095.1	-	integrase	CPD100
67335..68081	+	248	B5K05_28190	CCGM9ENTRY1000095.1	COG2227H	SAM-dependent methyltransferase	CPD101
71579..71776	-	65	B5K05_28215	CCGM9ENTRY1000095.1	-	hypothetical protein	CPD102
71775..72152	+	125	B5K05_28220	CCGM9ENTRY1000095.1	-	hypothetical protein	CPD103
72242..72535	-	97	B5K05_28225	CCGM9ENTRY1000095.1	-	hypothetical protein	CPD104
72534..72725	+	63	B5K05_28230	CCGM9ENTRY1000095.1	-	hypothetical protein	CPD105
72897..73316	-	139	B5K05_28235	CCGM9ENTRY1000095.1	COG0782K	nucleoside diphosphate kinase regulator	CSH1150
73615..73942	-	108	B5K05_28240	CCGM9ENTRY1000095.1	-	hypothetical protein	CPD106
73948..74237	-	96	B5K05_28245	CCGM9ENTRY1000095.1	-	hypothetical protein	CPD107
74475..76568	-	697	B5K05_28250	CCGM9ENTRY1000095.1	COG5000T	two-component sensor histidine kinase	CPD108
76565..77305	-	246	B5K05_28255	CCGM9ENTRY1000095.1	COG0745TK	DNA-binding response regulator	CPD109
77522..78544	+	340	B5K05_28260	CCGM9ENTRY1000095.1	COG1840P	iron ABC transporter substrate-binding protein	CPD110
83067..83897	+	276	B5K05_28280	CCGM9ENTRY1000095.1	COG0483G	inositol monophosphatase	CPD111
84013..84546	+	177	B5K05_28285	CCGM9ENTRY1000095.1	COG0494V	DNA mismatch repair protein MutT	CPD112
86554..86856	-	100	B5K05_28300	CCGM9ENTRY1000095.1	-	hypothetical protein	CPD113
87245..87784	+	179	B5K05_28305	CCGM9ENTRY1000095.1	-	hypothetical protein	CPD114
87979..88401	+	140	B5K05_28310	CCGM9ENTRY1000095.1	-	hypothetical protein	CPD115
88486..89097	-	203	B5K05_28315	CCGM9ENTRY1000095.1	COG5516R	hypothetical protein	CPD116
89174..90117	+	314	B5K05_28320	CCGM9ENTRY1000095.1	-	EamA family transporter	CPD117
90250..90513	-	87	B5K05_28325	CCGM9ENTRY1000095.1	-	hypothetical protein	CPD118
91190..91435	+	81	B5K05_28330	CCGM9ENTRY1000095.1	-	hypothetical protein	CSH450
91535..91771	+	78	B5K05_28335	CCGM9ENTRY1000095.1	-	hypothetical protein	CPD119
92090..92482	-	130	B5K05_28345	CCGM9ENTRY1000095.1	COG0537FGR	HIT family protein	CPD120
93142..93327	+	61	B5K05_28350	CCGM9ENTRY1000095.1	-	hypothetical protein	CPD121
93266..93685	-	139	B5K05_28355	CCGM9ENTRY1000095.1	-	hypothetical protein	CPD122
95310..96174	+	287	B5K05_28365	CCGM9ENTRY1000095.1	-	heavy metal translocating P-type ATPase	CSH1151
96254..97075	-	273	B5K05_28370	CCGM9ENTRY1000095.1	COG0589T	universal stress protein UspA	CSH2147
97205..97660	+	151	B5K05_28375	CCGM9ENTRY1000095.1	COG3467V	hypothetical protein	CSH2148
97725..97844	-	39	B5K05_28380	CCGM9ENTRY1000095.1	-	alcohol dehydrogenase	CSH451
97828..98076	+	82	B5K05_28385	CCGM9ENTRY1000095.1	-	hypothetical protein	CSH452
98087..98448	-	120	B5K05_28390	CCGM9ENTRY1000095.1	-	universal stress protein UspA	CSH1152
98491..98790	-	99	B5K05_28395	CCGM9ENTRY1000095.1	-	hypothetical protein	CSH1153
98924..99810	+	295	B5K05_28400	CCGM9ENTRY1000095.1	-	alcohol dehydrogenase	CSH2149
99919..101274	+	451	B5K05_28405	CCGM9ENTRY1000095.1	COG0265O	protease	CSH2150
101399..102046	+	215	B5K05_28410	CCGM9ENTRY1000095.1	COG2823S	ornithine aminotransferase	CSH2151
102012..102878	-	288	B5K05_28415	CCGM9ENTRY1000095.1	-	hybrid sensor histidine kinase/response	CSH2152
103199..103420	+	73	B5K05_28420	CCGM9ENTRY1000095.1	-	hypothetical protein	CSH1430
103875..104241	-	121	B5K05_28425	CCGM9ENTRY1000095.1	-	aldehyde dehydrogenase	CSH453
104238..104999	-	253	B5K05_28430	CCGM9ENTRY1000095.1	COG0491R	MBL fold metallo-hydrolase	CSH2153
104996..105280	-	94	B5K05_28435	CCGM9ENTRY1000095.1	-	carbon monoxide dehydrogenase	CSH2154
105463..106110	-	215	B5K05_28440	CCGM9ENTRY1000095.1	-	carbon monoxide dehydrogenase	CSH2155
106311..106490	-	59	B5K05_28445	CCGM9ENTRY1000095.1	-	hypothetical protein	CSH454
106680..107147	+	155	B5K05_28450	CCGM9ENTRY1000095.1	-	hypothetical protein	CSH2156
107219..107419	-	66	B5K05_28455	CCGM9ENTRY1000095.1	-	hypothetical protein	CPD123
107454..107597	+	47	B5K05_28460	CCGM9ENTRY1000095.1	-	hypothetical protein	CSH455
107924..108211	+	95	B5K05_28465	CCGM9ENTRY1000095.1	-	hypothetical protein	CSH456
108259..108926	+	222	B5K05_28470	CCGM9ENTRY1000095.1	-	IS66 family transposase	CSH457
109004..109396	-	130	B5K05_28475	CCGM9ENTRY1000095.1	-	hypothetical protein	CSH2157
109423..110172	-	249	B5K05_28480	CCGM9ENTRY1000095.1	-	hypothetical protein	CPD124
110785..111486	-	233	B5K05_28485	CCGM9ENTRY1000095.1	COG1985H	5-amino-6-(5-phosphoribosylamino)uracil	CSH2158
111518..112369	-	283	B5K05_28490	CCGM9ENTRY1000095.1	COG0300R	oxidoreductase	CSH2159
112861..113619	+	252	B5K05_28495	CCGM9ENTRY1000095.1	COG0300R	oxidoreductase	CSH2160
113631..114373	+	247	B5K05_28500	CCGM9ENTRY1000095.1	COG4221C	short-chain dehydrogenase	CSH2161
114710..115614	+	301	B5K05_28505	CCGM9ENTRY1000095.1	-	LysR family transcriptional regulator	CSH458
115729..116768	+	346	B5K05_28510	CCGM9ENTRY1000095.1	-	ISAs1 family transposase	CSH459
116776..117057	-	93	B5K05_28515	CCGM9ENTRY1000095.1	-	hypothetical protein	CSH1431
117178..117358	-	59	B5K05_28520	CCGM9ENTRY1000095.1	-	hypothetical protein	CSH460
117827..120271	+	814	B5K05_28525	CCGM9ENTRY1000095.1	COG1472G	glycosyl hydrolase	CSH2162
120555..120934	-	126	B5K05_28530	CCGM9ENTRY1000095.1	-	hypothetical protein	CSH461
121083..121976	-	297	B5K05_28535	CCGM9ENTRY1000095.1	COG1484L	IS21 family transposase	CPD125
121973..123448	-	491	B5K05_28540	CCGM9ENTRY1000095.1	COG4584X	IS21 family transposase	CPD126
123779..124228	-	149	B5K05_28545	CCGM9ENTRY1000095.1	-	hypothetical protein	CPD127
124441..124877	+	145	B5K05_28550	CCGM9ENTRY1000095.1	-	hypothetical protein	CSH1432
125171..126188	-	338	B5K05_28555	CCGM9ENTRY1000095.1	-	hypothetical protein	CPD128
126181..126775	-	197	B5K05_28560	CCGM9ENTRY1000095.1	-	hypothetical protein	CSH1124
126897..127106	-	69	B5K05_28565	CCGM9ENTRY1000095.1	-	hypothetical protein	CSH1154
127430..130036	+	868	B5K05_28570	CCGM9ENTRY1000095.1	-	hypothetical protein	CSH1155
130258..133101	+	947	B5K05_28575	CCGM9ENTRY1000095.1	-	hypothetical protein	CSH2163
133406..133663	+	85	B5K05_28580	CCGM9ENTRY1000095.1	-	hypothetical protein	CSH2164
133714..134190	+	158	B5K05_28585	CCGM9ENTRY1000095.1	-	hypothetical protein	CSH2165
134187..135017	+	276	B5K05_28590	CCGM9ENTRY1000095.1	COG4669U	EscJ/YscJ/HrcJ family type III secretion inner	CSH1433
135020..135649	+	209	B5K05_28595	CCGM9ENTRY1000095.1	-	hypothetical protein	CSH2166
135646..136209	+	187	B5K05_28600	CCGM9ENTRY1000095.1	-	nodulation protein	CSH2167
136202..137521	+	439	B5K05_28605	CCGM9ENTRY1000095.1	COG1157NU	flagellum-specific ATP synthase FliI	CSH2168
137518..138537	+	339	B5K05_28610	CCGM9ENTRY1000095.1	-	type III secretion protein	CSH2169
138537..139190	+	217	B5K05_28615	CCGM9ENTRY1000095.1	COG4790U	EscR/YscR/HrcR family type III secretion system	CSH2170
139256..139525	+	89	B5K05_28620	CCGM9ENTRY1000095.1	COG4794U	flagellar biosynthesis protein FliQ	CSH1156
139536..140345	+	269	B5K05_28625	CCGM9ENTRY1000095.1	COG4791U	type III secretion protein	CSH2171
140332..141129	+	265	B5K05_28630	CCGM9ENTRY1000095.1	COG4792U	type III secretion system protein	CSH2172
141190..142104	-	304	B5K05_28635	CCGM9ENTRY1000095.1	-	pectate lyase	CSH2173
142147..144078	-	643	B5K05_28640	CCGM9ENTRY1000095.1	COG4789U	type III secretion system protein	CSH2174
144102..145070	-	322	B5K05_28645	CCGM9ENTRY1000095.1	-	hypothetical protein	CSH2175
145571..146119	+	182	B5K05_28650	CCGM9ENTRY1000095.1	-	hypothetical protein	CSH2176
146129..146542	+	137	B5K05_28655	CCGM9ENTRY1000095.1	-	hypothetical protein	CSH2177
146547..147044	-	165	B5K05_28660	CCGM9ENTRY1000095.1	-	transcriptional regulator	CSH2084
147448..147888	+	146	B5K05_28665	CCGM9ENTRY1000095.1	-	hypothetical protein	CSH1434
147885..148127	-	80	B5K05_28670	CCGM9ENTRY1000095.1	-	hypothetical protein	CSH1435
148446..149018	+	190	B5K05_28675	CCGM9ENTRY1000095.1	-	hypothetical protein	CSH2178
149088..149837	-	249	B5K05_28680	CCGM9ENTRY1000095.1	COG0561HR	hypothetical protein	CSH1157
149996..151096	-	366	B5K05_28685	CCGM9ENTRY1000095.1	COG1358J	hypothetical protein	CSH1158
151211..152257	-	348	B5K05_28690	CCGM9ENTRY1000095.1	COG0503F	hypothetical protein	CSH1159
153222..>153463	-	80	B5K05_28695	CCGM9ENTRY1000095.1	-	hypothetical protein	CPD129
1..196	+	64	B5K05_28700	CCGM9ENTRY1000096.1	-	hypothetical protein	CPD2
1054..2565	+	503	B5K05_28705	CCGM9ENTRY1000096.1	-	monooxygenase	CSH1160
2597..3052	+	151	B5K05_28710	CCGM9ENTRY1000096.1	-	hypothetical protein	CSH462
3535..5064	+	509	B5K05_28715	CCGM9ENTRY1000096.1	-	hypothetical protein	CSH1161
5121..5347	+	75	B5K05_28720	CCGM9ENTRY1000096.1	-	IS21 family transposase	CSH463
5726..8116	+	796	B5K05_28725	CCGM9ENTRY1000096.1	COG3243I	alpha/beta hydrolase	CSH1162
8340..8650	-	103	B5K05_28730	CCGM9ENTRY1000096.1	-	hypothetical protein	CSH1436
8826..9143	-	105	B5K05_28735	CCGM9ENTRY1000096.1	-	transcriptional regulator	CSH2179
9734..10414	+	226	B5K05_28740	CCGM9ENTRY1000096.1	COG1802K	GntR family transcriptional regulator	CSH2180
10726..11610	+	294	B5K05_28745	CCGM9ENTRY1000096.1	COG2084I	2-hydroxy-3-oxopropionate reductase	CSH2181
11787..12116	+	109	B5K05_28750	CCGM9ENTRY1000096.1	COG0599R	4-carboxymuconolactone decarboxylase	CSH2182
12194..12577	+	127	B5K05_28755	CCGM9ENTRY1000096.1	-	hypothetical protein	CSH2183
12574..13470	+	298	B5K05_28760	CCGM9ENTRY1000096.1	COG2267I	carboxylesterase	CSH2184
13496..14662	+	388	B5K05_28765	CCGM9ENTRY1000096.1	COG1879G	sugar ABC transporter substrate-binding protein	CSH2185
14754..16307	+	517	B5K05_28770	CCGM9ENTRY1000096.1	COG1129G	sugar ABC transporter ATP-binding protein	CSH2186
16304..17278	+	324	B5K05_28775	CCGM9ENTRY1000096.1	COG1172G	sugar ABC transporter permease	CSH2187
17290..18309	+	339	B5K05_28780	CCGM9ENTRY1000096.1	COG1172G	sugar ABC transporter permease	CSH2188
18333..19820	+	495	B5K05_28785	CCGM9ENTRY1000096.1	COG1012C	succinate-semialdehyde dehydrogenase (NADP(+))	CSH2189
20105..20290	+	61	B5K05_28790	CCGM9ENTRY1000096.1	-	hypothetical protein	CSH1163
20356..20828	-	157	B5K05_28795	CCGM9ENTRY1000096.1	-	hypothetical protein	CPD130
<1..237	-	78	B5K05_28800	CCGM9ENTRY1000097.1	-	IS630 family transposase	CSH444
636..2645	+	669	B5K05_28805	CCGM9ENTRY1000097.1	COG5000T	methyl-accepting chemotaxis protein	CSH2190
2614..3045	+	143	B5K05_28810	CCGM9ENTRY1000097.1	-	hypothetical protein	CSH464
3167..3352	+	61	B5K05_28815	CCGM9ENTRY1000097.1	-	hypothetical protein	CPD131
3423..4457	-	344	B5K05_28820	CCGM9ENTRY1000097.1	COG2207K	AraC family transcriptional regulator	CSH2191
5654..6403	+	249	B5K05_28825	CCGM9ENTRY1000097.1	-	oxidoreductase	CSH1437
6615..9128	+	837	B5K05_28830	CCGM9ENTRY1000097.1	COG2972T	methyl-accepting chemotaxis protein	CSH2192
9313..10512	+	399	B5K05_28835	CCGM9ENTRY1000097.1	COG1879G	sugar ABC transporter substrate-binding protein	CSH2193
10866..13502	+	878	B5K05_28840	CCGM9ENTRY1000097.1	-	GGDEF domain-containing protein	CSH2082
13585..13824	-	79	B5K05_28845	CCGM9ENTRY1000097.1	-	hypothetical protein	CSH1438
13855..14739	+	294	B5K05_28850	CCGM9ENTRY1000097.1	COG0491R	MBL fold metallo-hydrolase	CSH1439
14752..15879	+	375	B5K05_28855	CCGM9ENTRY1000097.1	COG1062R	alcohol dehydrogenase	CSH2194
15879..16673	+	264	B5K05_28860	CCGM9ENTRY1000097.1	COG0491R	N-acyl homoserine lactonase family protein	CSH465
16794..17483	+	229	B5K05_28865	CCGM9ENTRY1000097.1	COG1802K	AsnC family transcriptional regulator	CSH2195
17613..18842	+	409	B5K05_28870	CCGM9ENTRY1000097.1	COG0596HR	alpha/beta hydrolase	CSH2196
1..194	+	64	B5K05_28875	CCGM9ENTRY1000098.1	-	hypothetical protein	CPD2
659..1426	-	255	B5K05_28880	CCGM9ENTRY1000098.1	COG1028IQR	short-chain dehydrogenase	CSH2197
1561..2070	+	169	B5K05_28885	CCGM9ENTRY1000098.1	COG1853C	flavin reductase	CSH1440
2143..2550	+	135	B5K05_28890	CCGM9ENTRY1000098.1	COG0599R	4-carboxymuconolactone decarboxylase	CSH2198
2611..3732	+	373	B5K05_28895	CCGM9ENTRY1000098.1	COG2141HR	monooxygenase	CSH2199
3856..5025	+	389	B5K05_28900	CCGM9ENTRY1000098.1	COG1879G	sugar ABC transporter substrate-binding protein	CSH2200
6332..6730	+	132	B5K05_28910	CCGM9ENTRY1000098.1	COG3791S	aldehyde-activating protein	CSH1441
7091..7609	+	172	B5K05_28915	CCGM9ENTRY1000098.1	COG0431C	NADPH-dependent FMN reductase	CSH1442
7581..8906	+	441	B5K05_28920	CCGM9ENTRY1000098.1	COG0807H	bifunctional	CSH2201
9143..10249	-	368	B5K05_28925	CCGM9ENTRY1000098.1	COG1062R	NAD(P)-dependent alcohol dehydrogenase	CSH2202
10614..11243	-	209	B5K05_28930	CCGM9ENTRY1000098.1	COG0588G	2,3-bisphosphoglycerate-dependent	CSH1443
11499..12587	+	362	B5K05_28935	CCGM9ENTRY1000098.1	COG1879G	sugar ABC transporter substrate-binding protein	CSH2203
12631..14187	+	518	B5K05_28940	CCGM9ENTRY1000098.1	COG1129G	ABC transporter ATP-binding protein	CSH2204
14184..15125	+	313	B5K05_28945	CCGM9ENTRY1000098.1	COG1172G	ABC transporter permease	CSH2205
15131..16129	+	332	B5K05_28950	CCGM9ENTRY1000098.1	COG1172G	ABC transporter permease	CSH1444
16188..17291	+	367	B5K05_28955	CCGM9ENTRY1000098.1	COG1062R	aryl-alcohol dehydrogenase	CSH1445
17304..17615	+	103	B5K05_28960	CCGM9ENTRY1000098.1	COG1359C	antibiotic biosynthesis monooxygenase	CSH1446
17679..18944	+	421	B5K05_28965	CCGM9ENTRY1000098.1	COG1252C	FAD-dependent oxidoreductase	CSH2206
19240..20205	+	321	B5K05_28970	CCGM9ENTRY1000098.1	COG2207K	AraC family transcriptional regulator	CSH1447
20498..22759	+	753	B5K05_28975	CCGM9ENTRY1000098.1	-	chemotaxis protein	CSH2207
22935..25733	+	932	B5K05_28980	CCGM9ENTRY1000098.1	COG5001T	GGDEF domain-containing protein	CSH2208
26475..26609	-	44	B5K05_28985	CCGM9ENTRY1000098.1	-	molecular chaperone GroEL	CPD132
26999..27919	+	306	B5K05_28990	CCGM9ENTRY1000098.1	COG4227L	antirestriction protein ArdC	CSH2209
28030..28212	-	60	B5K05_28995	CCGM9ENTRY1000098.1	-	hypothetical protein	CSH466
46..>1878	+	610	B5K05_29015	CCGM9ENTRY1000099.1	COG3451U	transporter	CPD133
4208..4489	+	93	B5K05_29040	CCGM9ENTRY1000100.1	-	hypothetical protein	CSH2210
8281..8859	-	192	B5K05_29065	CCGM9ENTRY1000100.1	COG1569R	PIN domain-containing protein	CSH2211
8849..9370	-	173	B5K05_29070	CCGM9ENTRY1000100.1	-	excisionase	CSH2212
11602..11883	-	93	B5K05_29080	CCGM9ENTRY1000100.1	-	hypothetical protein	CPD134
11953..12219	+	88	B5K05_29085	CCGM9ENTRY1000100.1	COG4118V	antitoxin of toxin-antitoxin stability system	CSH2213
12216..12614	+	132	B5K05_29090	CCGM9ENTRY1000100.1	COG3744V	twitching motility protein PilT	CSH2214
12742..13221	-	159	B5K05_29095	CCGM9ENTRY1000100.1	-	hypothetical protein	CSH1448
13220..13543	+	107	B5K05_29100	CCGM9ENTRY1000100.1	COG5489S	hypothetical protein	CSH2215
14138..14443	-	101	B5K05_29105	CCGM9ENTRY1000100.1	COG3831K	WGR domain-containing protein	CSH2216
17774..18013	-	79	B5K05_29125	CCGM9ENTRY1000100.1	-	conjugal transfer protein TraD	CSH2217
18003..18290	-	95	B5K05_29130	CCGM9ENTRY1000100.1	-	pilus assembly protein	CSH1449
18464..23161	+	1565	B5K05_29135	CCGM9ENTRY1000100.1	COG0507L	Ti-type conjugative transfer relaxase TraA	CSH2218
23265..23732	-	155	B5K05_29140	CCGM9ENTRY1000100.1	-	hypothetical protein	CSH1450
23800..24813	-	337	B5K05_29145	CCGM9ENTRY1000100.1	-	hypothetical protein	CSH2219
24812..25106	+	97	B5K05_29150	CCGM9ENTRY1000100.1	-	hypothetical protein	CSH1451
25070..25954	+	294	B5K05_29155	CCGM9ENTRY1000100.1	-	AraC family transcriptional regulator	CSH1452
26026..27282	+	418	B5K05_29160	CCGM9ENTRY1000100.1	-	MFS transporter	CSH2220
27285..28691	+	468	B5K05_29165	CCGM9ENTRY1000100.1	-	hypothetical protein	CSH2221
29072..29557	+	161	B5K05_29170	CCGM9ENTRY1000100.1	COG1396K	transcriptional regulator	CSH2084
29625..30860	-	411	B5K05_29175	CCGM9ENTRY1000100.1	COG2843M	capsule biosynthesis protein CapA	CSH2222
30942..31784	-	280	B5K05_29180	CCGM9ENTRY1000100.1	COG0834ET	ABC transporter substrate-binding protein	CSH2223
31842..32591	-	249	B5K05_29185	CCGM9ENTRY1000100.1	COG4160E	ABC transporter permease	CSH2224
32596..33261	-	221	B5K05_29190	CCGM9ENTRY1000100.1	COG4215E	ABC transporter	CSH2225
33504..34415	+	303	B5K05_29195	CCGM9ENTRY1000100.1	COG0583K	LysR family transcriptional regulator	CSH2226
35144..35338	-	64	B5K05_29200	CCGM9ENTRY1000100.1	-	transcriptional regulator	CSH2227
35813..35989	+	58	B5K05_29205	CCGM9ENTRY1000100.1	-	DUF3606 domain-containing protein	CSH2228
36111..36479	+	122	B5K05_29210	CCGM9ENTRY1000100.1	-	hypothetical protein	CSH1453
36426..36735	-	102	B5K05_29215	CCGM9ENTRY1000100.1	-	integrase	CSH467
36778..37065	-	95	B5K05_29220	CCGM9ENTRY1000100.1	-	hypothetical protein	CSH468
37009..37212	+	67	B5K05_29225	CCGM9ENTRY1000100.1	-	hypothetical protein	CSH469
37220..37678	+	152	B5K05_29230	CCGM9ENTRY1000100.1	-	ATP-binding protein	CSH470
37819..38274	+	151	B5K05_29235	CCGM9ENTRY1000100.1	-	DNA-binding protein	CSH2229
2..88	+	28	B5K05_29240	CCGM9ENTRY1000101.1	-	phasin	CPD135
352..651	+	99	B5K05_29245	CCGM9ENTRY1000101.1	-	hypothetical protein	CSH1164
671..992	-	106	B5K05_29250	CCGM9ENTRY1000101.1	-	peptidase	CSH471
993..1238	-	81	B5K05_29255	CCGM9ENTRY1000101.1	-	hypothetical protein	CSH2230
1280..1585	-	101	B5K05_29260	CCGM9ENTRY1000101.1	-	hypothetical protein	CSH2231
2112..3083	-	323	B5K05_29265	CCGM9ENTRY1000101.1	-	hypothetical protein	CSH1454
3168..3408	+	79	B5K05_29270	CCGM9ENTRY1000101.1	-	hypothetical protein	CPD136
3738..5765	-	675	B5K05_29275	CCGM9ENTRY1000101.1	COG3501UXR	hypothetical protein	CSH2232
6303..7529	-	408	B5K05_29280	CCGM9ENTRY1000101.1	COG3520U	hypothetical protein	CSH2233
7493..9379	-	628	B5K05_29285	CCGM9ENTRY1000101.1	COG3519U	type VI secretion system protein ImpG	CSH2234
9379..9882	-	167	B5K05_29290	CCGM9ENTRY1000101.1	COG3518U	hypothetical protein	CSH1455
9969..10502	-	177	B5K05_29295	CCGM9ENTRY1000101.1	COG3157U	hypothetical protein	CSH2235
10618..12105	-	495	B5K05_29300	CCGM9ENTRY1000101.1	COG3517U	EvpB family type VI secretion protein	CSH2236
12108..12662	-	184	B5K05_29305	CCGM9ENTRY1000101.1	COG3516U	type VI secretion system-associated protein	CSH2237
12698..13690	-	330	B5K05_29310	CCGM9ENTRY1000101.1	COG3515U	hypothetical protein	CSH1456
14880..15284	+	134	B5K05_29315	CCGM9ENTRY1000101.1	-	hypothetical protein	CSH1457
15389..16639	-	416	B5K05_29320	CCGM9ENTRY1000101.1	-	hypothetical protein	CPD137
17356..17915	-	186	B5K05_29325	CCGM9ENTRY1000101.1	-	IS1595 family transposase	CSH1458
18347..18613	-	88	B5K05_29330	CCGM9ENTRY1000101.1	-	hypothetical protein	CSH1459
18557..19912	+	451	B5K05_29335	CCGM9ENTRY1000101.1	COG3522U	type VI secretion protein	CSH2238
19974..21140	+	388	B5K05_29340	CCGM9ENTRY1000101.1	-	hypothetical protein	CSH2239
21140..22429	+	429	B5K05_29345	CCGM9ENTRY1000101.1	COG3455U	hypothetical protein	CSH2240
22439..26044	+	1201	B5K05_29350	CCGM9ENTRY1000101.1	COG3523U	hypothetical protein	CSH2241
26130..26318	+	62	B5K05_29355	CCGM9ENTRY1000101.1	-	hypothetical protein	CSH2242
26341..27957	+	538	B5K05_29360	CCGM9ENTRY1000101.1	-	hypothetical protein	CSH2243
28053..28295	+	80	B5K05_29365	CCGM9ENTRY1000101.1	-	hypothetical protein	CSH2244
29119..29445	+	108	B5K05_29370	CCGM9ENTRY1000101.1	COG2192R	hypothetical protein	CPD138
29637..30647	+	336	B5K05_29375	CCGM9ENTRY1000101.1	COG0583K	transcriptional regulator	CSH1460
30857..31414	-	185	B5K05_29380	CCGM9ENTRY1000101.1	-	iron-molybdenum cofactor processing protein	CSH472
31654..32169	-	171	B5K05_29385	CCGM9ENTRY1000101.1	-	nitrogen fixation protein FixK	CSH1461
32191..32726	+	178	B5K05_29390	CCGM9ENTRY1000101.1	-	hypothetical protein	CPD139
32879..33238	+	119	B5K05_29395	CCGM9ENTRY1000101.1	-	hypothetical protein	CSH1462
33269..33578	+	102	B5K05_29400	CCGM9ENTRY1000101.1	-	hypothetical protein	CSH1463
33666..34553	-	295	B5K05_29405	CCGM9ENTRY1000101.1	-	host specificity protein	CSH1464
35077..35587	+	169	B5K05_29410	CCGM9ENTRY1000101.1	-	IS3 family transposase	CSH473
35624..35872	+	82	B5K05_29415	CCGM9ENTRY1000101.1	-	hypothetical protein	CSH474
19..363	+	114	B5K05_29420	CCGM9ENTRY1000102.1	-	hypothetical protein	CPD140
174..969	-	264	B5K05_29425	CCGM9ENTRY1000103.1	-	ATP-binding protein	CSH1165
969..2255	-	428	B5K05_29430	CCGM9ENTRY1000103.1	COG4584X	transposase	CSH1166
<1..>774	+	257	B5K05_29435	CCGM9ENTRY1000104.1	-	hypothetical protein	CPD141
188..1370	+	393	B5K05_29440	CCGM9ENTRY1000105.1	-	hypothetical protein	CSH475
121..344	+	74	B5K05_29445	CCGM9ENTRY1000106.1	-	IS21 family transposase	CSH1120
747..>1001	+	84	B5K05_29450	CCGM9ENTRY1000106.1	-	hypothetical protein	CPD142
<1..2532	+	843	B5K05_29455	CCGM9ENTRY1000107.1	-	hypothetical protein	CSH1121
2795..2947	+	50	B5K05_29460	CCGM9ENTRY1000107.1	-	maturase	CPD143
2981..3204	+	74	B5K05_29465	CCGM9ENTRY1000107.1	-	IS21 family transposase	CSH1120
3607..6699	+	1030	B5K05_29470	CCGM9ENTRY1000107.1	-	hypothetical protein	CSH1121
56..1097	+	346	B5K05_29475	CCGM9ENTRY1000108.1	-	IS3 family transposase	CPD144
OTHER PLASMIDS
<1..295	-	97	B5K05_22540	CCGM9ENTRY1000073.1	-	electron transfer flavoprotein subunit beta	CPD47
179396..179677	-	93	B5K05_23400	CCGM9ENTRY1000073.1	-	hypothetical protein	CPD48
182328..182567	+	79	B5K05_23435	CCGM9ENTRY1000073.1	-	hypothetical protein	CPD49
43646..44320	-	224	B5K05_23975	CCGM9ENTRY1000075.1	-	transcriptional regulator	CSH2083
<1..81	-	26	B5K05_24410	CCGM9ENTRY1000077.1	-	Type IV secretory pathway AvhB2 protein	CPD50
170234..>170447	+	70	B5K05_27120	CCGM9ENTRY1000083.1	-	AsnC family transcriptional regulator	CPD51
<1..715	-	237	B5K05_29480	CCGM9ENTRY1000109.1	-	penicillin-binding protein 1C	CPD145
50663..51838	-	391	B5K05_29675	CCGM9ENTRY1000109.1	-	adenylate cyclase	CSH2245
16735..17103	+	122	B5K05_30315	CCGM9ENTRY1000110.1	-	hypothetical protein	CSH1122
77516..>78785	+	422	B5K05_30620	CCGM9ENTRY1000110.1	-	short-chain dehydrogenase	CPD146
3..758	+	251	B5K05_30625	CCGM9ENTRY1000111.1	-	short-chain dehydrogenase	CPD147
103808..>104264	-	151	B5K05_31110	CCGM9ENTRY1000111.1	-	formyltetrahydrofolate deformylase	CPD1
19235..>20655	-	473	B5K05_31425	CCGM9ENTRY1000113.1	-	penicillin-binding protein 1C	CPD148
53350..53550	+	66	B5K05_33400	CCGM9ENTRY1000116.1	-	hypothetical protein	CPD149
61701..61904	+	67	B5K05_33445	CCGM9ENTRY1000116.1	-	hypothetical protein	CPD150
61901..66575	+	1557	B5K05_33450	CCGM9ENTRY1000116.1	-	lactate dehydrogenase	CPD151
152419..>152700	+	93	B5K05_33940	CCGM9ENTRY1000116.1	-	hypothetical protein	CPD152

## Sheet: RlCCGM4
Additional File 2. List of genes present in strain CCGM4 and absent in CCGM5.
position	strand	length in AA	gene key	contig	COG	function	cluster
CHROMOSOME
422341..422601	-	86	B5K08_02165	CCGM4ENTRY1000001.1	-	hypothetical protein	CPA38
464431..>465527	+	365	B5K08_02350	CCGM4ENTRY1000001.1	-	autotransporter outer membrane beta-barrel	CPA37
528563..528892	-	109	B5K08_04795	CCGM4ENTRY1000004.1	-	oxidoreductase	CPA36
93..542	-	149	B5K08_04800	CCGM4ENTRY1000005.1	-	oxidoreductase	CPA35
185654..185926	+	90	B5K08_05705	CCGM4ENTRY1000005.1	-	hypothetical protein	CPA34
366775..368037	+	420	B5K08_08965	CCGM4ENTRY1000009.1	COG1653G	sugar ABC transporter substrate-binding protein	CSH2224
85256..>85765	+	169	B5K08_11905	CCGM4ENTRY1000011.1	-	S-(hydroxymethyl)glutathione dehydrogenase	CPA33
91289..91498	+	69	B5K08_13425	CCGM4ENTRY1000015.1	-	hypothetical protein	CPA32
<1..576	+	191	B5K08_13430	CCGM4ENTRY1000016.1	-	pyridine nucleotide-disulfide oxidoreductase	CPA31
357474..358733	-	419	B5K08_20365	CCGM4ENTRY1000022.1	COG1653G	sugar ABC transporter substrate-binding protein	CSH2224
<1..245	-	81	B5K08_21955	CCGM4ENTRY1000025.1	-	hypothetical protein	CPA30
PLASMIDS
480..728	+	82	B5K08_23200	CCGM4ENTRY1000028.1	-	hypothetical protein	CPA29
1996..2112	-	38	B5K08_23210	CCGM4ENTRY1000029.1	-	hypothetical protein	CSH1883
12871..>13315	-	147	B5K08_23275	CCGM4ENTRY1000030.1	-	MFS transporter	CPA28
<1..319	-	105	B5K08_23510	CCGM4ENTRY1000032.1	-	hypothetical protein	CPA30
312160..312465	-	101	B5K08_24965	CCGM4ENTRY1000032.1	COG2963X	hypothetical protein	CPA27
<1..215	-	71	B5K08_25000	CCGM4ENTRY1000033.1	-	hypothetical protein	CPA26
21391..22863	-	490	B5K08_25085	CCGM4ENTRY1000033.1	-	hypothetical protein	CPA25
41151..41399	+	82	B5K08_25165	CCGM4ENTRY1000033.1	-	hypothetical protein	CPA29
<1..>674	-	224	B5K08_26225	CCGM4ENTRY1000037.1	-	IS66 family transposase	CPA24
<1..534	-	177	B5K08_26230	CCGM4ENTRY1000038.1	-	IS66 family transposase	CPA23
924..1334	-	136	B5K08_26240	CCGM4ENTRY1000038.1	COG2963X	transposase	CPA22
235953..>236527	-	191	B5K08_27445	CCGM4ENTRY1000038.1	-	pyridine nucleotide-disulfide oxidoreductase	CPA21
DISTINGUISHING PLASMID
3..749	+	248	B5K08_32890	CCGM4ENTRY1000042.1	COG1414K	IclR family transcriptional regulator	CSH2249
749..2002	+	417	B5K08_32895	CCGM4ENTRY1000042.1	COG5441S	hypothetical protein	CSH2248
1999..2649	+	216	B5K08_32900	CCGM4ENTRY1000042.1	COG1011H	HAD family hydrolase	CSH2247
2667..4022	+	451	B5K08_32905	CCGM4ENTRY1000042.1	COG0161H	aspartate aminotransferase family protein	CSH2246
4025..5308	+	427	B5K08_32910	CCGM4ENTRY1000042.1	COG0160E	aspartate aminotransferase family protein	CSH2245
5316..6335	+	339	B5K08_32915	CCGM4ENTRY1000042.1	COG2334T	homoserine kinase	CSH2244
6388..6774	+	128	B5K08_32920	CCGM4ENTRY1000042.1	COG3232E	5-carboxymethyl-2-hydroxymuconate isomerase	CSH2243
6820..8337	+	505	B5K08_32925	CCGM4ENTRY1000042.1	COG1012C	5-carboxymethyl-2-hydroxymuconate semialdehyde	CSH2242
8377..9357	+	326	B5K08_32930	CCGM4ENTRY1000042.1	COG0346Q	3,4-dihydroxyphenylacetate 2,3-dioxygenase	CSH2241
9417..10868	+	483	B5K08_32935	CCGM4ENTRY1000042.1	COG1012C	succinate-semialdehyde dehydrogenase I	CSH2193
10894..11766	+	290	B5K08_32940	CCGM4ENTRY1000042.1	COG0179Q	2-hydroxyhepta-2,4-diene-1,7-dioate isomerase	CSH2240
11766..12569	+	267	B5K08_32945	CCGM4ENTRY1000042.1	COG3971Q	2-oxo-hepta-3-ene-1,7-dioic acid hydratase	CSH2239
12582..13388	+	268	B5K08_32950	CCGM4ENTRY1000042.1	COG3836G	2,4-dihydroxyhept-2-ene-1,7-dioic acid aldolase	CSH2192
13506..14912	-	468	B5K08_32955	CCGM4ENTRY1000042.1	COG1012C	aldehyde dehydrogenase	CSH2238
15015..16001	-	328	B5K08_32960	CCGM4ENTRY1000042.1	COG2207K	AraC family transcriptional regulator	CSH2237
16113..16610	-	165	B5K08_32965	CCGM4ENTRY1000042.1	COG1846K	homoprotocatechuate degradation operon regulator	CSH2236
16864..17130	+	88	B5K08_32970	CCGM4ENTRY1000042.1	COG1254C	acylphosphatase	CSH2191
17257..17910	+	217	B5K08_32975	CCGM4ENTRY1000042.1	COG4638PR	oxidoreductase	CSH2190
17907..18752	+	281	B5K08_32980	CCGM4ENTRY1000042.1	COG4638PR	(2Fe-2S)-binding protein	CSH2189
18749..19408	+	219	B5K08_32985	CCGM4ENTRY1000042.1	COG0625O	glutathione S-transferase	CSH2188
19410..20789	+	459	B5K08_32990	CCGM4ENTRY1000042.1	COG0402FR	amidohydrolase	CSH2187
20816..21913	+	365	B5K08_32995	CCGM4ENTRY1000042.1	COG1744M	BMP family ABC transporter substrate-binding	CSH2186
21917..23437	+	506	B5K08_33000	CCGM4ENTRY1000042.1	COG3845R	ABC transporter	CSH2185
23437..24537	+	366	B5K08_33005	CCGM4ENTRY1000042.1	COG4603R	sugar ABC transporter permease	CSH2184
24534..25445	+	303	B5K08_33010	CCGM4ENTRY1000042.1	COG1079R	ABC transporter permease	CSH2183
25646..26833	+	395	B5K08_33015	CCGM4ENTRY1000042.1	COG1304CIR	alpha-hydroxy-acid oxidizing enzyme	CSH2182
27339..28652	+	437	B5K08_33020	CCGM4ENTRY1000042.1	COG0715P	bicarbonate-binding protein	CSH2181
28711..29604	+	297	B5K08_33025	CCGM4ENTRY1000042.1	COG0600P	nitrate ABC transporter, permease protein	CSH2180
29616..30413	+	265	B5K08_33030	CCGM4ENTRY1000042.1	COG1116P	nitrate ABC transporter ATP-binding protein	CSH2179
30462..32498	-	678	B5K08_33035	CCGM4ENTRY1000042.1	COG1902C	oxidoreductase	CPA20
32626..33621	-	331	B5K08_33040	CCGM4ENTRY1000042.1	COG2113E	ABC transporter substrate-binding protein	CPA19
33783..34808	+	341	B5K08_33045	CCGM4ENTRY1000042.1	COG4977K	AraC family transcriptional regulator	CPA18
34820..35404	-	194	B5K08_33050	CCGM4ENTRY1000042.1	COG1335HR	cysteine hydrolase	CSH2178
35482..37848	-	788	B5K08_33055	CCGM4ENTRY1000042.1	COG5001T	bifunctional diguanylate	CSH2177
37974..38780	+	268	B5K08_33060	CCGM4ENTRY1000042.1	COG0834ET	amino acid ABC transporter	CSH2176
38882..40072	-	396	B5K08_33065	CCGM4ENTRY1000042.1	COG1063ER	formaldehyde dehydrogenase,	CSH2175
40266..40448	-	60	B5K08_33070	CCGM4ENTRY1000042.1	-	hypothetical protein	CSH1872
40743..41177	+	144	B5K08_33075	CCGM4ENTRY1000042.1	-	hypothetical protein	CSH2174
41243..42148	-	301	B5K08_33080	CCGM4ENTRY1000042.1	COG0697GER	EamA family transporter	CSH2173
42261..43136	+	291	B5K08_33085	CCGM4ENTRY1000042.1	COG0583K	LysR family transcriptional regulator	CSH2172
43111..44103	-	330	B5K08_33090	CCGM4ENTRY1000042.1	COG4977K	AraC family transcriptional regulator	CSH2171
44210..45112	+	300	B5K08_33095	CCGM4ENTRY1000042.1	COG3246S	NADPH dependent quinone reductase	CSH2170
45120..46610	+	496	B5K08_33100	CCGM4ENTRY1000042.1	COG1250I	carnitine 3-dehydrogenase	CSH2169
46621..47781	+	386	B5K08_33105	CCGM4ENTRY1000042.1	COG1960I	acyl-CoA dehydrogenase	CSH2168
47786..49840	+	684	B5K08_33110	CCGM4ENTRY1000042.1	COG1042C	acyl-CoA synthetase	CSH2167
49848..50630	+	260	B5K08_33115	CCGM4ENTRY1000042.1	COG1024I	carnitinyl-CoA dehydratase	CSH2166
50748..52337	+	529	B5K08_33120	CCGM4ENTRY1000042.1	COG0747E	peptide ABC transporter substrate-binding	CSH2165
52427..53434	+	335	B5K08_33125	CCGM4ENTRY1000042.1	COG0601EP	ABC transporter permease	CSH2164
53431..54258	+	275	B5K08_33130	CCGM4ENTRY1000042.1	COG1173EP	ABC transporter permease	CSH2163
54251..55882	+	543	B5K08_33135	CCGM4ENTRY1000042.1	COG4172Q	ABC transporter	CSH2162
55942..56727	-	261	B5K08_33140	CCGM4ENTRY1000042.1	-	transcriptional regulator	CSH2161
56848..58428	+	526	B5K08_33145	CCGM4ENTRY1000042.1	COG0747E	peptide ABC transporter substrate-binding	CSH2160
58450..60453	+	667	B5K08_33150	CCGM4ENTRY1000042.1	COG2936R	peptidase	CSH2159
60457..61368	-	303	B5K08_33155	CCGM4ENTRY1000042.1	COG0657I	carboxylesterase	CSH2158
61368..61625	+	85	B5K08_33160	CCGM4ENTRY1000042.1	-	hypothetical protein	CPA17
61633..62157	+	174	B5K08_33165	CCGM4ENTRY1000042.1	COG1595K	RNA polymerase subunit sigma-70	CSH2157
62154..64256	+	700	B5K08_33170	CCGM4ENTRY1000042.1	COG2304R	hypothetical protein	CSH2156
64446..65372	-	308	B5K08_33175	CCGM4ENTRY1000042.1	COG3386G	gluconolactonase	CSH2155
65554..66624	+	356	B5K08_33180	CCGM4ENTRY1000042.1	COG1609K	LacI family transcriptional regulator	CSH2154
66636..67667	-	343	B5K08_33185	CCGM4ENTRY1000042.1	COG1063ER	L-idonate 5-dehydrogenase	CSH2153
67678..68619	-	313	B5K08_33190	CCGM4ENTRY1000042.1	COG1052CHR	hydroxyacid dehydrogenase	CSH2152
68755..69519	+	254	B5K08_33195	CCGM4ENTRY1000042.1	COG1028IQR	gluconate 5-dehydrogenase	CSH2151
69533..70087	+	184	B5K08_33200	CCGM4ENTRY1000042.1	COG3265G	gluconokinase	CSH2150
70077..70970	+	297	B5K08_33205	CCGM4ENTRY1000042.1	COG2084I	6-phosphogluconate dehydrogenase	CSH2149
71073..72569	+	498	B5K08_33210	CCGM4ENTRY1000042.1	COG1129G	sugar ABC transporter ATP-binding protein	CSH2148
72588..73628	+	346	B5K08_33215	CCGM4ENTRY1000042.1	COG1172G	ABC transporter permease	CSH2147
73678..74775	+	365	B5K08_33220	CCGM4ENTRY1000042.1	COG1879G	sugar ABC transporter substrate-binding protein	CSH2146
74865..75203	+	112	B5K08_33225	CCGM4ENTRY1000042.1	-	hypothetical protein	CSH2145
75437..76450	+	337	B5K08_33230	CCGM4ENTRY1000042.1	COG0715P	ABC transporter	CSH2144
76485..77384	+	299	B5K08_33235	CCGM4ENTRY1000042.1	COG0600P	ABC transporter permease	CSH2143
77360..78112	+	250	B5K08_33240	CCGM4ENTRY1000042.1	COG1116P	sulfonate ABC transporter ATP-binding protein	CSH2142
78134..79501	+	455	B5K08_33245	CCGM4ENTRY1000042.1	COG2141HR	nitrilotriacetate monooxygenase	CSH2141
79558..80628	+	356	B5K08_33250	CCGM4ENTRY1000042.1	COG2141HR	alkanesulfonate monooxygenase	CSH2140
80660..82336	-	558	B5K08_33255	CCGM4ENTRY1000042.1	-	GGDEF domain-containing protein	CSH2139
82836..84806	+	656	B5K08_33260	CCGM4ENTRY1000042.1	COG0840NT	methyl-accepting chemotaxis protein	CSH2138
84882..86357	-	491	B5K08_33265	CCGM4ENTRY1000042.1	COG0591E	sodium:solute symporter	CSH2137
86347..86544	-	65	B5K08_33270	CCGM4ENTRY1000042.1	-	hypothetical protein	CSH2136
86793..87464	-	223	B5K08_33275	CCGM4ENTRY1000042.1	COG2197TK	DNA-binding response regulator	CSH2135
87461..88846	-	461	B5K08_33280	CCGM4ENTRY1000042.1	COG4564T	histidine kinase	CSH2134
88924..89388	-	154	B5K08_33285	CCGM4ENTRY1000042.1	COG1522K	AsnC family transcriptional regulator	CSH2133
89551..90330	+	259	B5K08_33290	CCGM4ENTRY1000042.1	COG4598E	histidine/lysine/arginine/ornithine ABC	CSH2132
90379..91152	+	257	B5K08_33295	CCGM4ENTRY1000042.1	COG0834ET	amino acid ABC transporter substrate-binding	CSH2131
91165..91890	+	241	B5K08_33300	CCGM4ENTRY1000042.1	COG4215E	ABC transporter permease	CSH2130
91904..92593	+	229	B5K08_33305	CCGM4ENTRY1000042.1	COG4160E	nickel permease	CSH2129
92717..93625	+	302	B5K08_33310	CCGM4ENTRY1000042.1	COG2040E	homocysteine S-methyltransferase	CSH2128
93807..94925	+	372	B5K08_33315	CCGM4ENTRY1000042.1	COG0614P	iron ABC transporter substrate-binding protein	CPA16
94992..96044	+	350	B5K08_33320	CCGM4ENTRY1000042.1	COG0609P	iron ABC transporter permease	CPA15
96041..96829	+	262	B5K08_33325	CCGM4ENTRY1000042.1	COG1120PH	iron ABC transporter ATP-binding protein	CPA14
96852..97289	-	145	B5K08_33330	CCGM4ENTRY1000042.1	COG1846K	MarR family transcriptional regulator	CSH2127
97496..99307	+	603	B5K08_33335	CCGM4ENTRY1000042.1	COG0517T	chloride channel protein	CSH2235
99382..99648	+	88	B5K08_33340	CCGM4ENTRY1000042.1	COG2161V	prevent-host-death protein	CSH1871
99645..100091	+	148	B5K08_33345	CCGM4ENTRY1000042.1	COG1487R	VapC toxin family PIN domain ribonuclease	CSH2234
100127..100897	-	256	B5K08_33350	CCGM4ENTRY1000042.1	COG1116P	sulfonate ABC transporter ATP-binding protein	CSH2233
100907..101890	-	327	B5K08_33355	CCGM4ENTRY1000042.1	COG0715P	sulfonate ABC transporter substrate-binding	CSH2232
101928..102782	-	284	B5K08_33360	CCGM4ENTRY1000042.1	COG0600P	ABC transporter permease	CSH2126
102793..104145	-	450	B5K08_33365	CCGM4ENTRY1000042.1	COG2141HR	nitrilotriacetate monooxygenase	CSH2125
104476..104673	+	65	B5K08_33370	CCGM4ENTRY1000042.1	-	hypothetical protein	CSH1870
104683..105468	-	261	B5K08_33375	CCGM4ENTRY1000042.1	COG1414K	IclR family transcriptional regulator	CSH1869
105690..106763	+	357	B5K08_33380	CCGM4ENTRY1000042.1	COG1879G	ABC transporter substrate-binding protein	CSH1868
106785..108299	+	504	B5K08_33385	CCGM4ENTRY1000042.1	COG1129G	ABC transporter ATP-binding protein	CSH1867
108296..109258	+	320	B5K08_33390	CCGM4ENTRY1000042.1	COG1172G	ABC transporter permease	CSH1866
109255..110196	+	313	B5K08_33395	CCGM4ENTRY1000042.1	COG1172G	ABC transporter permease	CSH1865
110193..111149	+	318	B5K08_33400	CCGM4ENTRY1000042.1	COG3618R	hydrolase	CSH1864
111142..112452	+	436	B5K08_33405	CCGM4ENTRY1000042.1	COG3616E	amino acid deaminase	CSH1863
112488..112832	+	114	B5K08_33410	CCGM4ENTRY1000042.1	COG0251V	hypothetical protein	CSH1862
112862..113875	+	337	B5K08_33415	CCGM4ENTRY1000042.1	COG3608R	deacylase	CSH1861
113872..115056	-	394	B5K08_33420	CCGM4ENTRY1000042.1	COG1649S	hypothetical protein	CSH1860
115164..116105	-	313	B5K08_33425	CCGM4ENTRY1000042.1	COG1082G	hypothetical protein	CSH1859
116186..117358	-	390	B5K08_33430	CCGM4ENTRY1000042.1	COG0673R	oxidoreductase	CSH1858
117390..118415	-	341	B5K08_33435	CCGM4ENTRY1000042.1	COG0673R	inositol 2-dehydrogenase	CSH1857
118412..119317	-	301	B5K08_33440	CCGM4ENTRY1000042.1	COG1082G	protein iolH	CSH1856
119426..120247	-	273	B5K08_33445	CCGM4ENTRY1000042.1	COG1129G	ABC transporter ATP-binding protein	CSH1855
120257..121255	-	332	B5K08_33450	CCGM4ENTRY1000042.1	COG1172G	ABC transporter permease	CSH1854
121266..122312	-	348	B5K08_33455	CCGM4ENTRY1000042.1	COG1172G	ABC transporter permease	CSH1853
122419..123393	-	324	B5K08_33460	CCGM4ENTRY1000042.1	COG1879G	sugar ABC transporter substrate-binding protein	CSH1852
123553..124587	+	344	B5K08_33465	CCGM4ENTRY1000042.1	COG1879G	LacI family transcriptional regulator	CSH1851
124685..125359	-	224	B5K08_33470	CCGM4ENTRY1000042.1	COG0684J	S-adenosylmethionine--2-demethylmenaquinone	CSH2124
125448..126284	-	278	B5K08_33475	CCGM4ENTRY1000042.1	COG0834ET	ABC transporter	CSH2123
126316..127080	-	254	B5K08_33480	CCGM4ENTRY1000042.1	COG1126E	amino acid ABC transporter ATP-binding protein	CSH2122
127077..127832	-	251	B5K08_33485	CCGM4ENTRY1000042.1	COG0765E	amino acid ABC transporter permease	CSH2121
127829..128536	-	235	B5K08_33490	CCGM4ENTRY1000042.1	COG0765E	ABC transporter permease	CSH2120
128533..129306	-	257	B5K08_33495	CCGM4ENTRY1000042.1	COG4221C	oxidoreductase	CSH2119
129539..130444	+	301	B5K08_33500	CCGM4ENTRY1000042.1	COG0583K	LysR family transcriptional regulator	CSH2118
130451..131653	-	400	B5K08_33505	CCGM4ENTRY1000042.1	COG0436E	aspartate aminotransferase	CSH2117
131715..132482	-	255	B5K08_33510	CCGM4ENTRY1000042.1	COG1540R	hypothetical protein	CSH2116
132504..133499	-	331	B5K08_33515	CCGM4ENTRY1000042.1	COG1984E	allophanate hydrolase	CSH2115
133496..134203	-	235	B5K08_33520	CCGM4ENTRY1000042.1	COG2049E	allophanate hydrolase	CSH2114
134200..134625	-	141	B5K08_33525	CCGM4ENTRY1000042.1	COG0511HI	acetyl-CoA carboxylase	CSH2113
134622..136016	-	464	B5K08_33530	CCGM4ENTRY1000042.1	COG0439I	acetyl-CoA carboxylase biotin carboxylase	CSH2112
136016..136447	-	143	B5K08_33535	CCGM4ENTRY1000042.1	COG0511HI	acetyl-CoA carboxylase biotin carboxyl carrier	CSH2111
136838..137176	-	112	B5K08_33540	CCGM4ENTRY1000042.1	-	hypothetical protein	CPA13
137209..137808	-	199	B5K08_33545	CCGM4ENTRY1000042.1	-	hypothetical protein	CSH2231
137817..139148	-	443	B5K08_33550	CCGM4ENTRY1000042.1	-	hypothetical protein	CSH2230
139266..141140	-	624	B5K08_33555	CCGM4ENTRY1000042.1	COG5616R	adenylate/guanylate cyclase domain-containing	CSH2229
141357..142427	-	356	B5K08_33560	CCGM4ENTRY1000042.1	COG1609K	LacI family transcriptional regulator	CSH2110
142651..143604	+	317	B5K08_33565	CCGM4ENTRY1000042.1	COG1082G	xylose isomerase	CSH2109
143663..144895	+	410	B5K08_33570	CCGM4ENTRY1000042.1	COG1653G	sugar ABC transporter	CSH2108
144989..145876	+	295	B5K08_33575	CCGM4ENTRY1000042.1	COG1175G	sugar ABC transporter permease	CSH2107
145876..146760	+	294	B5K08_33580	CCGM4ENTRY1000042.1	COG0395G	sugar ABC transporter permease	CSH2106
146768..147850	+	360	B5K08_33585	CCGM4ENTRY1000042.1	COG3842E	ABC transporter ATP-binding protein	CSH2105
147935..149587	+	550	B5K08_33590	CCGM4ENTRY1000042.1	COG2303IR	oxidoreductase	CSH1850
149697..150611	+	304	B5K08_33595	CCGM4ENTRY1000042.1	COG2326C	polyphosphate kinase 2	CSH2104
150702..151577	-	291	B5K08_33600	CCGM4ENTRY1000042.1	COG0667R	oxidoreductase	CSH2103
151674..152585	+	303	B5K08_33605	CCGM4ENTRY1000042.1	COG0583K	LysR family transcriptional regulator	CSH2102
152602..153081	-	159	B5K08_33610	CCGM4ENTRY1000042.1	COG3871S	general stress protein	CSH2101
153179..153373	-	64	B5K08_33615	CCGM4ENTRY1000042.1	-	hypothetical protein	CSH2100
153446..153679	-	77	B5K08_33620	CCGM4ENTRY1000042.1	COG0828J	30S ribosomal protein S21	CSH2099
153715..153897	-	60	B5K08_33625	CCGM4ENTRY1000042.1	-	hypothetical protein	CPA12
155193..155381	+	62	B5K08_33635	CCGM4ENTRY1000042.1	-	hypothetical protein	CSH2098
155587..155774	+	62	B5K08_33640	CCGM4ENTRY1000042.1	-	hypothetical protein	CSH1849
155753..157249	+	498	B5K08_33645	CCGM4ENTRY1000042.1	-	hypothetical protein	CSH2097
157296..158000	+	234	B5K08_33650	CCGM4ENTRY1000042.1	COG0745TK	two-component system response regulator CreB	CSH2096
158000..159007	+	335	B5K08_33655	CCGM4ENTRY1000042.1	-	two-component sensor histidine kinase	CSH2095
159104..159703	-	199	B5K08_33660	CCGM4ENTRY1000042.1	COG1309K	TetR family transcriptional regulator	CSH2228
159825..160253	+	142	B5K08_33665	CCGM4ENTRY1000042.1	COG1942Q	Tautomerase enzyme	CSH2227
160331..160726	+	131	B5K08_33670	CCGM4ENTRY1000042.1	COG2764R	hypothetical protein	CPA11
160769..161533	-	254	B5K08_33675	CCGM4ENTRY1000042.1	COG1028IQR	3-oxoacyl-ACP reductase	CSH2094
161574..162302	-	242	B5K08_33680	CCGM4ENTRY1000042.1	COG4221C	glucose dehydrogenase	CSH2093
162329..163588	-	419	B5K08_33685	CCGM4ENTRY1000042.1	COG4214G	ABC transporter permease	CSH2092
163585..164406	-	273	B5K08_33690	CCGM4ENTRY1000042.1	COG1129G	ABC transporter ATP-binding protein	CSH2091
164475..165545	-	356	B5K08_33695	CCGM4ENTRY1000042.1	COG4213G	ABC transporter substrate-binding protein	CSH2090
165791..166675	-	294	B5K08_33700	CCGM4ENTRY1000042.1	COG2207K	AraC family transcriptional regulator	CSH2089
166877..167635	-	252	B5K08_33705	CCGM4ENTRY1000042.1	COG1877G	trehalose-phosphatase	CSH2088
167780..168865	+	361	B5K08_33710	CCGM4ENTRY1000042.1	COG1940KG	glucokinase	CSH2087
169822..171039	+	405	B5K08_33715	CCGM4ENTRY1000042.1	COG1192N	plasmid partitioning protein RepA	CSH2085
171036..172025	+	329	B5K08_33720	CCGM4ENTRY1000042.1	COG1475D	plasmid partitioning protein RepB	CSH2084
172225..173529	+	434	B5K08_33725	CCGM4ENTRY1000042.1	COG1414K	replication initiation protein RepC	CSH2083
173571..173894	-	107	B5K08_33730	CCGM4ENTRY1000042.1	COG3668X	plasmid stabilization protein	CSH2082
173894..174175	-	93	B5K08_33735	CCGM4ENTRY1000042.1	COG2161V	prevent-host-death protein	CSH2081
174395..175387	+	330	B5K08_33740	CCGM4ENTRY1000042.1	COG2141HR	alkane 1-monooxygenase	CSH2080
175411..176760	+	449	B5K08_33745	CCGM4ENTRY1000042.1	COG2141HR	monooxygenase	CSH2079
176778..177977	+	399	B5K08_33750	CCGM4ENTRY1000042.1	COG1473R	amidohydrolase	CSH2078
177974..178531	+	185	B5K08_33755	CCGM4ENTRY1000042.1	COG0456J	GNAT family N-acetyltransferase	CSH2077
178569..180347	+	592	B5K08_33760	CCGM4ENTRY1000042.1	COG1126E	ABC transporter ATP-binding protein	CSH2076
180440..181384	+	314	B5K08_33765	CCGM4ENTRY1000042.1	COG0834ET	ABC transporter substrate-binding protein	CSH2075
181447..182382	+	311	B5K08_33770	CCGM4ENTRY1000042.1	COG0834ET	ABC transporter substrate-binding protein	CSH2074
182400..183434	+	344	B5K08_33775	CCGM4ENTRY1000042.1	COG2141HR	monooxygenase	CSH2073
183505..184101	+	198	B5K08_33780	CCGM4ENTRY1000042.1	COG3917Q	2-hydroxychromene-2-carboxylate isomerase	CPA10
184787..184984	+	65	B5K08_33790	CCGM4ENTRY1000042.1	-	hypothetical protein	CSH2072
185349..185930	+	193	B5K08_33795	CCGM4ENTRY1000042.1	COG3545R	hypothetical protein	CSH2071
185942..186250	+	102	B5K08_33800	CCGM4ENTRY1000042.1	-	hypothetical protein	CSH2070
186254..187024	+	256	B5K08_33805	CCGM4ENTRY1000042.1	COG3703P	gamma-glutamylcyclotransferase	CSH2069
187082..187936	-	284	B5K08_33810	CCGM4ENTRY1000042.1	COG0600P	taurine transporter subunit	CSH2068
187933..188721	-	262	B5K08_33815	CCGM4ENTRY1000042.1	COG4525P	taurine transporter ATP-binding subunit	CSH2067
188779..189792	-	337	B5K08_33820	CCGM4ENTRY1000042.1	COG4521P	taurine ABC transporter substrate-binding	CSH2066
189993..191363	+	456	B5K08_33825	CCGM4ENTRY1000042.1	COG4529R	FAD-dependent pyridine nucleotide-disulfide	CSH2065
191510..192205	+	231	B5K08_33830	CCGM4ENTRY1000042.1	COG1802K	GntR family transcriptional regulator	CSH2064
192422..193060	-	212	B5K08_33835	CCGM4ENTRY1000042.1	COG1280E	RhtB family transporter	CSH2226
193182..193988	-	268	B5K08_33840	CCGM4ENTRY1000042.1	COG2207K	AraC family transcriptional regulator	CSH2225
194469..195071	+	200	B5K08_33845	CCGM4ENTRY1000042.1	-	peptide synthetase	CSH2063
195085..195930	+	281	B5K08_33850	CCGM4ENTRY1000042.1	COG0596HR	alpha/beta hydrolase	CSH2062
195927..196862	+	311	B5K08_33855	CCGM4ENTRY1000042.1	COG1853C	flavin reductase	CSH2061
196859..197899	+	346	B5K08_33860	CCGM4ENTRY1000042.1	COG2141HR	monooxygenase	CSH2060
197904..199367	+	487	B5K08_33865	CCGM4ENTRY1000042.1	COG1012C	carnitine dehydratase	CSH2059
199373..199696	+	107	B5K08_33870	CCGM4ENTRY1000042.1	-	NIPSNAP family protein	CSH2058
199746..200756	+	336	B5K08_33875	CCGM4ENTRY1000042.1	COG0687E	ABC transporter substrate-binding protein	CSH2057
200869..201741	+	290	B5K08_33880	CCGM4ENTRY1000042.1	COG1176E	ABC transporter permease	CSH2056
201743..202543	+	266	B5K08_33885	CCGM4ENTRY1000042.1	COG1177E	ABC transporter permease	CSH2055
202540..203616	+	358	B5K08_33890	CCGM4ENTRY1000042.1	COG3842E	polyamine ABC transporter ATP-binding protein	CSH2054
203627..205081	+	484	B5K08_33895	CCGM4ENTRY1000042.1	COG1012C	succinate-semialdehyde dehydrogenase (NADP(+))	CSH2193
205122..205922	+	266	B5K08_33900	CCGM4ENTRY1000042.1	COG3221P	phosphate ABC transporter substrate-binding	CSH2053
205868..206323	-	151	B5K08_33905	CCGM4ENTRY1000042.1	-	hypothetical protein	CPA9
206265..206687	-	140	B5K08_33910	CCGM4ENTRY1000042.1	COG1487R	VapC toxin family PIN domain ribonuclease	CPA8
206684..206932	-	82	B5K08_33915	CCGM4ENTRY1000042.1	-	plasmid stabilization protein	CPA7
207068..208045	-	325	B5K08_33920	CCGM4ENTRY1000042.1	COG3842E	sugar ABC transporter ATP-binding protein	CSH2052
208049..208876	-	275	B5K08_33925	CCGM4ENTRY1000042.1	COG0395G	ABC transporter	CSH2051
208873..209751	-	292	B5K08_33930	CCGM4ENTRY1000042.1	COG1175G	ABC transporter	CSH2050
209811..211094	-	427	B5K08_33935	CCGM4ENTRY1000042.1	COG1653G	ABC transporter substrate-binding protein	CSH2049
211132..213453	-	773	B5K08_33940	CCGM4ENTRY1000042.1	COG3408G	alpha-L-rhamnosidase	CSH2048
213612..214670	+	352	B5K08_33945	CCGM4ENTRY1000042.1	COG1609K	LacI family transcriptional regulator	CSH2047
216108..217115	-	335	B5K08_33955	CCGM4ENTRY1000042.1	COG1609K	LacI family transcriptional regulator	CSH1848
217302..219227	+	641	B5K08_33960	CCGM4ENTRY1000042.1	COG0747E	ABC transporter substrate-binding protein	CSH1847
220332..221465	+	377	B5K08_33970	CCGM4ENTRY1000042.1	COG1173EP	peptide ABC transporter permease	CSH1846
221455..222504	+	349	B5K08_33975	CCGM4ENTRY1000042.1	COG0444EP	dipeptide/oligopeptide/nickel ABC transporter	CSH1845
222501..223562	+	353	B5K08_33980	CCGM4ENTRY1000042.1	COG4608E	peptide ABC transporter ATP-binding protein	CSH1844
223562..224395	+	277	B5K08_33985	CCGM4ENTRY1000042.1	COG3718G	inositol utilization protein	CSH1843
224449..226317	+	622	B5K08_33990	CCGM4ENTRY1000042.1	COG3664G	glycosyl hydrolase	CSH1842
226329..227147	+	272	B5K08_33995	CCGM4ENTRY1000042.1	COG1082G	xylose isomerase	CSH1841
227152..228168	+	338	B5K08_34000	CCGM4ENTRY1000042.1	COG0111HR	hydroxyacid dehydrogenase	CSH1840
228165..229592	+	475	B5K08_34005	CCGM4ENTRY1000042.1	COG4948MR	mandelate racemase	CSH1839
229712..232864	-	1050	B5K08_34010	CCGM4ENTRY1000042.1	COG0841V	RND transporter	CSH2046
232864..233937	-	357	B5K08_34015	CCGM4ENTRY1000042.1	COG0845MV	efflux transporter periplasmic adaptor subunit	CSH2045
234282..234968	+	228	B5K08_34020	CCGM4ENTRY1000042.1	COG0745TK	DNA-binding response regulator	CSH2223
234971..236272	+	433	B5K08_34025	CCGM4ENTRY1000042.1	COG2205T	two-component sensor histidine kinase	CPA6
236376..237827	+	483	B5K08_34030	CCGM4ENTRY1000042.1	COG1538M	nodulation protein NodT	CSH2222
237884..238879	-	331	B5K08_34035	CCGM4ENTRY1000042.1	COG0583K	hypothetical protein	CPA5
238939..239793	+	284	B5K08_34040	CCGM4ENTRY1000042.1	COG0702R	hypothetical protein	CPA4
239917..240765	-	282	B5K08_34045	CCGM4ENTRY1000042.1	COG2301G	CoA ester lyase	CSH2221
240762..241214	-	150	B5K08_34050	CCGM4ENTRY1000042.1	COG2030I	dehydratase	CSH2220
241214..243079	-	621	B5K08_34055	CCGM4ENTRY1000042.1	COG4770I	methylcrotonoyl-CoA carboxylase	CSH2219
243088..244698	-	536	B5K08_34060	CCGM4ENTRY1000042.1	COG4799I	methylcrotonoyl-CoA carboxylase	CSH2218
244695..245840	-	381	B5K08_34065	CCGM4ENTRY1000042.1	COG1960I	acyl-CoA dehydrogenase	CSH2217
245895..246170	+	91	B5K08_34070	CCGM4ENTRY1000042.1	-	hypothetical protein	CPA3
246172..247230	-	352	B5K08_34075	CCGM4ENTRY1000042.1	COG2207K	AraC family transcriptional regulator	CSH2216
247314..248081	+	255	B5K08_34080	CCGM4ENTRY1000042.1	COG1028IQR	3-hydroxyacyl-CoA dehydrogenase	CSH2215
248102..249289	+	395	B5K08_34085	CCGM4ENTRY1000042.1	COG0183I	acetyl-CoA acetyltransferase	CSH2214
249304..250431	+	375	B5K08_34090	CCGM4ENTRY1000042.1	COG1960I	acyl-CoA dehydrogenase	CSH2213
250495..251727	+	410	B5K08_34095	CCGM4ENTRY1000042.1	COG1071C	3-methyl-2-oxobutanoate dehydrogenase	CSH2212
251729..252742	+	337	B5K08_34100	CCGM4ENTRY1000042.1	COG0022C	alpha-ketoacid dehydrogenase subunit beta	CSH2211
252746..253984	+	412	B5K08_34105	CCGM4ENTRY1000042.1	COG0508C	branched-chain alpha-keto acid dehydrogenase	CSH2210
253988..255385	+	465	B5K08_34110	CCGM4ENTRY1000042.1	COG1249C	dihydrolipoyl dehydrogenase	CSH2209
255508..256269	-	253	B5K08_34115	CCGM4ENTRY1000042.1	COG0330O	hypothetical protein	CSH2208
256298..257701	-	467	B5K08_34120	CCGM4ENTRY1000042.1	COG1030O	nodulation protein NfeD	CSH2207
257984..258361	-	125	B5K08_34125	CCGM4ENTRY1000042.1	COG1487R	VapC toxin family PIN domain ribonuclease	CSH2086
258358..258558	-	66	B5K08_34130	CCGM4ENTRY1000042.1	COG5450K	DUF2191 domain-containing protein	CSH1882
258880..259284	-	134	B5K08_34135	CCGM4ENTRY1000042.1	COG1487R	VapC toxin family PIN domain ribonuclease	CSH1881
259281..259550	-	89	B5K08_34140	CCGM4ENTRY1000042.1	COG4456S	antitoxin	CSH1880
259710..260048	-	112	B5K08_34145	CCGM4ENTRY1000042.1	-	transcriptional regulator	CSH1879
260183..261175	-	330	B5K08_34150	CCGM4ENTRY1000042.1	COG0673R	inositol 2-dehydrogenase	CSH1878
261217..262020	-	267	B5K08_34155	CCGM4ENTRY1000042.1	COG3622G	hydroxypyruvate isomerase	CSH1877
262098..262892	-	264	B5K08_34160	CCGM4ENTRY1000042.1	COG1129G	ABC transporter ATP-binding protein	CSH1876
262895..264016	-	373	B5K08_34165	CCGM4ENTRY1000042.1	COG1172G	ATPase	CSH1875
264142..265089	-	315	B5K08_34170	CCGM4ENTRY1000042.1	COG1879G	LacI family transcriptional regulator	CSH1874
265261..266256	+	331	B5K08_34175	CCGM4ENTRY1000042.1	COG1609K	LacI family transcriptional regulator	CSH1873
266315..267229	-	304	B5K08_34180	CCGM4ENTRY1000042.1	COG0583K	LysR family transcriptional regulator	CSH2206
267346..268419	+	357	B5K08_34185	CCGM4ENTRY1000042.1	COG0473CE	tartrate dehydrogenase	CSH2205
268613..269089	+	158	B5K08_34190	CCGM4ENTRY1000042.1	COG1522K	AsnC family transcriptional regulator	CSH2204
269215..270591	-	458	B5K08_34195	CCGM4ENTRY1000042.1	COG0161H	aspartate aminotransferase family protein	CSH2203
270605..271438	-	277	B5K08_34200	CCGM4ENTRY1000042.1	COG0454KR	GNAT family N-acetyltransferase	CSH2202
271852..272520	+	222	B5K08_34205	CCGM4ENTRY1000042.1	COG1011H	haloacid dehalogenase, type II	CSH2201
272634..274091	-	485	B5K08_34210	CCGM4ENTRY1000042.1	COG1012C	succinate-semialdehyde dehydrogenase (NADP(+))	CSH2200
274362..275816	-	484	B5K08_34215	CCGM4ENTRY1000042.1	COG1012C	aldehyde dehydrogenase family protein	CSH2199
275919..277196	-	425	B5K08_34220	CCGM4ENTRY1000042.1	COG0665E	FAD-dependent oxidoreductase	CSH2198
277568..278278	+	236	B5K08_34225	CCGM4ENTRY1000042.1	COG3450R	cupin	CPA2
278322..278678	-	118	B5K08_34230	CCGM4ENTRY1000042.1	COG3450R	cupin	CSH2197
278693..279616	-	307	B5K08_34235	CCGM4ENTRY1000042.1	COG0111HR	glyoxylate/hydroxypyruvate reductase A	CSH2196
279632..280759	-	375	B5K08_34240	CCGM4ENTRY1000042.1	COG0624E	acetylornithine deacetylase	CSH2195
280999..281874	+	291	B5K08_34245	CCGM4ENTRY1000042.1	COG0454KR	GNAT family N-acetyltransferase	CSH2194
282038..282931	+	297	B5K08_34250	CCGM4ENTRY1000042.1	COG0697GER	EamA family transporter	CSH2256
282960..283835	-	291	B5K08_34255	CCGM4ENTRY1000042.1	COG2207K	AraC family transcriptional regulator	CSH2255
283931..285493	+	520	B5K08_34260	CCGM4ENTRY1000042.1	COG2368Q	Pyoverdin chromophore biosynthetic protein pvcC	CSH2254
285504..286016	+	170	B5K08_34265	CCGM4ENTRY1000042.1	COG1853C	flavin reductase	CSH2253
286087..287268	-	393	B5K08_34270	CCGM4ENTRY1000042.1	COG2124QV	cytochrome	CSH2252
287302..288780	-	492	B5K08_34275	CCGM4ENTRY1000042.1	COG1012C	aldehyde dehydrogenase	CSH2251
288840..290294	-	484	B5K08_34280	CCGM4ENTRY1000042.1	COG0531E	amino acid permease	CSH2250
290617..>290760	+	47	B5K08_34285	CCGM4ENTRY1000042.1	-	IclR family transcriptional regulator	CPA1

## Sheet: RlCCGM5
Additional File 2. List of genes present in strain CCGM5 and absent in CCGM4.
position	strand	length in AA	gene key	contig	COG	function	cluster
CHROMOSOME
464431..>465149	+	239	B5K10_02345	CCGM5ENTRY1000001.1	-	autotransporter outer membrane beta-barrel	CPB21
526753..527520	-	255	B5K10_04790	CCGM5ENTRY1000004.1	COG1028IQR	oxidoreductase	CSH2261
364279..>365161	+	293	B5K10_08940	CCGM5ENTRY1000007.1	COG1653G	sugar ABC transporter substrate-binding protein	CPB20
<1..507	+	168	B5K10_08945	CCGM5ENTRY1000008.1	-	sugar ABC transporter substrate-binding protein	CPB19
609..>1008	+	132	B5K10_08950	CCGM5ENTRY1000008.1	-	ABC transporter permease	CPB18
85256..>85767	+	170	B5K10_11890	CCGM5ENTRY1000011.1	-	S-(hydroxymethyl)glutathione dehydrogenase	CPB17
<1..575	+	191	B5K10_13420	CCGM5ENTRY1000015.1	-	pyridine nucleotide-disulfide oxidoreductase	CPB16
<1..210	+	69	B5K10_13440	CCGM5ENTRY1000016.1	-	hypothetical protein	CPB15
<1..401	-	133	B5K10_20355	CCGM5ENTRY1000023.1	-	ABC transporter permease	CPB18
504..>1011	-	168	B5K10_20360	CCGM5ENTRY1000023.1	-	sugar ABC transporter substrate-binding protein	CPB19
<1..882	-	293	B5K10_20365	CCGM5ENTRY1000024.1	COG1653G	sugar ABC transporter substrate-binding protein	CPB20
PLASMIDS
17007..>17451	-	147	B5K10_23265	CCGM5ENTRY1000031.1	-	MFS transporter	CPB14
8382..8597	-	71	B5K10_23310	CCGM5ENTRY1000032.1	-	hypothetical protein	CPB13
101583..101855	-	90	B5K10_24120	CCGM5ENTRY1000033.1	-	hypothetical protein	CPB12
3232..3642	-	136	B5K10_24955	CCGM5ENTRY1000034.1	COG2963X	transposase	CPB11
238261..239154	-	297	B5K10_26160	CCGM5ENTRY1000034.1	COG0492O	pyridine nucleotide-disulfide oxidoreductase	CSH2257
94..282	+	62	B5K10_26165	CCGM5ENTRY1000035.1	-	hypothetical protein	CPB10
<1..119	+	39	B5K10_27215	CCGM5ENTRY1000037.1	-	phasin	CSH1838
3564..>4006	-	147	B5K10_27240	CCGM5ENTRY1000037.1	-	MFS transporter	CPB9
19529..21808	-	759	B5K10_27330	CCGM5ENTRY1000038.1	-	hypothetical protein	CSH1837
74..863	+	262	B5K10_27415	CCGM5ENTRY1000039.1	-	hypothetical protein	CPB8
202..482	+	93	B5K10_27420	CCGM5ENTRY1000040.1	-	hypothetical protein	CPB7
648..965	-	105	B5K10_27425	CCGM5ENTRY1000040.1	COG3383R	ferredoxin III, nif-specific	CSH1750
1190..>1521	-	110	B5K10_27435	CCGM5ENTRY1000040.1	-	hypothetical protein	CPB6
<1..378	-	125	B5K10_29225	CCGM5ENTRY1000043.1	-	S-(hydroxymethyl)glutathione dehydrogenase	CPB5
371991..372188	+	65	B5K10_32165	CCGM5ENTRY1000045.1	-	hypothetical protein	CPB4
FRAGMENT OF SYMBIOTIC PLASMID
763..1098	-	111	B5K10_32890	CCGM5ENTRY1000046.1	-	hypothetical protein	CSH1836
2231..3282	-	350	B5K10_32895	CCGM5ENTRY1000046.1	-	hypothetical protein	CSH1835
3533..5120	-	528	B5K10_32900	CCGM5ENTRY1000046.1	COG1028IQR	short-chain dehydrogenase	CSH1834
5162..5716	-	184	B5K10_32905	CCGM5ENTRY1000046.1	COG5517Q	hypothetical protein	CSH1833
5921..6163	-	80	B5K10_32910	CCGM5ENTRY1000046.1	COG1141C	ferredoxin	CSH1832
6196..6526	-	109	B5K10_32915	CCGM5ENTRY1000046.1	-	cytochrome	CPB3
8069..8353	-	94	B5K10_32925	CCGM5ENTRY1000046.1	-	cobyrinic acid a,c-diamide synthase	CSH1831
8542..8787	-	81	B5K10_32930	CCGM5ENTRY1000046.1	-	hypothetical protein	CPB2
8877..9416	+	179	B5K10_32935	CCGM5ENTRY1000046.1	COG0678O	peroxiredoxin	CSH1830
9491..10945	+	484	B5K10_32940	CCGM5ENTRY1000046.1	COG1508K	RNA polymerase sigma-54 factor	CSH1829
11165..11465	-	99	B5K10_32945	CCGM5ENTRY1000046.1	-	hypothetical protein	CSH1828
11469..11786	+	105	B5K10_32950	CCGM5ENTRY1000046.1	COG0316O	iron-sulfur cluster assembly accessory protein	CSH1827
11810..12760	+	316	B5K10_32955	CCGM5ENTRY1000046.1	-	nitrogen fixation protein	CSH1826
12757..13953	+	398	B5K10_32960	CCGM5ENTRY1000046.1	COG1104E	cysteine desulfurase NifS	CSH1825
14302..14685	+	127	B5K10_32965	CCGM5ENTRY1000046.1	-	nitrogen fixation protein NifW	CSH1824
14862..15713	+	283	B5K10_32970	CCGM5ENTRY1000046.1	COG2086C	nitrogen fixation protein FixA	CSH1823
15729..16838	+	369	B5K10_32975	CCGM5ENTRY1000046.1	COG2025C	electron transfer flavoprotein subunit alpha	CSH1822
16848..18155	+	435	B5K10_32980	CCGM5ENTRY1000046.1	COG0644C	nitrogen fixation protein FixC	CSH1821
18168..18467	+	99	B5K10_32985	CCGM5ENTRY1000046.1	COG2440C	ferredoxin family protein	CSH1820
18688..20370	+	560	B5K10_32990	CCGM5ENTRY1000046.1	COG3604KT	nif-specific transcriptional activator NifA	CSH1819
20586..22064	+	492	B5K10_32995	CCGM5ENTRY1000046.1	COG1433O	nitrogenase cofactor biosynthesis protein NifB	CSH1818
22099..22305	+	68	B5K10_33000	CCGM5ENTRY1000046.1	COG1145C	ferredoxin	CSH1817
22383..22700	+	105	B5K10_33005	CCGM5ENTRY1000046.1	-	nitrogen fixation protein NifZ	CSH1816
22705..22917	+	70	B5K10_33010	CCGM5ENTRY1000046.1	COG5554Q	putative nitrogen fixation protein NifT	CSH1815
22947..23885	+	312	B5K10_33015	CCGM5ENTRY1000046.1	-	SIR2 family protein	CSH1814
24213..25487	-	424	B5K10_33020	CCGM5ENTRY1000046.1	COG0160E	aspartate aminotransferase family protein	CSH1813
25819..26640	-	273	B5K10_33025	CCGM5ENTRY1000046.1	COG2771K	LuxR family transcriptional regulator	CSH1812
27038..27427	-	129	B5K10_33030	CCGM5ENTRY1000046.1	-	IS66 family transposase	CSH1811
27581..28684	-	367	B5K10_33035	CCGM5ENTRY1000046.1	COG0079E	histidinol-phosphate transaminase	CSH1810
28871..29623	-	250	B5K10_33040	CCGM5ENTRY1000046.1	-	adenylyl-sulfate kinase	CSH1809
31090..31596	-	168	B5K10_33050	CCGM5ENTRY1000046.1	COG1396K	transcriptional regulator	CSH1808
32475..32978	-	167	B5K10_33055	CCGM5ENTRY1000046.1	COG1396K	transcriptional regulator	CSH1807
34534..35463	+	309	B5K10_33060	CCGM5ENTRY1000046.1	COG0142H	farnesyltranstransferase	CSH1806
35655..36704	-	349	B5K10_33065	CCGM5ENTRY1000046.1	COG1304CIR	type 2 isopentenyl-diphosphate Delta-isomerase	CSH1805
36790..37692	-	300	B5K10_33070	CCGM5ENTRY1000046.1	-	hypothetical protein	CSH1804
37689..39242	-	517	B5K10_33075	CCGM5ENTRY1000046.1	COG1657I	hypothetical protein	CSH1803
39360..39638	-	92	B5K10_33080	CCGM5ENTRY1000046.1	-	hypothetical protein	CSH1802
40065..41408	-	447	B5K10_33085	CCGM5ENTRY1000046.1	COG2124QV	cytochrome P450	CSH1801
41408..42250	-	280	B5K10_33090	CCGM5ENTRY1000046.1	COG1141C	short-chain dehydrogenase	CSH1800
42237..43838	-	533	B5K10_33095	CCGM5ENTRY1000046.1	COG2124QV	cytochrome	CSH1799
43844..45124	-	426	B5K10_33100	CCGM5ENTRY1000046.1	COG2124QV	cytochrome P450	CSH1798
45193..45372	-	59	B5K10_33105	CCGM5ENTRY1000046.1	-	cytochrome	CSH1797
49008..49769	-	253	B5K10_33125	CCGM5ENTRY1000046.1	COG3293X	IS5/IS1182 family transposase	CSH1796
49911..50746	-	278	B5K10_33130	CCGM5ENTRY1000046.1	-	IS5/IS1182 family transposase	CSH1795
50793..51287	-	164	B5K10_33135	CCGM5ENTRY1000046.1	-	S-adenosylmethionine decarboxylase proenzyme	CSH1794
51268..52674	-	468	B5K10_33140	CCGM5ENTRY1000046.1	COG1032R	hypothetical protein	CSH1793
53083..53385	-	100	B5K10_33145	CCGM5ENTRY1000046.1	-	polysaccharide repressor protein	CSH1792
53539..53759	-	73	B5K10_33150	CCGM5ENTRY1000046.1	-	hypothetical protein	CSH1791
53837..54274	-	145	B5K10_33155	CCGM5ENTRY1000046.1	-	protein psiB	CSH1790
54551..54913	+	120	B5K10_33160	CCGM5ENTRY1000046.1	-	hypothetical protein	CSH1789
55558..56256	+	232	B5K10_33165	CCGM5ENTRY1000046.1	-	nitrogen fixation protein NifQ	CSH1788
1066..1278	+	70	B5K10_33175	CCGM5ENTRY1000047.1	-	nitrogenase	CSH1787
1352..2698	+	448	B5K10_33180	CCGM5ENTRY1000047.1	COG0635H	oxygen-independent coproporphyrinogen III	CSH1786
2754..3103	+	116	B5K10_33185	CCGM5ENTRY1000047.1	-	hypothetical protein	CSH1785
3354..3932	-	192	B5K10_33190	CCGM5ENTRY1000047.1	-	hypothetical protein	CSH1784
4923..5117	+	64	B5K10_33200	CCGM5ENTRY1000047.1	-	hypothetical protein	CSH1783
5129..5460	+	110	B5K10_33205	CCGM5ENTRY1000047.1	-	hypothetical protein	CSH1782
5762..6273	+	170	B5K10_33210	CCGM5ENTRY1000047.1	-	hypothetical protein	CSH1781
7249..7888	+	212	B5K10_33215	CCGM5ENTRY1000047.1	-	methyltransferase	CSH1780
8483..8818	+	111	B5K10_33220	CCGM5ENTRY1000047.1	-	nodulation protein NolE	CSH1779
8985..9929	+	314	B5K10_33225	CCGM5ENTRY1000047.1	COG0583K	LysR family transcriptional regulator	CSH1778
10280..10696	-	138	B5K10_33230	CCGM5ENTRY1000047.1	-	cupin	CSH1777
10893..11681	-	262	B5K10_33235	CCGM5ENTRY1000047.1	COG0842V	nodulation protein NodJ	CSH1776
11685..12599	-	304	B5K10_33240	CCGM5ENTRY1000047.1	COG1131V	nodulation factor ABC transporter ATP-binding	CSH1775
12699..12991	-	97	B5K10_33245	CCGM5ENTRY1000047.1	-	hypothetical protein	CSH1774
13045..13305	-	86	B5K10_33250	CCGM5ENTRY1000047.1	-	6-O-carbamoyl transferase	CSH1773
13342..13953	-	203	B5K10_33255	CCGM5ENTRY1000047.1	COG0500QR	SAM-dependent methyltransferase	CSH1772
13969..15300	-	443	B5K10_33260	CCGM5ENTRY1000047.1	COG1215N	chitooligosaccharide synthase NodC	CSH1771
15308..15967	-	219	B5K10_33265	CCGM5ENTRY1000047.1	COG0726GM	chitooligosaccharide deacetylase NodB	CSH1770
17070..17825	+	251	B5K10_33270	CCGM5ENTRY1000047.1	-	nodulation protein NodZ	CPB1
17980..18287	+	102	B5K10_33275	CCGM5ENTRY1000047.1	-	hypothetical protein	CSH1769
18498..18701	+	67	B5K10_33280	CCGM5ENTRY1000047.1	-	hypothetical protein	CSH1768
18971..19636	-	221	B5K10_33285	CCGM5ENTRY1000047.1	COG0664T	Crp/Fnr family transcriptional regulator	CSH1767
19668..19826	-	52	B5K10_33290	CCGM5ENTRY1000047.1	COG3197P	cytochrome oxidase maturation protein,	CSH1766
19823..22106	-	760	B5K10_33295	CCGM5ENTRY1000047.1	COG2608P	nitrogen fixation protein FixI	CSH1765
22103..22588	-	161	B5K10_33300	CCGM5ENTRY1000047.1	COG5456P	cation transporter	CSH1764
22585..24159	-	524	B5K10_33305	CCGM5ENTRY1000047.1	COG0348C	cytochrome c oxidase accessory protein CcoG	CSH2258
24327..24512	-	61	B5K10_33310	CCGM5ENTRY1000047.1	-	hypothetical protein	CSH1763
24524..25387	-	287	B5K10_33315	CCGM5ENTRY1000047.1	COG2010C	cytochrome c oxidase, cbb3-type subunit III	CSH1762
25389..25541	-	50	B5K10_33320	CCGM5ENTRY1000047.1	COG4736C	CcoQ/FixQ family Cbb3-type cytochrome c oxidase	CSH1761
25550..26284	-	244	B5K10_33325	CCGM5ENTRY1000047.1	COG2993C	cytochrome c oxidase, cbb3-type subunit II	CSH2259
26293..27915	-	540	B5K10_33330	CCGM5ENTRY1000047.1	COG3278C	cytochrome-c oxidase, cbb3-type subunit I	CSH2260
28200..28424	-	74	B5K10_33335	CCGM5ENTRY1000047.1	-	hypothetical protein	CSH1760
28742..29185	+	147	B5K10_33340	CCGM5ENTRY1000047.1	COG3794C	pseudoazurin	CSH1759
29273..29534	+	86	B5K10_33345	CCGM5ENTRY1000047.1	-	hypothetical protein	CSH1758
29625..30084	+	152	B5K10_33350	CCGM5ENTRY1000047.1	-	IS630 family transposase	CSH1757
30613..31870	+	418	B5K10_33355	CCGM5ENTRY1000047.1	COG3344X	group II intron reverse transcriptase/maturase	CSH1756
31951..32439	+	162	B5K10_33360	CCGM5ENTRY1000047.1	COG3335X	IS630 family transposase	CSH1755
32456..32656	+	66	B5K10_33365	CCGM5ENTRY1000047.1	-	hypothetical protein	CSH1754
33055..34407	-	450	B5K10_33370	CCGM5ENTRY1000047.1	COG0635H	oxygen-independent coproporphyrinogen III	CSH1753
34744..34875	+	43	B5K10_33375	CCGM5ENTRY1000047.1	-	NAD(P) transhydrogenase subunit alpha	CSH1752
34910..35144	+	77	B5K10_33380	CCGM5ENTRY1000047.1	-	NAD(P) transhydrogenase subunit alpha	CSH1751
