# Supplementary material for: Analysis of genome sequence and symbiotic ability of rhizobial strains isolated from seeds of common bean (Phaseolus vulgaris)
Source: BMC Genomics. 2018 Aug 30;19:645. doi: 10.1186/s12864-018-5023-0 (PMC6117902; doi:10.1186/s12864-018-5023-0)
Supplement: Supplementary file 5 — Shared and strain-specific genes in the analyzed rhizobial strains. (XLSX 455 kb) [file 12864_2018_5023_MOESM5_ESM.xlsx]

## Sheet: shared seed phaseoli
Additional File 5. Shared genes in R. phaseoli seed strains.
gene key	cluster	function	COG
lcl|JFGP01000004.1_cds_KEC74768.1_2864	CSH1651	hypothetical protein	-
lcl|JFGP01000005.1_cds_KEC71587.1_2910	CSH1652	BolA-like protein 1	T
lcl|JFGP01000005.1_cds_KEC71638.1_2961	CSH1653	hypothetical protein	-
lcl|JFGP01000005.1_cds_KEC71793.1_3116	CSH1654	hypothetical protein	-
lcl|JFGP01000005.1_cds_KEC71811.1_3134	CSH1655	D-amino-acid dehydrogenase	E
lcl|JFGP01000005.1_cds_KEC71812.1_3135	CSH1656	amino acid ABC transporter ATP-binding protein	E
lcl|JFGP01000005.1_cds_KEC71813.1_3136	CSH1657	polar amino acid ABC transporter, inner membrane	E
lcl|JFGP01000005.1_cds_KEC71814.1_3137	CSH1658	extracellular solute-binding protein	-
lcl|JFGP01000005.1_cds_KEC71815.1_3138	CSH1659	GntR family transcriptional regulator	K
lcl|JFGP01000005.1_cds_KEC71821.1_3144	CSH1660	amino acid--(acyl-carrier-protein) ligase	J
lcl|JFGP01000005.1_cds_KEC71822.1_3145	CSH1661	serine--tRNA ligase protein	-
lcl|JFGP01000005.1_cds_KEC71991.1_3314	CSH1662	SlyX-like protein	S
lcl|JFGP01000005.1_cds_KEC72007.1_3330	CSH1663	signal-transduction protein with CBS domain	-
lcl|JFGP01000005.1_cds_KEC72008.1_3331	CSH1664	hypothetical protein	R
lcl|JFGP01000005.1_cds_KEC72025.1_3348	CSH1665	hypothetical protein	-
lcl|JFGP01000005.1_cds_KEC72079.1_3402	CSH1666	hypothetical protein	-
lcl|JFGP01000005.1_cds_KEC72122.1_3445	CSH1667	antitoxin ParD4	K
lcl|JFGP01000005.1_cds_KEC72123.1_3446	CSH1668	plasmid stabilization system protein	X
lcl|JFGP01000005.1_cds_KEC72221.1_3544	CSH1669	hypothetical protein	Q
lcl|JFGP01000005.1_cds_KEC72222.1_3545	CSH1670	hypothetical protein	K
lcl|JFGP01000005.1_cds_KEC72375.1_3698	CSH1671	TfoX domain protein	K
lcl|JFGP01000005.1_cds_KEC72502.1_3825	CSH1672	hypothetical protein	X
lcl|JFGP01000005.1_cds_KEC72671.1_3994	CSH1673	polysaccharide ABC transporter permease	G
lcl|JFGP01000005.1_cds_KEC72672.1_3995	CSH1674	glycosyl transferase	M
lcl|JFGP01000005.1_cds_KEC72673.1_3996	CSH1675	methyltransferase type 11	R
lcl|JFGP01000005.1_cds_KEC72674.1_3997	CSH1676	DegT/DnrJ/EryC1/StrS aminotransferase family	M
lcl|JFGP01000005.1_cds_KEC72675.1_3998	CSH1677	hypothetical protein	-
lcl|JFGP01000005.1_cds_KEC72676.1_3999	CSH1678	sugar transferase	-
lcl|JFGP01000005.1_cds_KEC72677.1_4000	CSH1679	glycosyl transferase	M
lcl|JFGP01000005.1_cds_KEC72679.1_4002	CSH1680	GDP-L-fucose synthase	M
lcl|JFGP01000005.1_cds_KEC72847.1_4170	CSH1681	hypothetical protein	F
lcl|JFGP01000005.1_cds_KEC72854.1_4177	CSH1682	hypothetical protein	-
lcl|JFGP01000005.1_cds_KEC72914.1_4237	CSH1683	hypothetical protein	-
lcl|JFGP01000005.1_cds_KEC72915.1_4238	CSH1684	LuxR family transcriptional regulator	-
lcl|JFGP01000001.1_cds_KEC76018.1_121	CSH1685	hypothetical protein	K
lcl|JFGP01000001.1_cds_KEC76019.1_122	CSH1686	hypothetical protein	S
lcl|JFGP01000001.1_cds_KEC76043.1_146	CSH1687	hypothetical protein	-
lcl|JFGP01000001.1_cds_KEC76084.1_187	CSH1688	hypothetical protein	-
lcl|JFGP01000001.1_cds_KEC76183.1_286	CSH1689	transcriptional regulator protein	L
lcl|JFGP01000001.1_cds_KEC76184.1_287	CSH1690	hypothetical protein	S
lcl|JFGP01000001.1_cds_KEC76217.1_320	CSH1691	hypothetical protein	R
lcl|JFGP01000002.1_cds_KEC75198.1_558	CSH1692	hypothetical protein	K
lcl|JFGP01000002.1_cds_KEC75738.1_1098	CSH1693	hypothetical protein	-
lcl|JFGP01000019.1_cds_KEC69741.1_6015	CSH1694	insertion sequence transposase	X
lcl|JFGP01000019.1_cds_KEC69742.1_6016	CSH1695	insertion sequence transposase	S
lcl|JFGP01000019.1_cds_KEC69743.1_6017	CSH1696	hypothetical protein	-
lcl|JFGP01000004.1_cds_KEC73198.1_1294	CSH1697	protein ElaA	R
lcl|JFGP01000004.1_cds_KEC73199.1_1295	CSH1698	hypothetical protein	S
lcl|JFGP01000004.1_cds_KEC73259.1_1355	CSH1699	hypothetical protein	-
lcl|JFGP01000004.1_cds_KEC73285.1_1381	CSH1700	hypothetical protein	S
lcl|JFGP01000004.1_cds_KEC73386.1_1482	CSH1701	hypothetical protein	-
lcl|JFGP01000004.1_cds_KEC73394.1_1490	CSH1702	LysR family transcriptional regulator	K
lcl|JFGP01000004.1_cds_KEC73470.1_1566	CSH1703	hypothetical protein	-
lcl|JFGP01000004.1_cds_KEC73490.1_1586	CSH1704	methyltransferase	R
lcl|JFGP01000004.1_cds_KEC73491.1_1587	CSH1705	iron-chelator utilization protein	P
lcl|JFGP01000004.1_cds_KEC73592.1_1688	CSH1707	hypothetical protein	-
lcl|JFGP01000004.1_cds_KEC73624.1_1720	CSH1708	hypothetical protein	-
lcl|JFGP01000004.1_cds_KEC73729.1_1825	CSH1709	hypothetical protein	-
lcl|JFGP01000004.1_cds_KEC73804.1_1900	CSH1710	hypothetical protein	-
lcl|JFGP01000004.1_cds_KEC73886.1_1982	CSH1711	excinuclease ABC C subunit domain protein	L
lcl|JFGP01000004.1_cds_KEC73887.1_1983	CSH1712	hypothetical protein	-
lcl|JFGP01000004.1_cds_KEC73945.1_2041	CSH1713	hypothetical protein	-
lcl|JFGP01000004.1_cds_KEC74020.1_2116	CSH1714	hypothetical protein	S
lcl|JFGP01000004.1_cds_KEC74180.1_2276	CSH1715	potassium channel protein	T
lcl|JFGP01000004.1_cds_KEC74328.1_2424	CSH1716	hypothetical protein	-
lcl|JFGP01000004.1_cds_KEC74568.1_2664	CSH1717	hypothetical protein	-
lcl|JFGP01000004.1_cds_KEC74581.1_2677	CSH1718	adenylate cyclase protein	-
lcl|JFGP01000004.1_cds_KEC74609.1_2705	CSH1719	cytochrome c oxidase	-
lcl|JFGP01000004.1_cds_KEC74623.1_2719	CSH1720	acetyltransferase	J
lcl|JFGP01000016.1_cds_KEC70222.1_5255	CSH1721	alcohol dehydrogenase	C
lcl|JFGP01000016.1_cds_KEC70165.1_5198	CSH1722	hypothetical protein	-
lcl|JFGP01000007.1_cds_KEC71285.1_4259	CSH1723	histidine kinase	T
lcl|JFGP01000017.1_cds_KEC69993.1_5754	CSH1724	hypothetical protein	-
lcl|JFGP01000017.1_cds_KEC69998.1_5759	CSH1725	toxin FitB	R
lcl|JFGP01000007.1_cds_KEC71308.1_4282	CSH1728	hypothetical protein	-
lcl|JFGP01000007.1_cds_KEC71366.1_4340	CSH1729	hypothetical protein	-
lcl|JFGP01000007.1_cds_KEC71365.1_4339	CSH1730	glycosyl transferase family protein	G
lcl|JFGP01000019.1_cds_KEC69723.1_5997	CSH1733	two component transcriptional regulator	T
lcl|JFGP01000019.1_cds_KEC69722.1_5996	CSH1734	sensory histidine kinase QseC	T
lcl|JFGP01000019.1_cds_KEC69721.1_5995	CSH1735	phosphoserine phosphatase	E
lcl|JFGP01000019.1_cds_KEC69720.1_5994	CSH1736	aminotransferase	E
lcl|JFGP01000019.1_cds_KEC69719.1_5993	CSH1737	hypothetical protein	E
lcl|JFGP01000019.1_cds_KEC69718.1_5992	CSH1738	hypothetical protein	V
lcl|JFGP01000019.1_cds_KEC69717.1_5991	CSH1739	fatty acid desaturase	-
lcl|JFGP01000019.1_cds_KEC69716.1_5990	CSH1740	carboxylesterase	Q
lcl|JFGP01000019.1_cds_KEC69715.1_5989	CSH1741	hypothetical protein	R
lcl|JFGP01000019.1_cds_KEC69714.1_5988	CSH1742	permeases of the drug/metabolite transporter	V
lcl|JFGP01000019.1_cds_KEC69713.1_5987	CSH1743	cyclopropane-fatty-acyl-phospholipid synthase	I
lcl|JFGP01000019.1_cds_KEC69688.1_5962	CSH1744	LysR family transcriptional regulator	K
lcl|JFGP01000019.1_cds_KEC69687.1_5961	CSH1745	nopaline transport system permease protein NocQ	E
lcl|JFGP01000019.1_cds_KEC69686.1_5960	CSH1746	opine ABC transporter permease	E
lcl|JFGP01000019.1_cds_KEC69685.1_5959	CSH1747	nopaline-binding periplasmic protein	E
lcl|JFGP01000019.1_cds_KEC69682.1_5956	CSH1748	XRE family transcriptional regulator	K
lcl|JFGP01000019.1_cds_KEC69679.1_5953	CSH1749	hypothetical protein	-
lcl|JFGP01000019.1_cds_KEC69678.1_5952	CSH1750	transporter protein	-
lcl|JFGP01000019.1_cds_KEC69677.1_5951	CSH1751	AraC family transcriptional regulator	K
lcl|JFGP01000019.1_cds_KEC69676.1_5950	CSH1752	hypothetical protein	-
lcl|JFGP01000019.1_cds_KEC69675.1_5949	CSH1753	hypothetical protein	-
lcl|JFGP01000021.1_cds_KEC69574.1_6253	CSH1754	isochorismatase	-
lcl|JFGP01000016.1_cds_KEC70529.1_5562	CSH1771	formamidase	R
lcl|JFGP01000016.1_cds_KEC70448.1_5481	CSH1772	lactose ABC transporter permease	G
lcl|JFGP01000016.1_cds_KEC70444.1_5477	CSH1773	hypothetical protein	S
lcl|JFGP01000016.1_cds_KEC70379.1_5412	CSH1774	sulfur carrier protein ThiS	H
lcl|JFGP01000007.1_cds_KEC71282.1_4256	CSH1775	phenazine biosynthesis protein PhzF	R
lcl|JFGP01000003.1_cds_KEC74895.1_1219	CSH1776	hypothetical protein	-
lcl|JFGP01000007.1_cds_KEC71273.1_4247	CSH1777	hypothetical protein	-
lcl|JFGP01000007.1_cds_KEC71283.1_4257	CSH1778	manganese transport protein	P
lcl|JFGP01000001.1_cds_KEC76293.1_396	CSH1779	monooxygenase	H
lcl|JFGP01000007.1_cds_KEC71276.1_4250	CSH1780	hypothetical protein	-
lcl|JFGP01000016.1_cds_KEC70322.1_5355	CSH1782	hypothetical protein	-
lcl|JFGP01000016.1_cds_KEC70287.1_5320	CSH1783	hypothetical protein	S
lcl|JFGP01000016.1_cds_KEC70264.1_5297	CSH1784	ABC transporter permease	E
lcl|JFGP01000016.1_cds_KEC70263.1_5296	CSH1785	amino acid ABC transporter permease	E
lcl|JFGP01000016.1_cds_KEC70251.1_5284	CSH1786	hypothetical protein	-
lcl|JFGP01000016.1_cds_KEC70250.1_5283	CSH1787	plasmid stability protein	R
lcl|JFGP01000008.1_cds_KEC71217.1_4720	CSH1790	hypothetical protein	-
lcl|JFGP01000008.1_cds_KEC71218.1_4721	CSH1791	hypothetical protein	-
lcl|JFGP01000008.1_cds_KEC71235.1_4738	CSH1792	adenylate class-3/4/guanylyl cyclase	R
lcl|JFGP01000008.1_cds_KEC71236.1_4739	CSH1793	hypothetical protein	S
lcl|JFGP01000008.1_cds_KEC71237.1_4740	CSH1794	ankyrin repeat-rich membrane spanning protein	T
lcl|JFGP01000008.1_cds_KEC71258.1_4761	CSH1795	hypothetical protein	-
lcl|JFGP01000008.1_cds_KEC71117.1_4620	CSH1796	hypothetical protein	-
lcl|JFGP01000018.1_cds_KEC69769.1_5816	CSH1797	ribokinase	G
lcl|JFGP01000018.1_cds_KEC69770.1_5817	CSH1798	fucose mutarotase	G
lcl|JFGP01000018.1_cds_KEC69771.1_5818	CSH1799	LacI family transcription regulator	K
lcl|JFGP01000018.1_cds_KEC69772.1_5819	CSH1800	ABC transporter permease	G
lcl|JFGP01000018.1_cds_KEC69773.1_5820	CSH1801	binding-protein-dependent transport systems	G
lcl|JFGP01000018.1_cds_KEC69774.1_5821	CSH1802	extracellular solute-binding protein family 1	G
lcl|JFGP01000018.1_cds_KEC69775.1_5822	CSH1803	ABC transporter protein	E
lcl|JFGP01000018.1_cds_KEC69776.1_5823	CSH1804	hypothetical protein	-
lcl|JFGP01000018.1_cds_KEC69777.1_5824	CSH1805	hypothetical protein	S
lcl|JFGP01000018.1_cds_KEC69778.1_5825	CSH1806	hypothetical protein	-
lcl|JFGP01000018.1_cds_KEC69779.1_5826	CSH1807	hypothetical protein	H
lcl|JFGP01000018.1_cds_KEC69780.1_5827	CSH1808	kinase/esterase	T
lcl|JFGP01000018.1_cds_KEC69781.1_5828	CSH1809	lysine-arginine-ornithine-binding periplasmic	E
lcl|JFGP01000018.1_cds_KEC69782.1_5829	CSH1810	glutathione-independent formaldehyde	E
lcl|JFGP01000018.1_cds_KEC69783.1_5830	CSH1811	hypothetical protein	-
lcl|JFGP01000018.1_cds_KEC69784.1_5831	CSH1812	hypothetical protein	G
lcl|JFGP01000018.1_cds_KEC69785.1_5832	CSH1813	HTH-type transcriptional regulator PtxR	K
lcl|JFGP01000018.1_cds_KEC69786.1_5833	CSH1814	HTH-type transcriptional regulator CdhR	K
lcl|JFGP01000018.1_cds_KEC69787.1_5834	CSH1815	hypothetical protein	S
lcl|JFGP01000018.1_cds_KEC69788.1_5835	CSH1816	bifunctional 3-hydroxyacyl-CoA	I
lcl|JFGP01000018.1_cds_KEC69789.1_5836	CSH1817	acyl-CoA dehydrogenase	I
lcl|JFGP01000018.1_cds_KEC69790.1_5837	CSH1818	acyl-CoA synthetase	C
lcl|JFGP01000018.1_cds_KEC69791.1_5838	CSH1819	carnitinyl-CoA dehydratase	I
lcl|JFGP01000018.1_cds_KEC69792.1_5839	CSH1820	ABC transporter substrate-binding protein	E
lcl|JFGP01000018.1_cds_KEC69793.1_5840	CSH1821	peptide ABC transporter permease	E
lcl|JFGP01000018.1_cds_KEC69794.1_5841	CSH1822	ABC transporter permease	E
lcl|JFGP01000018.1_cds_KEC69795.1_5842	CSH1823	ABC transporter	Q
lcl|JFGP01000018.1_cds_KEC69796.1_5843	CSH1824	Cro/CI family transcriptional regulator	-
lcl|JFGP01000018.1_cds_KEC69797.1_5844	CSH1825	ABC transporter substrate-binding protein	E
lcl|JFGP01000018.1_cds_KEC69798.1_5845	CSH1826	peptidase	R
lcl|JFGP01000018.1_cds_KEC69799.1_5846	CSH1827	lipase/esterase	I
lcl|JFGP01000018.1_cds_KEC69801.1_5848	CSH1828	RNA polymerase sigma-E factor	K
lcl|JFGP01000018.1_cds_KEC69802.1_5849	CSH1829	hypothetical protein	R
lcl|JFGP01000018.1_cds_KEC69803.1_5850	CSH1830	gluconolactonase	G
lcl|JFGP01000018.1_cds_KEC69804.1_5851	CSH1831	LacI family transcriptional regulator	K
lcl|JFGP01000018.1_cds_KEC69805.1_5852	CSH1832	L-idonate 5-dehydrogenase	E
lcl|JFGP01000018.1_cds_KEC69806.1_5853	CSH1833	D-isomer specific 2-hydroxyacid dehydrogenase	C
lcl|JFGP01000018.1_cds_KEC69807.1_5854	CSH1834	gluconate 5-dehydrogenase	I
lcl|JFGP01000018.1_cds_KEC69808.1_5855	CSH1835	gluconate kinase	G
lcl|JFGP01000018.1_cds_KEC69809.1_5856	CSH1836	dehydrogenase	I
lcl|JFGP01000018.1_cds_KEC69810.1_5857	CSH1837	sugar ABC transporter ATP-binding protein	G
lcl|JFGP01000018.1_cds_KEC69811.1_5858	CSH1838	sugar ABC transporter permease	G
lcl|JFGP01000018.1_cds_KEC69812.1_5859	CSH1839	sugar ABC transporter substrate-binding protein	G
lcl|JFGP01000018.1_cds_KEC69813.1_5860	CSH1840	hypothetical protein	-
lcl|JFGP01000018.1_cds_KEC69814.1_5861	CSH1841	diguanylate cyclase	-
lcl|JFGP01000018.1_cds_KEC69815.1_5862	CSH1842	methyl-accepting chemotaxis protein	N
lcl|JFGP01000018.1_cds_KEC69816.1_5863	CSH1843	sodium/glucose cotransporter	E
lcl|JFGP01000018.1_cds_KEC69817.1_5864	CSH1844	hypothetical protein	-
lcl|JFGP01000018.1_cds_KEC69818.1_5865	CSH1845	two-component response regulator protein	T
lcl|JFGP01000018.1_cds_KEC69819.1_5866	CSH1846	two-component sensor histidine kinase	T
lcl|JFGP01000018.1_cds_KEC69820.1_5867	CSH1847	AsnC family transcriptional regulator	K
lcl|JFGP01000018.1_cds_KEC69821.1_5868	CSH1848	arginine/ornithine transport ATP-binding protein	E
lcl|JFGP01000018.1_cds_KEC69822.1_5869	CSH1849	histidine-binding periplasmic protein	E
lcl|JFGP01000018.1_cds_KEC69823.1_5870	CSH1850	amino acid ABC transporter permease	E
lcl|JFGP01000018.1_cds_KEC69824.1_5871	CSH1851	octopine transport system permease protein OccM	E
lcl|JFGP01000018.1_cds_KEC69825.1_5872	CSH1852	homocysteine S-methyltransferase	E
lcl|JFGP01000018.1_cds_KEC69826.1_5873	CSH1853	MarR family transcriptional regulator	K
lcl|JFGP01000018.1_cds_KEC69827.1_5874	CSH1854	chloride channel protein	T
lcl|JFGP01000018.1_cds_KEC69828.1_5875	CSH1855	aliphatic sulfonate ABC transporter ATP-binding	P
lcl|JFGP01000018.1_cds_KEC69829.1_5876	CSH1856	aliphatic sulfonate ABC transporter	P
lcl|JFGP01000018.1_cds_KEC69830.1_5877	CSH1857	aliphatic sulfonates transport permease protein	P
lcl|JFGP01000018.1_cds_KEC69831.1_5878	CSH1858	nitrilotriacetate monooxygenase subunit A	H
lcl|JFGP01000018.1_cds_KEC69832.1_5879	CSH1859	IclR family transcriptional regulator	K
lcl|JFGP01000018.1_cds_KEC69833.1_5880	CSH1860	sugar ABC transporter substrate-binding protein	G
lcl|JFGP01000018.1_cds_KEC69834.1_5881	CSH1861	ribose import ATP-binding protein RbsA	G
lcl|JFGP01000018.1_cds_KEC69835.1_5882	CSH1862	permease component of ABC transporter	G
lcl|JFGP01000018.1_cds_KEC69836.1_5883	CSH1863	ribose transport system permease protein RbsC	G
lcl|JFGP01000018.1_cds_KEC69837.1_5884	CSH1864	hypothetical protein	R
lcl|JFGP01000018.1_cds_KEC69838.1_5885	CSH1865	hypothetical protein	E
lcl|JFGP01000018.1_cds_KEC69839.1_5886	CSH1866	hypothetical protein	V
lcl|JFGP01000018.1_cds_KEC69840.1_5887	CSH1867	hypothetical protein	R
lcl|JFGP01000018.1_cds_KEC69841.1_5888	CSH1868	hypothetical protein	S
lcl|JFGP01000018.1_cds_KEC69842.1_5889	CSH1869	sugar phosphate isomerase/epimerase	G
lcl|JFGP01000018.1_cds_KEC69843.1_5890	CSH1870	inositol 2-dehydrogenase/D-chiro-inositol	R
lcl|JFGP01000018.1_cds_KEC69844.1_5891	CSH1871	myo-inositol 2-dehydrogenase	R
lcl|JFGP01000018.1_cds_KEC69845.1_5892	CSH1872	inositol utilization protein H HolH	G
lcl|JFGP01000018.1_cds_KEC69846.1_5893	CSH1873	sugar ABC transporter ATP-binding protein	G
lcl|JFGP01000018.1_cds_KEC69848.1_5895	CSH1874	ribose/xylose/arabinose/galactoside ABC-type	G
lcl|JFGP01000018.1_cds_KEC69849.1_5896	CSH1875	sugar ABC transporter substrate-binding protein	G
lcl|JFGP01000018.1_cds_KEC69850.1_5897	CSH1876	LacI family transcriptional regulator	G
lcl|JFGP01000018.1_cds_KEC69851.1_5898	CSH1877	S-adenosylmethionine 2-demethylmenaquinone	J
lcl|JFGP01000018.1_cds_KEC69852.1_5899	CSH1878	amino acid ABC transporter substrate-binding	E
lcl|JFGP01000018.1_cds_KEC69853.1_5900	CSH1879	amino acid ABC transporter ATP-binding protein	E
lcl|JFGP01000018.1_cds_KEC69854.1_5901	CSH1880	ABC transporter permease	E
lcl|JFGP01000018.1_cds_KEC69855.1_5902	CSH1881	ABC transporter permease	E
lcl|JFGP01000018.1_cds_KEC69856.1_5903	CSH1882	short-chain dehydrogenase	C
lcl|JFGP01000018.1_cds_KEC69857.1_5904	CSH1883	nitrogen assimilation regulatory protein nac	K
lcl|JFGP01000018.1_cds_KEC69858.1_5905	CSH1884	aspartate aminotransferase B	E
lcl|JFGP01000018.1_cds_KEC69859.1_5906	CSH1885	LamB/YcsF family protein	R
lcl|JFGP01000018.1_cds_KEC69860.1_5907	CSH1886	hypothetical protein	E
lcl|JFGP01000018.1_cds_KEC69861.1_5908	CSH1887	hypothetical protein	E
lcl|JFGP01000018.1_cds_KEC69862.1_5909	CSH1888	hypothetical protein	H
lcl|JFGP01000018.1_cds_KEC69863.1_5910	CSH1889	biotin carboxylase	I
lcl|JFGP01000018.1_cds_KEC69864.1_5911	CSH1890	acetyl-CoA carboxylase, biotin carboxyl carrier	H
lcl|JFGP01000018.1_cds_KEC69865.1_5912	CSH1891	transcriptional regulator, CopG family	K
lcl|JFGP01000018.1_cds_KEC69866.1_5913	CSH1892	LacI family transcription regulator	K
lcl|JFGP01000018.1_cds_KEC69867.1_5914	CSH1893	myo-inositol catabolism protein	G
lcl|JFGP01000018.1_cds_KEC69868.1_5915	CSH1894	sugar ABC transporter substrate-binding protein	G
lcl|JFGP01000018.1_cds_KEC69869.1_5916	CSH1895	permease component of ABC transporter	G
lcl|JFGP01000018.1_cds_KEC69870.1_5917	CSH1896	hypothetical protein	G
lcl|JFGP01000018.1_cds_KEC69871.1_5918	CSH1897	sugar ABC transporter ATP-binding protein	E
lcl|JFGP01000018.1_cds_KEC69872.1_5919	CSH1898	oxidoreductase	I
lcl|JFGP01000018.1_cds_KEC69873.1_5920	CSH1899	UDP-galactose-lipid carrier transferase	C
lcl|JFGP01000022.1_cds_KEC69401.1_6421	CSH1900	aldo/keto reductase	R
lcl|JFGP01000022.1_cds_KEC69400.1_6420	CSH1901	LysR family transcriptional regulator	K
lcl|JFGP01000022.1_cds_KEC69399.1_6419	CSH1902	general stress protein 26	S
lcl|JFGP01000022.1_cds_KEC69398.1_6418	CSH1903	hypothetical protein	L
lcl|JFGP01000022.1_cds_KEC69397.1_6417	CSH1904	hypothetical protein	-
lcl|JFGP01000022.1_cds_KEC69396.1_6416	CSH1905	30S ribosomal protein S21	J
lcl|JFGP01000022.1_cds_KEC69394.1_6414	CSH1906	hypothetical protein	-
lcl|JFGP01000022.1_cds_KEC69393.1_6413	CSH1907	hypothetical protein	-
lcl|JFGP01000022.1_cds_KEC69392.1_6412	CSH1908	transcriptional regulatory protein ChvI	T
lcl|JFGP01000022.1_cds_KEC69391.1_6411	CSH1909	two-component sensor histidine kinase	-
lcl|JFGP01000022.1_cds_KEC69390.1_6410	CSH1910	TetR family transcriptional regulator	K
lcl|JFGP01000022.1_cds_KEC69389.1_6409	CSH1911	small transmembrane subunit, TRAP-transport	G
lcl|JFGP01000022.1_cds_KEC69388.1_6408	CSH1912	C4-dicarboxylate transport system, permease	G
lcl|JFGP01000022.1_cds_KEC69387.1_6407	CSH1913	extracytoplasmic solute receptor of	G
lcl|JFGP01000022.1_cds_KEC69385.1_6405	CSH1914	4-hydroxyphenylpyruvate dioxygenase	E
lcl|JFGP01000022.1_cds_KEC69384.1_6404	CSH1915	short chain dehydrogenase/reductase	I
lcl|JFGP01000022.1_cds_KEC69383.1_6403	CSH1916	ribitol 2-dehydrogenase	C
lcl|JFGP01000022.1_cds_KEC69381.1_6401	CSH1917	sugar ABC transporter permease	G
lcl|JFGP01000022.1_cds_KEC69380.1_6400	CSH1918	sugar ABC transporter ATP-binding protein	G
lcl|JFGP01000022.1_cds_KEC69379.1_6399	CSH1919	sugar ABC transporter substrate-binding protein	G
lcl|JFGP01000022.1_cds_KEC69378.1_6398	CSH1920	AraC family transcriptional regulator	K
lcl|JFGP01000022.1_cds_KEC69377.1_6397	CSH1921	trehalose-phosphatase	G
lcl|JFGP01000022.1_cds_KEC69376.1_6396	CSH1922	hypothetical protein	K
lcl|JFGP01000022.1_cds_KEC69374.1_6394	CSH1923	plasmid partitioning protein RepA	N
lcl|JFGP01000022.1_cds_KEC69373.1_6393	CSH1924	plasmid partitioning protein RepB	D
lcl|JFGP01000022.1_cds_KEC69372.1_6392	CSH1925	replication initiation protein RepC	K
lcl|JFGP01000022.1_cds_KEC69371.1_6391	CSH1926	hypothetical protein	X
lcl|JFGP01000022.1_cds_KEC69370.1_6390	CSH1927	hypothetical protein	V
lcl|JFGP01000022.1_cds_KEC69368.1_6388	CSH1928	oxidoreductase	H
lcl|JFGP01000022.1_cds_KEC69367.1_6387	CSH1929	nitrilotriacetate monooxygenase protein	H
lcl|JFGP01000022.1_cds_KEC69366.1_6386	CSH1930	hippurate hydrolase	R
lcl|JFGP01000022.1_cds_KEC69365.1_6385	CSH1931	acetyltransferase	J
lcl|JFGP01000022.1_cds_KEC69364.1_6384	CSH1932	amino acid ABC transporter ATP-binding protein	E
lcl|JFGP01000022.1_cds_KEC69363.1_6383	CSH1933	amino acid ABC transporter substrate-binding	E
lcl|JFGP01000022.1_cds_KEC69360.1_6380	CSH1934	oxidoreductase	H
lcl|JFGP01000022.1_cds_KEC69359.1_6379	CSH1935	2-hydroxychromene-2-carboxylate isomerase	Q
lcl|JFGP01000022.1_cds_KEC69358.1_6378	CSH1936	FMN reductase (NADPH)	C
lcl|JFGP01000022.1_cds_KEC69357.1_6377	CSH1937	hypothetical protein	-
lcl|JFGP01000022.1_cds_KEC69355.1_6375	CSH1938	hypothetical protein	R
lcl|JFGP01000022.1_cds_KEC69354.1_6374	CSH1939	hypothetical protein	-
lcl|JFGP01000022.1_cds_KEC69353.1_6373	CSH1940	cation transport protein ChaC	P
lcl|JFGP01000022.1_cds_KEC69352.1_6372	CSH1941	taurine uptake ABC transporter permease	P
lcl|JFGP01000022.1_cds_KEC69351.1_6371	CSH1942	taurine uptake ABC transporter permease	P
lcl|JFGP01000022.1_cds_KEC69350.1_6370	CSH1943	taurine uptake ABC transporter substrate-binding	P
lcl|JFGP01000022.1_cds_KEC69349.1_6369	CSH1944	hypothetical protein	R
lcl|JFGP01000022.1_cds_KEC69348.1_6368	CSH1945	GntR family transcriptional regulator	K
lcl|JFGP01000022.1_cds_KEC69346.1_6366	CSH1946	hypothetical protein	-
lcl|JFGP01000022.1_cds_KEC69345.1_6365	CSH1947	hypothetical protein	H
lcl|JFGP01000022.1_cds_KEC69344.1_6364	CSH1948	flavoprotein oxidoreductase	C
lcl|JFGP01000022.1_cds_KEC69343.1_6363	CSH1949	monooxygenase	H
lcl|JFGP01000022.1_cds_KEC69342.1_6362	CSH1950	aldehyde dehydrogenase	C
lcl|JFGP01000022.1_cds_KEC69341.1_6361	CSH1951	hypothetical protein	-
lcl|JFGP01000022.1_cds_KEC69340.1_6360	CSH1952	spermidine/putrescine-binding periplasmic	E
lcl|JFGP01000022.1_cds_KEC69339.1_6359	CSH1953	spermidine/putrescine transport system permease	E
lcl|JFGP01000022.1_cds_KEC69338.1_6358	CSH1954	ABC transporter permease	E
lcl|JFGP01000022.1_cds_KEC69337.1_6357	CSH1955	spermidine/putrescine import ATP-binding protein	E
lcl|JFGP01000022.1_cds_KEC69336.1_6356	CSH1956	succinate-semialdehyde dehydrogenase (NAD(P)(+))	C
lcl|JFGP01000022.1_cds_KEC69334.1_6354	CSH1957	FAD dependent oxidoreductase	-
lcl|JFGP01000022.1_cds_KEC69333.1_6353	CSH1958	NAD-dependent epimerase/dehydratase	-
lcl|JFGP01000022.1_cds_KEC69332.1_6352	CSH1959	GHMP kinase	R
lcl|JFGP01000022.1_cds_KEC69331.1_6351	CSH1960	histidinol-phosphate phosphatase family protein	J
lcl|JFGP01000022.1_cds_KEC69330.1_6350	CSH1961	NAD-dependent epimerase/dehydratase	M
lcl|JFGP01000022.1_cds_KEC69329.1_6349	CSH1962	hypothetical protein	-
lcl|JFGP01000022.1_cds_KEC69328.1_6348	CSH1963	hypothetical protein	-
lcl|JFGP01000022.1_cds_KEC69327.1_6347	CSH1964	glycosyl transferase family 2	M
lcl|JFGP01000022.1_cds_KEC69326.1_6346	CSH1965	phosphoheptose isomerase	G
lcl|JFGP01000022.1_cds_KEC69322.1_6342	CSH1966	binding-protein-dependent transport systems	G
lcl|JFGP01000022.1_cds_KEC69321.1_6341	CSH1967	sugar ABC transporter permease	G
lcl|JFGP01000022.1_cds_KEC69320.1_6340	CSH1968	extracellular solute-binding protein family 1	G
lcl|JFGP01000022.1_cds_KEC69319.1_6339	CSH1969	alpha-L-rhamnosidase	G
lcl|JFGP01000022.1_cds_KEC69318.1_6338	CSH1970	LacI family transcription regulator	K
lcl|JFGP01000022.1_cds_KEC69317.1_6337	CSH1971	dihydrodipicolinate synthetase	E
lcl|JFGP01000022.1_cds_KEC69316.1_6336	CSH1972	GntR family transcriptional regulator	K
lcl|JFGP01000022.1_cds_KEC69315.1_6335	CSH1973	FMN reductase (NADPH)	C
lcl|JFGP01000022.1_cds_KEC69314.1_6334	CSH1974	hypothetical protein	H
lcl|JFGP01000022.1_cds_KEC69313.1_6333	CSH1975	branched-chain amino acid ABC transporter	E
lcl|JFGP01000022.1_cds_KEC69312.1_6332	CSH1976	branched-chain amino acid ABC transporter	E
lcl|JFGP01000022.1_cds_KEC69311.1_6331	CSH1977	branched-chain amino acid transport permease	E
lcl|JFGP01000022.1_cds_KEC69310.1_6330	CSH1978	Leu/Ile/Val-binding protein	E
lcl|JFGP01000022.1_cds_KEC69309.1_6329	CSH1979	branched chain amino acid ABC transporter	E
lcl|JFGP01000022.1_cds_KEC69308.1_6328	CSH1980	acyl-CoA dehydrogenase	I
lcl|JFGP01000022.1_cds_KEC69307.1_6327	CSH1981	alpha-L-fucosidase	G
lcl|JFGP01000022.1_cds_KEC69306.1_6326	CSH1982	ribose operon repressor	K
lcl|JFGP01000022.1_cds_KEC69305.1_6325	CSH1983	substrate-binding component of ABC transporter	E
lcl|JFGP01000022.1_cds_KEC69304.1_6324	CSH1984	oligopeptide transport system permease protein	E
lcl|JFGP01000022.1_cds_KEC69303.1_6323	CSH1985	permease component of ABC transporter	E
lcl|JFGP01000022.1_cds_KEC69302.1_6322	CSH1986	oligopeptide transport ATP-binding protein AppD	E
lcl|JFGP01000022.1_cds_KEC69301.1_6321	CSH1987	oligopeptide transport ATP-binding protein AppF	E
lcl|JFGP01000022.1_cds_KEC69300.1_6320	CSH1988	5-deoxy-glucuronate isomerase	G
lcl|JFGP01000022.1_cds_KEC69299.1_6319	CSH1989	hypothetical protein	G
lcl|JFGP01000022.1_cds_KEC69298.1_6318	CSH1990	hypothetical protein	G
lcl|JFGP01000022.1_cds_KEC69297.1_6317	CSH1991	glycerate dehydrogenase	H
lcl|JFGP01000022.1_cds_KEC69296.1_6316	CSH1992	hypothetical protein	M
lcl|JFGP01000022.1_cds_KEC69295.1_6315	CSH1993	acriflavin resistance efflux transporter	V
lcl|JFGP01000022.1_cds_KEC69294.1_6314	CSH1994	efflux cation transporter protein	M
lcl|JFGP01000022.1_cds_KEC69293.1_6313	CSH1995	two-component response regulator protein	T
lcl|JFGP01000022.1_cds_KEC69292.1_6312	CSH1996	sensor protein CpxA	T
lcl|JFGP01000022.1_cds_KEC69291.1_6311	CSH1997	NodT, RND efflux system, outer membrane	M
lcl|JFGP01000022.1_cds_KEC69290.1_6310	CSH1998	citrate lyase, beta subunit protein	G
lcl|JFGP01000022.1_cds_KEC69289.1_6309	CSH1999	MaoC dehydratase family protein	I
lcl|JFGP01000022.1_cds_KEC69288.1_6308	CSH2000	3-methylcrotonoyl-CoA carboxylase subunit alpha	I
lcl|JFGP01000022.1_cds_KEC69287.1_6307	CSH2001	methylcrotonyl-CoA carboxylase subunit beta	I
lcl|JFGP01000022.1_cds_KEC69286.1_6306	CSH2002	isovaleryl-CoA dehydrogenase	I
lcl|JFGP01000022.1_cds_KEC69280.1_6300	CSH2003	AraC family transcriptional regulator	K
lcl|JFGP01000022.1_cds_KEC69279.1_6299	CSH2004	3-hydroxyacyl-CoA dehydrogenase	I
lcl|JFGP01000022.1_cds_KEC69278.1_6298	CSH2005	acetyl-CoA acetyltransferase	I
lcl|JFGP01000022.1_cds_KEC69277.1_6297	CSH2006	acyl-CoA dehydrogenase	I
lcl|JFGP01000022.1_cds_KEC69276.1_6296	CSH2007	2-oxoisovalerate dehydrogenase subunit alpha	C
lcl|JFGP01000022.1_cds_KEC69275.1_6295	CSH2008	2-oxoisovalerate dehydrogenase subunit beta	C
lcl|JFGP01000022.1_cds_KEC69274.1_6294	CSH2009	branched-chain alpha-keto acid dehydrogenase E2	C
lcl|JFGP01000022.1_cds_KEC69273.1_6293	CSH2010	dihydrolipoamide dehydrogenase	C
lcl|JFGP01000022.1_cds_KEC69272.1_6292	CSH2011	hypothetical protein	O
lcl|JFGP01000022.1_cds_KEC69271.1_6291	CSH2012	nodulation competitiveness protein nfeD	O
lcl|JFGP01000022.1_cds_KEC69270.1_6290	CSH2013	hypothetical protein	R
lcl|JFGP01000022.1_cds_KEC69269.1_6289	CSH2014	hypothetical protein	-
lcl|JFGP01000022.1_cds_KEC69268.1_6288	CSH2015	AAA ATPase	L
lcl|JFGP01000022.1_cds_KEC69267.1_6287	CSH2016	type II/IV secretion system protein TadC,	W
lcl|JFGP01000022.1_cds_KEC69266.1_6286	CSH2017	pilus assembly protein TadB	U
lcl|JFGP01000022.1_cds_KEC69265.1_6285	CSH2018	type II/IV secretion system ATP hydrolase	U
lcl|JFGP01000022.1_cds_KEC69264.1_6284	CSH2019	hypothetical protein	M
lcl|JFGP01000022.1_cds_KEC69263.1_6283	CSH2020	pilus assembly protein	U
lcl|JFGP01000022.1_cds_KEC69262.1_6282	CSH2021	hypothetical protein	-
lcl|JFGP01000022.1_cds_KEC69261.1_6281	CSH2022	hypothetical protein	U
lcl|JFGP01000022.1_cds_KEC69260.1_6280	CSH2023	hypothetical protein	U
lcl|JFGP01000022.1_cds_KEC69259.1_6279	CSH2024	hypothetical protein	-
lcl|JFGP01000022.1_cds_KEC69258.1_6278	CSH2025	pilus assembly protein	U
lcl|JFGP01000022.1_cds_KEC69257.1_6277	CSH2026	CpaB pilus assembly protein	U
lcl|JFGP01000022.1_cds_KEC69256.1_6276	CSH2027	hypothetical protein	-
lcl|JFGP01000022.1_cds_KEC69255.1_6275	CSH2028	hypothetical protein	O
lcl|JFGP01000022.1_cds_KEC69254.1_6274	CSH2029	sensory box/GGDEF family protein	-
lcl|JFGP01000022.1_cds_KEC69253.1_6273	CSH2030	adenylate/guanylate cyclase	R
lcl|JFGP01000022.1_cds_KEC69252.1_6272	CSH2031	hypothetical protein	G
lcl|JFGP01000022.1_cds_KEC69251.1_6271	CSH2032	hypothetical protein	Q
lcl|JFGP01000022.1_cds_KEC69250.1_6270	CSH2033	oligopeptide transport ATP-binding protein	E
lcl|JFGP01000022.1_cds_KEC69249.1_6269	CSH2034	oligopeptide transport ATP-binding protein OppD	E
lcl|JFGP01000022.1_cds_KEC69248.1_6268	CSH2035	binding-protein-dependent transport system inner	E
lcl|JFGP01000022.1_cds_KEC69247.1_6267	CSH2036	oligopeptide transport system permease protein	E
lcl|JFGP01000022.1_cds_KEC69246.1_6266	CSH2037	dipeptide-binding ABC transporter	E
lcl|JFGP01000022.1_cds_KEC69245.1_6265	CSH2038	IclR family transcriptional regulator	-
lcl|JFGP01000022.1_cds_KEC69244.1_6264	CSH2039	dimethylmenaquinone methyltransferase	J
lcl|JFGP01000018.1_cds_KEC69744.1_5791	CSH2040	LacI family transcriptional regulator	K
lcl|JFGP01000018.1_cds_KEC69745.1_5792	CSH2041	extracellular solute-binding protein family 1	G
lcl|JFGP01000018.1_cds_KEC69746.1_5793	CSH2042	protein-dependent transport systems inner	G
lcl|JFGP01000018.1_cds_KEC69747.1_5794	CSH2043	protein-dependent transport systems inner	G
lcl|JFGP01000018.1_cds_KEC69748.1_5795	CSH2044	trehalose import ATP-binding protein SugC	E
lcl|JFGP01000018.1_cds_KEC69749.1_5796	CSH2045	inulin fructotransferase	-
lcl|JFGP01000018.1_cds_KEC69750.1_5797	CSH2046	glycosyl hydrolase family 32 domain protein	G
lcl|JFGP01000018.1_cds_KEC69751.1_5798	CSH2047	hypothetical protein	X
lcl|JFGP01000018.1_cds_KEC69752.1_5799	CSH2048	hypothetical protein	K
lcl|JFGP01000018.1_cds_KEC69753.1_5800	CSH2049	oxidoreductase, FMN-binding protein	C
lcl|JFGP01000018.1_cds_KEC69754.1_5801	CSH2050	amino acid ABC transporter substrate-binding	E
lcl|JFGP01000018.1_cds_KEC69755.1_5802	CSH2051	HTH-type transcriptional regulator CdhR	K
lcl|JFGP01000018.1_cds_KEC69756.1_5803	CSH2052	GntR family transcriptional regulator	K
lcl|JFGP01000018.1_cds_KEC69757.1_5804	CSH2053	ABC transporter substrate-binding protein	P
lcl|JFGP01000018.1_cds_KEC69758.1_5805	CSH2054	ABC transporter ATP-binding protein	P
lcl|JFGP01000018.1_cds_KEC69759.1_5806	CSH2055	binding-protein-dependent transport systems	P
lcl|JFGP01000018.1_cds_KEC69760.1_5807	CSH2056	dihydroxy-acid dehydratase	E
lcl|JFGP01000018.1_cds_KEC69761.1_5808	CSH2057	hypothetical protein	J
lcl|JFGP01000018.1_cds_KEC69762.1_5809	CSH2058	two-component response regulator protein	T
lcl|JFGP01000018.1_cds_KEC69763.1_5810	CSH2059	two-component sensor histidine kinase	T
lcl|JFGP01000018.1_cds_KEC69764.1_5811	CSH2060	sugar ABC transporter substrate-binding protein	G
lcl|JFGP01000018.1_cds_KEC69765.1_5812	CSH2061	ribose import ATP-binding protein RbsA 1	G
lcl|JFGP01000018.1_cds_KEC69766.1_5813	CSH2062	inner-membrane translocator	G
lcl|JFGP01000018.1_cds_KEC69767.1_5814	CSH2063	permease component of ABC transporter	G
lcl|JFGP01000018.1_cds_KEC69768.1_5815	CSH2064	gluconolactonase precursor protein	G

## Sheet: nodule strain phaseoli
Additional File 5. Strain-specific genes in R. phaseoli CIAT652.
gene key	cluster	function	COG
lcl|CP001074.1_cds_ACE89041.1_38	CPE2	hypothetical protein	-
lcl|CP001074.1_cds_ACE89065.1_62	CPE3	hypothetical protein	-
lcl|CP001074.1_cds_ACE89092.1_89	CPE4	hypothetical conserved protein	-
lcl|CP001074.1_cds_ACE89103.1_100	CPE5	putative fusion protein: hypothetical conserved	-
lcl|CP001074.1_cds_ACE89120.1_117	CPE6	hypothetical protein	-
lcl|CP001074.1_cds_ACE89125.1_122	CPE7	hypothetical protein	-
lcl|CP001074.1_cds_ACE89144.1_141	CPE8	hypothetical protein	-
lcl|CP001074.1_cds_ACE89175.1_172	CPE9	hypothetical protein	-
lcl|CP001074.1_cds_ACE89177.1_174	CPE10	hypothetical conserved protein	-
lcl|CP001074.1_cds_ACE89224.1_221	CPE11	hypothetical protein	-
lcl|CP001074.1_cds_ACE89226.1_223	CPE12	hypothetical protein	-
lcl|CP001074.1_cds_ACE89269.1_266	CPE13	hypothetical protein	-
lcl|CP001074.1_cds_ACE89290.1_287	CPE14	hypothetical protein	-
lcl|CP001074.1_cds_ACE89319.1_316	CPE15	hypothetical protein	-
lcl|CP001074.1_cds_ACE89326.1_323	CPE16	hypothetical protein	-
lcl|CP001074.1_cds_ACE89327.1_324	CPE17	hypothetical protein	-
lcl|CP001074.1_cds_ACE89338.1_335	CPE18	hypothetical protein	-
lcl|CP001074.1_cds_ACE89343.1_340	CPE19	hypothetical conserved protein	-
lcl|CP001074.1_cds_ACE89379.1_376	CPE20	hypothetical protein	-
lcl|CP001074.1_cds_ACE89390.1_387	CPE21	hypothetical protein	-
lcl|CP001074.1_cds_ACE89402.1_399	CPE22	hypothetical protein	-
lcl|CP001074.1_cds_ACE89477.1_474	CPE23	hypothetical protein	-
lcl|CP001074.1_cds_ACE89478.1_475	CPE24	hypothetical protein	K
lcl|CP001074.1_cds_ACE89479.1_476	CPE25	hypothetical protein	-
lcl|CP001074.1_cds_ACE89480.1_477	CPE26	hypothetical protein	K
lcl|CP001074.1_cds_ACE89481.1_478	CPE27	hypothetical protein	-
lcl|CP001074.1_cds_ACE89482.1_479	CPE28	hypothetical protein	-
lcl|CP001074.1_cds_ACE89483.1_480	CPE29	hypothetical protein	-
lcl|CP001074.1_cds_ACE89484.1_481	CPE30	hypothetical protein	-
lcl|CP001074.1_cds_ACE89485.1_482	CPE31	hypothetical conserved protein	X
lcl|CP001074.1_cds_ACE89486.1_483	CPE32	hypothetical protein	-
lcl|CP001074.1_cds_ACE89487.1_484	CPE33	hypothetical protein	-
lcl|CP001074.1_cds_ACE89488.1_485	CPE34	hypothetical conserved protein	-
lcl|CP001074.1_cds_ACE89490.1_487	CPE35	hypothetical protein	-
lcl|CP001074.1_cds_ACE89491.1_488	CPE36	hypothetical protein	-
lcl|CP001074.1_cds_ACE89492.1_489	CPE37	hypothetical protein	-
lcl|CP001074.1_cds_ACE89493.1_490	CPE38	hypothetical protein	-
lcl|CP001074.1_cds_ACE89494.1_491	CPE39	hypothetical protein	-
lcl|CP001074.1_cds_ACE89496.1_493	CPE40	hypothetical protein	-
lcl|CP001074.1_cds_ACE89497.1_494	CPE41	hypothetical protein	-
lcl|CP001074.1_cds_ACE89500.1_497	CPE42	hypothetical protein	-
lcl|CP001074.1_cds_ACE89501.1_498	CPE43	putative DNA methylase protein	L
lcl|CP001074.1_cds_ACE89509.1_506	CPE44	hypothetical protein	-
lcl|CP001074.1_cds_ACE89514.1_511	CPE45	hypothetical conserved protein	-
lcl|CP001074.1_cds_ACE89521.1_518	CPE46	hypothetical protein	-
lcl|CP001074.1_cds_ACE89524.1_521	CPE47	hypothetical protein	-
lcl|CP001074.1_cds_ACE89526.1_523	CPE48	hypothetical protein	-
lcl|CP001074.1_cds_ACE89550.1_547	CPE49	hypothetical protein	-
lcl|CP001074.1_cds_ACE89561.1_558	CPE50	hypothetical protein	-
lcl|CP001074.1_cds_ACE89565.1_562	CPE51	hypothetical protein	-
lcl|CP001074.1_cds_ACE89566.1_563	CPE52	hypothetical protein	-
lcl|CP001074.1_cds_ACE89569.1_566	CPE53	hypothetical protein	-
lcl|CP001074.1_cds_ACE89593.1_590	CPE54	hypothetical protein	-
lcl|CP001074.1_cds_ACE89607.1_604	CPE55	hypothetical protein	-
lcl|CP001074.1_cds_ACE89617.1_614	CPE56	hypothetical protein	-
lcl|CP001074.1_cds_ACE89701.1_698	CPE57	hypothetical protein	-
lcl|CP001074.1_cds_ACE89763.1_760	CPE58	hypothetical protein	-
lcl|CP001074.1_cds_ACE89778.1_775	CPE59	hypothetical protein	-
lcl|CP001074.1_cds_ACE89791.1_788	CPE60	hypothetical protein	-
lcl|CP001074.1_cds_ACE89795.1_792	CPE61	putative rhizobiocin/RTX toxin and	-
lcl|CP001074.1_cds_ACE89815.1_812	CPE62	putative glucose-1-phosphate	M
lcl|CP001074.1_cds_ACE89816.1_813	CPE63	hypothetical conserved protein	M
lcl|CP001074.1_cds_ACE89817.1_814	CPE64	putative aminotransferase protein	M
lcl|CP001074.1_cds_ACE89818.1_815	CPE65	putative polysaccharide ABC transporter,	G
lcl|CP001074.1_cds_ACE89830.1_827	CPE66	hypothetical conserved protein	-
lcl|CP001074.1_cds_ACE89831.1_828	CPE67	putative fusion protein: glycosyltransferase and	-
lcl|CP001074.1_cds_ACE89832.1_829	CPE68	hypothetical conserved protein	D
lcl|CP001074.1_cds_ACE89833.1_830	CPE69	hypothetical protein	-
lcl|CP001074.1_cds_ACE89834.1_831	CPE70	hypothetical conserved protein	-
lcl|CP001074.1_cds_ACE89835.1_832	CPE71	probable dTDP-glucose 4,6-dehydratase protein	M
lcl|CP001074.1_cds_ACE89837.1_834	CPE72	probable GDP-L-fucose synthase protein	M
lcl|CP001074.1_cds_ACE89839.1_836	CPE73	hypothetical protein	-
lcl|CP001074.1_cds_ACE89840.1_837	CPE74	hypothetical protein	-
lcl|CP001074.1_cds_ACE89841.1_838	CPE75	hypothetical protein	-
lcl|CP001074.1_cds_ACE89842.1_839	CPE76	hypothetical protein	-
lcl|CP001074.1_cds_ACE89843.1_840	CPE77	hypothetical protein	-
lcl|CP001074.1_cds_ACE89844.1_841	CPE78	hypothetical protein	-
lcl|CP001074.1_cds_ACE89845.1_842	CPE79	hypothetical protein	-
lcl|CP001074.1_cds_ACE89846.1_843	CPE80	hypothetical protein	-
lcl|CP001074.1_cds_ACE89847.1_844	CPE81	hypothetical protein	-
lcl|CP001074.1_cds_845	CPE82	pseudogene	-
lcl|CP001074.1_cds_ACE89848.1_846	CPE83	hypothetical protein	-
lcl|CP001074.1_cds_ACE89849.1_847	CPE84	hypothetical protein	-
lcl|CP001074.1_cds_ACE89850.1_848	CPE85	hypothetical conserved protein	-
lcl|CP001074.1_cds_ACE89851.1_849	CPE86	probable type I restriction-modification system	M
lcl|CP001074.1_cds_ACE89852.1_850	CPE87	probable type I restriction-modification system	V
lcl|CP001074.1_cds_ACE89853.1_851	CPE88	probable type I restriction-modification system	V
lcl|CP001074.1_cds_ACE89854.1_852	CPE89	hypothetical conserved protein	R
lcl|CP001074.1_cds_ACE89855.1_853	CPE90	hypothetical protein	-
lcl|CP001074.1_cds_ACE89856.1_854	CPE91	probable restriction endonuclease protein	R
lcl|CP001074.1_cds_ACE89857.1_855	CPE92	hypothetical protein	-
lcl|CP001074.1_cds_ACE89858.1_856	CPE93	hypothetical conserved protein	-
lcl|CP001074.1_cds_ACE89898.1_896	CPE94	hypothetical conserved protein	-
lcl|CP001074.1_cds_ACE89931.1_929	CPE95	hypothetical protein	-
lcl|CP001074.1_cds_ACE89970.1_968	CPE96	hypothetical protein	-
lcl|CP001074.1_cds_ACE90013.1_1011	CPE97	hypothetical protein	-
lcl|CP001074.1_cds_ACE90049.1_1047	CPE98	hypothetical protein	-
lcl|CP001074.1_cds_ACE90050.1_1048	CPE99	hypothetical protein	-
lcl|CP001074.1_cds_ACE90060.1_1058	CPE100	hypothetical protein	-
lcl|CP001074.1_cds_ACE90074.1_1072	CPE101	hypothetical protein	-
lcl|CP001074.1_cds_ACE90075.1_1073	CPE102	hypothetical protein	-
lcl|CP001074.1_cds_ACE90076.1_1074	CPE103	hypothetical protein	-
lcl|CP001074.1_cds_ACE90077.1_1075	CPE104	hypothetical protein	R
lcl|CP001074.1_cds_ACE90080.1_1078	CPE105	hypothetical protein	-
lcl|CP001074.1_cds_ACE90081.1_1079	CPE106	putative tellurite resistance (toxic anion	V
lcl|CP001074.1_cds_ACE90082.1_1080	CPE107	hypothetical protein	-
lcl|CP001074.1_cds_ACE90085.1_1083	CPE108	hypothetical protein	-
lcl|CP001074.1_cds_ACE90096.1_1094	CPE109	putative helicase/DNA methylase hybrid protein	K
lcl|CP001074.1_cds_1095	CPE110	pseudogene	-
lcl|CP001074.1_cds_ACE90097.1_1096	CPE111	hypothetical protein	-
lcl|CP001074.1_cds_ACE90099.1_1098	CPE112	hypothetical protein	-
lcl|CP001074.1_cds_ACE90100.1_1099	CPE113	hypothetical conserved protein	-
lcl|CP001074.1_cds_ACE90105.1_1104	CPE114	hypothetical protein	-
lcl|CP001074.1_cds_ACE90107.1_1106	CPE115	hypothetical conserved protein	X
lcl|CP001074.1_cds_ACE90110.1_1109	CPE116	hypothetical protein	-
lcl|CP001074.1_cds_ACE90114.1_1113	CPE117	hypothetical protein	-
lcl|CP001074.1_cds_1119	CPE118	pseudogene	-
lcl|CP001074.1_cds_ACE90124.1_1124	CPE119	hypothetical protein	-
lcl|CP001074.1_cds_ACE90130.1_1130	CPE120	hypothetical conserved protein	-
lcl|CP001074.1_cds_ACE90131.1_1131	CPE121	hypothetical protein	-
lcl|CP001074.1_cds_ACE90132.1_1132	CPE122	hypothetical conserved protein	-
lcl|CP001074.1_cds_ACE90134.1_1134	CPE123	putative transporter, permease protein	-
lcl|CP001074.1_cds_ACE90138.1_1138	CPE124	hypothetical protein	-
lcl|CP001074.1_cds_ACE90140.1_1140	CPE125	putative transmembrane protein	-
lcl|CP001074.1_cds_ACE90148.1_1148	CPE126	hypothetical protein	-
lcl|CP001074.1_cds_ACE90150.1_1150	CPE127	hypothetical protein	-
lcl|CP001074.1_cds_ACE90158.1_1158	CPE128	hypothetical protein	-
lcl|CP001074.1_cds_ACE90176.1_1176	CPE129	hypothetical protein	-
lcl|CP001074.1_cds_ACE90178.1_1178	CPE130	hypothetical protein	-
lcl|CP001074.1_cds_ACE90187.1_1187	CPE131	hypothetical protein	-
lcl|CP001074.1_cds_ACE90188.1_1188	CPE132	putative transcriptional regulator protein, TetR	K
lcl|CP001074.1_cds_ACE90189.1_1189	CPE133	hypothetical conserved protein	G
lcl|CP001074.1_cds_ACE90190.1_1190	CPE134	hypothetical protein	-
lcl|CP001074.1_cds_ACE90191.1_1191	CPE135	hypothetical protein	-
lcl|CP001074.1_cds_ACE90221.1_1221	CPE136	hypothetical protein	-
lcl|CP001074.1_cds_ACE90249.1_1249	CPE137	hypothetical protein	-
lcl|CP001074.1_cds_ACE90257.1_1257	CPE138	hypothetical protein	-
lcl|CP001074.1_cds_ACE90263.1_1263	CPE139	hypothetical protein	-
lcl|CP001074.1_cds_ACE90275.1_1275	CPE140	hypothetical protein	-
lcl|CP001074.1_cds_ACE90314.1_1314	CPE141	hypothetical conserved protein	-
lcl|CP001074.1_cds_ACE90315.1_1315	CPE142	hypothetical conserved protein	-
lcl|CP001074.1_cds_ACE90316.1_1316	CPE143	hypothetical conserved protein	-
lcl|CP001074.1_cds_ACE90334.1_1334	CPE144	hypothetical protein	-
lcl|CP001074.1_cds_ACE90335.1_1335	CPE145	hypothetical conserved protein	-
lcl|CP001074.1_cds_ACE90342.1_1343	CPE146	hypothetical protein	-
lcl|CP001074.1_cds_ACE90344.1_1345	CPE147	hypothetical protein	-
lcl|CP001074.1_cds_ACE90359.1_1360	CPE148	hypothetical protein	-
lcl|CP001074.1_cds_ACE90390.1_1391	CPE149	hypothetical protein	-
lcl|CP001074.1_cds_ACE90415.1_1416	CPE150	hypothetical protein	-
lcl|CP001074.1_cds_ACE90425.1_1426	CPE151	porin outer membrane protein	M
lcl|CP001074.1_cds_ACE90449.1_1450	CPE152	hypothetical conserved protein	-
lcl|CP001074.1_cds_ACE90474.1_1476	CPE153	hypothetical protein	-
lcl|CP001074.1_cds_ACE90573.1_1575	CPE154	hypothetical protein	-
lcl|CP001074.1_cds_ACE90595.1_1597	CPE155	hypothetical protein	-
lcl|CP001074.1_cds_ACE90621.1_1623	CPE156	hypothetical protein	-
lcl|CP001074.1_cds_ACE90626.1_1628	CPE157	putative acetyltransferase protein	-
lcl|CP001074.1_cds_ACE90627.1_1629	CPE158	hypothetical protein	-
lcl|CP001074.1_cds_ACE90647.1_1649	CPE159	hypothetical protein	-
lcl|CP001074.1_cds_ACE90648.1_1650	CPE160	hypothetical protein	-
lcl|CP001074.1_cds_ACE90692.1_1694	CPE161	hypothetical protein	-
lcl|CP001074.1_cds_ACE90756.1_1758	CPE162	hypothetical protein	-
lcl|CP001074.1_cds_ACE90763.1_1765	CPE163	hypothetical protein	-
lcl|CP001074.1_cds_ACE90814.1_1816	CPE164	hypothetical protein	-
lcl|CP001074.1_cds_ACE90847.1_1849	CPE165	hypothetical protein	-
lcl|CP001074.1_cds_ACE90892.1_1894	CPE166	hypothetical conserved protein	-
lcl|CP001074.1_cds_ACE90937.1_1939	CPE167	hypothetical protein	-
lcl|CP001074.1_cds_ACE90946.1_1948	CPE168	hypothetical protein	-
lcl|CP001074.1_cds_ACE90952.1_1954	CPE169	hypothetical protein	-
lcl|CP001074.1_cds_ACE91000.1_2002	CPE170	hypothetical protein	-
lcl|CP001074.1_cds_ACE91038.1_2041	CPE171	hypothetical protein	-
lcl|CP001074.1_cds_ACE91050.1_2053	CPE172	hypothetical protein	-
lcl|CP001074.1_cds_ACE91077.1_2081	CPE173	hypothetical conserved protein	-
lcl|CP001074.1_cds_ACE91078.1_2082	CPE174	hypothetical protein	-
lcl|CP001074.1_cds_ACE91084.1_2088	CPE175	hypothetical protein	-
lcl|CP001074.1_cds_ACE91164.1_2169	CPE176	hypothetical protein	-
lcl|CP001074.1_cds_ACE91165.1_2170	CPE177	hypothetical protein	-
lcl|CP001074.1_cds_ACE91166.1_2171	CPE178	hypothetical protein	-
lcl|CP001074.1_cds_ACE91167.1_2172	CPE179	hypothetical protein	-
lcl|CP001074.1_cds_ACE91168.1_2173	CPE180	hypothetical protein	-
lcl|CP001074.1_cds_ACE91169.1_2174	CPE181	hypothetical protein	-
lcl|CP001074.1_cds_ACE91170.1_2175	CPE182	hypothetical protein	-
lcl|CP001074.1_cds_ACE91171.1_2176	CPE183	putative oxidoreductase protein	O
lcl|CP001074.1_cds_ACE91172.1_2177	CPE184	putative thioredoxin protein	O
lcl|CP001074.1_cds_ACE91173.1_2178	CPE185	hypothetical conserved protein	S
lcl|CP001074.1_cds_ACE91174.1_2179	CPE186	probable multicopper oxidase protein	D
lcl|CP001074.1_cds_ACE91175.1_2180	CPE187	hypothetical conserved protein	-
lcl|CP001074.1_cds_ACE91177.1_2182	CPE188	putative cation efflux system protein	M
lcl|CP001074.1_cds_ACE91178.1_2183	CPE189	hypothetical conserved protein	-
lcl|CP001074.1_cds_ACE91179.1_2184	CPE190	hypothetical conserved protein	-
lcl|CP001074.1_cds_ACE91180.1_2185	CPE191	hypothetical conserved protein	-
lcl|CP001074.1_cds_ACE91181.1_2186	CPE192	hypothetical conserved protein	-
lcl|CP001074.1_cds_ACE91182.1_2187	CPE193	putative cell division protein	O
lcl|CP001074.1_cds_ACE91183.1_2188	CPE194	hypothetical protein	-
lcl|CP001074.1_cds_ACE91184.1_2189	CPE195	hypothetical conserved protein	L
lcl|CP001074.1_cds_ACE91185.1_2190	CPE196	hypothetical protein	-
lcl|CP001074.1_cds_ACE91186.1_2191	CPE197	hypothetical protein	-
lcl|CP001074.1_cds_ACE91187.1_2192	CPE198	hypothetical protein	-
lcl|CP001074.1_cds_ACE91194.1_2200	CPE199	hypothetical protein	-
lcl|CP001074.1_cds_ACE91212.1_2218	CPE200	hypothetical protein	-
lcl|CP001074.1_cds_ACE91239.1_2245	CPE201	hypothetical protein	-
lcl|CP001074.1_cds_ACE91249.1_2255	CPE202	hypothetical protein	-
lcl|CP001074.1_cds_ACE91259.1_2265	CPE203	putative acyl-CoA transferase/carnitine	I
lcl|CP001074.1_cds_ACE91261.1_2267	CPE204	3-hydroxybutyryl-CoA dehydrogenase protein	I
lcl|CP001074.1_cds_ACE91262.1_2268	CPE205	glutaryl-CoA dehydrogenase protein	I
lcl|CP001074.1_cds_ACE91263.1_2269	CPE206	probable transcriptional regulator protein, LysR	K
lcl|CP001074.1_cds_ACE91264.1_2270	CPE207	putative phosphoenolpyruvate carboxylase	C
lcl|CP001074.1_cds_ACE91265.1_2271	CPE208	putative phosphoglycerate dehydrogenase protein	H
lcl|CP001074.1_cds_ACE91266.1_2272	CPE209	putative aminoglycoside phosphotransferase	E
lcl|CP001074.1_cds_ACE91267.1_2273	CPE210	putative NADPH-dependent FMN reductase protein	C
lcl|CP001074.1_cds_ACE91268.1_2274	CPE211	putative alcohol dehydrogenase protein	G
lcl|CP001074.1_cds_ACE91269.1_2275	CPE212	putative ABC transporter, substrate-binding	E
lcl|CP001074.1_cds_ACE91270.1_2276	CPE213	putative dioxygenase protein	Q
lcl|CP001074.1_cds_ACE91271.1_2277	CPE214	probable phosphopyruvate hydratase (enolase)	G
lcl|CP001074.1_cds_ACE91272.1_2278	CPE215	hypothetical conserved protein	G
lcl|CP001074.1_cds_ACE91273.1_2279	CPE216	putative branched-chain amino acid ABC	E
lcl|CP001074.1_cds_ACE91274.1_2280	CPE217	putative branched-chain amino acid ABC	E
lcl|CP001074.1_cds_ACE91275.1_2281	CPE218	putative branched-chain amino acid ABC	E
lcl|CP001074.1_cds_ACE91276.1_2282	CPE219	probable transcriptional regulator protein, LacI	K
lcl|CP001074.1_cds_ACE91277.1_2283	CPE220	putative carboxymuconolactone decarboxylase	P
lcl|CP001074.1_cds_ACE91278.1_2284	CPE221	putative fumarylacetoacetate (FAA) hydrolase	Q
lcl|CP001074.1_cds_ACE91292.1_2298	CPE222	putative fusion protein: putative	-
lcl|CP001074.1_cds_ACE91353.1_2359	CPE223	hypothetical protein	-
lcl|CP001074.1_cds_ACE91378.1_2385	CPE224	hypothetical conserved protein	S
lcl|CP001074.1_cds_ACE91380.1_2387	CPE225	hypothetical protein	-
lcl|CP001074.1_cds_ACE91405.1_2412	CPE226	hypothetical protein	-
lcl|CP001074.1_cds_ACE91409.1_2416	CPE227	hypothetical protein	-
lcl|CP001074.1_cds_ACE91411.1_2418	CPE228	hypothetical protein	-
lcl|CP001074.1_cds_ACE91416.1_2423	CPE229	hypothetical protein	-
lcl|CP001074.1_cds_ACE91452.1_2460	CPE230	hypothetical protein	-
lcl|CP001074.1_cds_ACE91485.1_2493	CPE231	hypothetical protein	-
lcl|CP001074.1_cds_ACE91487.1_2495	CPE232	hypothetical protein	-
lcl|CP001074.1_cds_ACE91488.1_2496	CPE233	putative transcriptional regulator protein, LysR	-
lcl|CP001074.1_cds_ACE91502.1_2510	CPE234	hypothetical protein	-
lcl|CP001074.1_cds_ACE91547.1_2555	CPE235	hypothetical protein	-
lcl|CP001074.1_cds_ACE91551.1_2559	CPE236	hypothetical protein	-
lcl|CP001074.1_cds_ACE91566.1_2574	CPE237	hypothetical conserved protein	-
lcl|CP001074.1_cds_ACE91567.1_2575	CPE238	hypothetical conserved protein	K
lcl|CP001074.1_cds_ACE91571.1_2579	CPE239	hypothetical protein	-
lcl|CP001074.1_cds_ACE91581.1_2589	CPE240	probable sugar ABC transporter,	G
lcl|CP001074.1_cds_ACE91582.1_2590	CPE241	probable sugar ABC transporter, permease	G
lcl|CP001074.1_cds_ACE91583.1_2591	CPE242	probable sugar ABC transporter, permease	G
lcl|CP001074.1_cds_ACE91584.1_2592	CPE243	hypothetical conserved protein	-
lcl|CP001074.1_cds_ACE91585.1_2593	CPE244	probable sugar ABC transporter, ATP-binding	E
lcl|CP001074.1_cds_ACE91586.1_2594	CPE245	probable sugar ABC transporter, ATP-binding	E
lcl|CP001074.1_cds_ACE91588.1_2596	CPE246	probable PTS-dependent dihydroxyacetone kinase	R
lcl|CP001074.1_cds_ACE91589.1_2597	CPE247	probable PTS-dependent dihydroxyacetone kinase	T
lcl|CP001074.1_cds_ACE91590.1_2598	CPE248	probable protein-N(pi)-phosphohistidine-sugar	T
lcl|CP001074.1_cds_ACE91591.1_2599	CPE249	phosphoenolpyruvate--protein phosphotransferase	G
lcl|CP001074.1_cds_ACE91592.1_2600	CPE250	hypothetical conserved protein	-
lcl|CP001074.1_cds_ACE91593.1_2601	CPE251	probable PTS-dependent dihydroxyacetone kinase	G
lcl|CP001074.1_cds_ACE91598.1_2606	CPE252	hypothetical protein	-
lcl|CP001074.1_cds_ACE91599.1_2607	CPE253	hypothetical protein	-
lcl|CP001074.1_cds_ACE91609.1_2617	CPE254	hypothetical conserved protein	-
lcl|CP001074.1_cds_ACE91625.1_2633	CPE255	hypothetical conserved protein	-
lcl|CP001074.1_cds_ACE91631.1_2639	CPE256	hypothetical protein	-
lcl|CP001074.1_cds_ACE91658.1_2666	CPE257	hypothetical protein	-
lcl|CP001074.1_cds_ACE91668.1_2676	CPE258	hypothetical conserved protein	-
lcl|CP001074.1_cds_ACE91678.1_2686	CPE259	hypothetical protein	-
lcl|CP001074.1_cds_ACE91703.1_2711	CPE260	hypothetical protein	-
lcl|CP001074.1_cds_ACE91707.1_2715	CPE261	hypothetical protein	-
lcl|CP001074.1_cds_ACE91716.1_2725	CPE262	hypothetical protein	-
lcl|CP001074.1_cds_ACE91732.1_2741	CPE263	hypothetical protein	-
lcl|CP001074.1_cds_ACE91743.1_2752	CPE264	hypothetical conserved protein	-
lcl|CP001074.1_cds_ACE91753.1_2762	CPE265	hypothetical protein	-
lcl|CP001074.1_cds_ACE91756.1_2765	CPE266	putative acetyltransferase protein	J
lcl|CP001074.1_cds_ACE91762.1_2771	CPE267	hypothetical protein	-
lcl|CP001074.1_cds_ACE91767.1_2776	CPE268	putative methyltransferase protein	H
lcl|CP001074.1_cds_ACE91768.1_2777	CPE269	probable ferrichrome ABC transporter,	P
lcl|CP001074.1_cds_ACE91769.1_2778	CPE270	probable ferrichrome ABC transporter, permease	P
lcl|CP001074.1_cds_ACE91770.1_2779	CPE271	probable ferrichrome ABC transporter, permease	P
lcl|CP001074.1_cds_ACE91771.1_2780	CPE272	probable ferrichrome ABC transporter,	P
lcl|CP001074.1_cds_ACE91801.1_2810	CPE273	hypothetical conserved protein	-
lcl|CP001074.1_cds_ACE91808.1_2817	CPE274	hypothetical protein	-
lcl|CP001074.1_cds_ACE91811.1_2820	CPE275	hypothetical protein	-
lcl|CP001074.1_cds_ACE91823.1_2832	CPE276	hypothetical protein	-
lcl|CP001074.1_cds_ACE91833.1_2842	CPE277	hypothetical protein	-
lcl|CP001074.1_cds_ACE91860.1_2869	CPE278	hypothetical protein	-
lcl|CP001074.1_cds_ACE91881.1_2890	CPE279	hypothetical protein	-
lcl|CP001074.1_cds_ACE91892.1_2902	CPE280	hypothetical protein	-
lcl|CP001074.1_cds_ACE91935.1_2945	CPE281	hypothetical protein	-
lcl|CP001074.1_cds_ACE91938.1_2948	CPE282	hypothetical protein	-
lcl|CP001074.1_cds_ACE91962.1_2972	CPE283	hypothetical protein	-
lcl|CP001074.1_cds_ACE92000.1_3010	CPE284	hypothetical protein	-
lcl|CP001074.1_cds_ACE92019.1_3029	CPE285	hypothetical conserved protein	-
lcl|CP001074.1_cds_ACE92020.1_3030	CPE286	hypothetical conserved protein	-
lcl|CP001074.1_cds_ACE92025.1_3035	CPE287	hypothetical protein	K
lcl|CP001074.1_cds_ACE92026.1_3036	CPE288	hypothetical protein	-
lcl|CP001074.1_cds_ACE92027.1_3037	CPE289	hypothetical protein	K
lcl|CP001074.1_cds_ACE92028.1_3038	CPE290	hypothetical protein	-
lcl|CP001074.1_cds_ACE92029.1_3039	CPE291	hypothetical conserved protein	-
lcl|CP001074.1_cds_ACE92030.1_3040	CPE292	hypothetical protein	-
lcl|CP001074.1_cds_ACE92031.1_3041	CPE293	hypothetical protein	-
lcl|CP001074.1_cds_ACE92032.1_3042	CPE294	hypothetical protein	-
lcl|CP001074.1_cds_ACE92033.1_3043	CPE295	hypothetical fusion protein	-
lcl|CP001074.1_cds_ACE92034.1_3044	CPE296	hypothetical protein	-
lcl|CP001074.1_cds_ACE92035.1_3045	CPE297	hypothetical protein	-
lcl|CP001074.1_cds_ACE92036.1_3046	CPE298	hypothetical protein	-
lcl|CP001074.1_cds_ACE92037.1_3047	CPE299	hypothetical protein	-
lcl|CP001074.1_cds_ACE92038.1_3048	CPE300	hypothetical protein	-
lcl|CP001074.1_cds_ACE92039.1_3049	CPE301	hypothetical protein	-
lcl|CP001074.1_cds_ACE92040.1_3050	CPE302	hypothetical protein	-
lcl|CP001074.1_cds_ACE92041.1_3051	CPE303	hypothetical protein	-
lcl|CP001074.1_cds_ACE92042.1_3052	CPE304	hypothetical protein	-
lcl|CP001074.1_cds_ACE92043.1_3053	CPE305	hypothetical protein	-
lcl|CP001074.1_cds_ACE92044.1_3054	CPE306	hypothetical protein	-
lcl|CP001074.1_cds_ACE92047.1_3057	CPE307	hypothetical protein	-
lcl|CP001074.1_cds_ACE92048.1_3058	CPE308	hypothetical protein	-
lcl|CP001074.1_cds_ACE92069.1_3079	CPE309	hypothetical protein	-
lcl|CP001074.1_cds_ACE92109.1_3119	CPE310	hypothetical protein	-
lcl|CP001074.1_cds_ACE92123.1_3133	CPE311	hypothetical conserved protein	-
lcl|CP001074.1_cds_ACE92130.1_3140	CPE312	hypothetical protein	-
lcl|CP001074.1_cds_ACE92150.1_3160	CPE313	hypothetical protein	-
lcl|CP001074.1_cds_ACE92198.1_3208	CPE314	hypothetical protein	-
lcl|CP001074.1_cds_ACE92240.1_3250	CPE315	hypothetical conserved protein	J
lcl|CP001074.1_cds_ACE92241.1_3251	CPE316	putative transcriptional regulator protein	V
lcl|CP001074.1_cds_ACE92243.1_3253	CPE317	hypothetical protein	-
lcl|CP001074.1_cds_ACE92244.1_3254	CPE318	hypothetical protein	-
lcl|CP001074.1_cds_ACE92245.1_3255	CPE319	hypothetical protein	-
lcl|CP001074.1_cds_ACE92246.1_3256	CPE320	hypothetical protein	-
lcl|CP001074.1_cds_ACE92247.1_3257	CPE321	hypothetical protein	-
lcl|CP001074.1_cds_ACE92248.1_3258	CPE322	putative RNA-directed DNA polymerase (reverse	X
lcl|CP001074.1_cds_ACE92249.1_3259	CPE323	hypothetical protein	-
lcl|CP001074.1_cds_ACE92250.1_3260	CPE324	hypothetical conserved protein	-
lcl|CP001074.1_cds_ACE92251.1_3261	CPE325	hypothetical conserved protein	-
lcl|CP001074.1_cds_ACE92252.1_3262	CPE326	hypothetical conserved protein	-
lcl|CP001074.1_cds_ACE92253.1_3263	CPE327	hypothetical protein	-
lcl|CP001074.1_cds_ACE92254.1_3264	CPE328	hypothetical protein	-
lcl|CP001074.1_cds_ACE92255.1_3265	CPE329	hypothetical protein	-
lcl|CP001074.1_cds_ACE92256.1_3266	CPE330	hypothetical protein	-
lcl|CP001074.1_cds_ACE92257.1_3267	CPE331	hypothetical protein	-
lcl|CP001074.1_cds_ACE92259.1_3269	CPE332	hypothetical conserved protein	-
lcl|CP001074.1_cds_ACE92260.1_3270	CPE333	hypothetical conserved protein	-
lcl|CP001074.1_cds_ACE92261.1_3271	CPE334	hypothetical protein	-
lcl|CP001074.1_cds_ACE92263.1_3273	CPE335	putative GCN5-related N-acetyltransferase	J
lcl|CP001074.1_cds_ACE92264.1_3274	CPE336	hypothetical conserved protein	R
lcl|CP001074.1_cds_ACE92270.1_3280	CPE337	hypothetical protein	-
lcl|CP001074.1_cds_ACE92274.1_3284	CPE338	hypothetical protein	-
lcl|CP001074.1_cds_ACE92280.1_3290	CPE339	putative alkyl sulfatase beta-lactamase family	Q
lcl|CP001074.1_cds_ACE92281.1_3291	CPE340	probable transcriptional regulator protein, LysR	K
lcl|CP001074.1_cds_ACE92282.1_3292	CPE341	putative cation transporter protein	-
lcl|CP001074.1_cds_ACE92284.1_3294	CPE342	hypothetical protein	-
lcl|CP001074.1_cds_ACE92285.1_3295	CPE343	hypothetical protein	-
lcl|CP001074.1_cds_ACE92286.1_3296	CPE344	hypothetical protein	-
lcl|CP001074.1_cds_ACE92287.1_3297	CPE345	hypothetical protein	-
lcl|CP001074.1_cds_ACE92288.1_3298	CPE346	putative ATP-dependent hydrolase protein	O
lcl|CP001074.1_cds_ACE92289.1_3299	CPE347	hypothetical protein	-
lcl|CP001074.1_cds_ACE92290.1_3300	CPE348	hypothetical protein	-
lcl|CP001074.1_cds_ACE92291.1_3301	CPE349	hypothetical protein	-
lcl|CP001074.1_cds_ACE92292.1_3302	CPE350	hypothetical protein	R
lcl|CP001074.1_cds_ACE92293.1_3303	CPE351	hypothetical protein	-
lcl|CP001074.1_cds_ACE92294.1_3304	CPE352	hypothetical protein	-
lcl|CP001074.1_cds_ACE92295.1_3305	CPE353	hypothetical protein	-
lcl|CP001074.1_cds_ACE92296.1_3306	CPE354	hypothetical protein	-
lcl|CP001074.1_cds_ACE92297.1_3307	CPE355	hypothetical protein	-
lcl|CP001074.1_cds_ACE92298.1_3308	CPE356	hypothetical conserved protein	X
lcl|CP001074.1_cds_ACE92299.1_3309	CPE357	hypothetical conserved protein	-
lcl|CP001074.1_cds_ACE92317.1_3327	CPE358	hypothetical protein	-
lcl|CP001074.1_cds_ACE92344.1_3354	CPE359	putative transporter protein	G
lcl|CP001074.1_cds_ACE92345.1_3355	CPE360	probable amino acid ABC transporter, permease	E
lcl|CP001074.1_cds_ACE92346.1_3356	CPE361	probable amino acid ABC transporter, permease	E
lcl|CP001074.1_cds_ACE92347.1_3357	CPE362	probable amino acid ABC transporter,	E
lcl|CP001074.1_cds_ACE92348.1_3358	CPE363	probable amino acid ABC transporter, ATP-binding	E
lcl|CP001074.1_cds_ACE92349.1_3359	CPE364	putative oxidoreductase protein	P
lcl|CP001074.1_cds_ACE92350.1_3360	CPE365	probable transcriptional regulator protein, LysR	K
lcl|CP001074.1_cds_ACE92351.1_3361	CPE366	hypothetical conserved protein	S
lcl|CP001074.1_cds_ACE92352.1_3362	CPE367	hypothetical conserved protein	P
lcl|CP001074.1_cds_ACE92353.1_3363	CPE368	hypothetical conserved protein	-
lcl|CP001074.1_cds_ACE92354.1_3364	CPE369	hypothetical conserved protein	-
lcl|CP001074.1_cds_ACE92355.1_3365	CPE370	hypothetical protein	-
lcl|CP001074.1_cds_ACE92356.1_3366	CPE371	probable cation efflux protein	P
lcl|CP001074.1_cds_ACE92357.1_3367	CPE372	hypothetical conserved protein	K
lcl|CP001074.1_cds_ACE92358.1_3368	CPE373	hypothetical conserved membrane protein	S
lcl|CP001074.1_cds_ACE92359.1_3369	CPE374	putative nickel transporter protein	P
lcl|CP001074.1_cds_ACE92360.1_3370	CPE375	hypothetical protein	-
lcl|CP001074.1_cds_ACE92361.1_3371	CPE376	hypothetical protein	-
lcl|CP001074.1_cds_ACE92362.1_3372	CPE377	probable potassium channel protein	-
lcl|CP001074.1_cds_ACE92363.1_3373	CPE378	probable potassium channel protein	-
lcl|CP001074.1_cds_ACE92365.1_3375	CPE379	hypothetical protein	-
lcl|CP001074.1_cds_ACE92370.1_3380	CPE380	hypothetical protein	-
lcl|CP001074.1_cds_ACE92389.1_3399	CPE381	hypothetical protein	-
lcl|CP001074.1_cds_ACE92405.1_3415	CPE382	putative beta-D-1,6 glucosyltransferase protein	-
lcl|CP001074.1_cds_ACE92406.1_3416	CPE383	putative succinoglycan biosynthesis ketolase	-
lcl|CP001074.1_cds_ACE92407.1_3417	CPE384	putative polysaccharide synthesis protein	M
lcl|CP001074.1_cds_ACE92430.1_3440	CPE385	hypothetical protein	-
lcl|CP001074.1_cds_ACE92456.1_3467	CPE386	putative membrane protein, transduces energy to	-
lcl|CP001074.1_cds_ACE92519.1_3530	CPE387	hypothetical protein	-
lcl|CP001074.1_cds_ACE92615.1_3627	CPE388	hypothetical protein	-
lcl|CP001074.1_cds_ACE92629.1_3641	CPE389	hypothetical protein	-
lcl|CP001074.1_cds_ACE92678.1_3690	CPE390	hypothetical protein	-
lcl|CP001074.1_cds_ACE92699.1_3711	CPE391	hypothetical protein	-
lcl|CP001074.1_cds_ACE92737.1_3749	CPE392	hypothetical protein	-
lcl|CP001074.1_cds_ACE92759.1_3771	CPE393	hypothetical protein	-
lcl|CP001074.1_cds_ACE92766.1_3778	CPE394	hypothetical protein	-
lcl|CP001074.1_cds_ACE92767.1_3779	CPE395	hypothetical protein	-
lcl|CP001074.1_cds_ACE92768.1_3780	CPE396	hypothetical protein	-
lcl|CP001074.1_cds_ACE92769.1_3781	CPE397	hypothetical protein	-
lcl|CP001074.1_cds_ACE92770.1_3782	CPE398	hypothetical protein	X
lcl|CP001074.1_cds_ACE92771.1_3783	CPE399	hypothetical protein	-
lcl|CP001074.1_cds_ACE92772.1_3784	CPE400	hypothetical protein	-
lcl|CP001074.1_cds_ACE92773.1_3785	CPE401	hypothetical protein	-
lcl|CP001074.1_cds_ACE92774.1_3786	CPE402	hypothetical protein	-
lcl|CP001074.1_cds_ACE92777.1_3789	CPE403	hypothetical protein	-
lcl|CP001074.1_cds_ACE92784.1_3796	CPE404	hypothetical protein	-
lcl|CP001074.1_cds_ACE92789.1_3801	CPE405	hypothetical protein	-
lcl|CP001074.1_cds_ACE92797.1_3809	CPE406	hypothetical protein	-
lcl|CP001074.1_cds_ACE92820.1_3832	CPE407	putative cytochrome c oxidase protein	-
lcl|CP001074.1_cds_ACE92877.1_3889	CPE408	hypothetical protein	-
lcl|CP001074.1_cds_ACE92918.1_3930	CPE409	putative sugar ABC transporter, permease	-
lcl|CP001074.1_cds_ACE92941.1_3953	CPE410	hypothetical protein	-
lcl|CP001074.1_cds_ACE92979.1_3991	CPE411	hypothetical conserved protein	-
lcl|CP001074.1_cds_ACE93035.1_4047	CPE412	hypothetical protein	-
lcl|CP001074.1_cds_ACE93037.1_4049	CPE413	hypothetical protein	-
lcl|CP001074.1_cds_ACE93039.1_4051	CPE414	hypothetical protein	-
lcl|CP001074.1_cds_ACE93040.1_4052	CPE415	hypothetical protein	-
lcl|CP001074.1_cds_ACE93042.1_4054	CPE416	hypothetical protein	-
lcl|CP001074.1_cds_ACE93216.1_4228	CPE417	hypothetical protein	-
lcl|CP001074.1_cds_ACE93236.1_4248	CPE418	hypothetical protein	-
lcl|CP001074.1_cds_ACE93242.1_4254	CPE419	hypothetical protein	-
lcl|CP001074.1_cds_ACE93256.1_4268	CPE420	hypothetical conserved protein	-
lcl|CP001074.1_cds_ACE93262.1_4274	CPE421	putative serine--tRNA ligase protein	-
lcl|CP001074.1_cds_ACE93277.1_4289	CPE422	hypothetical protein	-
lcl|CP001074.1_cds_ACE93287.1_4299	CPE423	hypothetical protein	-
lcl|CP001074.1_cds_ACE93317.1_4329	CPE424	hypothetical protein	-
lcl|CP001075.1_cds_ACE93351.1_4363	CPE425	hypothetical conserved protein	-
lcl|CP001075.1_cds_ACE93393.1_4405	CPE426	hypothetical protein	-
lcl|CP001075.1_cds_ACE93414.1_4426	CPE427	hypothetical protein	-
lcl|CP001075.1_cds_ACE93448.1_4460	CPE428	hypothetical protein	-
lcl|CP001075.1_cds_ACE93450.1_4462	CPE429	hypothetical protein	-
lcl|CP001075.1_cds_ACE93451.1_4463	CPE430	hypothetical protein	-
lcl|CP001075.1_cds_ACE93452.1_4464	CPE431	hypothetical protein	-
lcl|CP001075.1_cds_ACE93453.1_4465	CPE432	hypothetical protein	-
lcl|CP001075.1_cds_ACE93454.1_4466	CPE433	hypothetical protein	-
lcl|CP001075.1_cds_ACE93455.1_4467	CPE434	hypothetical protein	-
lcl|CP001075.1_cds_ACE93462.1_4474	CPE435	hypothetical protein	-
lcl|CP001075.1_cds_ACE93463.1_4475	CPE436	hypothetical conserved protein	-
lcl|CP001075.1_cds_4492	CPE437	pseudogene	-
lcl|CP001075.1_cds_ACE93480.1_4493	CPE438	probable ribitol 2-dehydrogenase protein	C
lcl|CP001075.1_cds_ACE93481.1_4494	CPE439	probable oxidoreductase protein	I
lcl|CP001075.1_cds_ACE93482.1_4495	CPE440	probable sugar ABC transporter, ATP-binding	E
lcl|CP001075.1_cds_ACE93483.1_4496	CPE441	hypothetical protein	-
lcl|CP001075.1_cds_ACE93484.1_4497	CPE442	probable zinc-dependent alcohol dehydrogenase	E
lcl|CP001075.1_cds_ACE93485.1_4498	CPE443	hypothetical protein	-
lcl|CP001075.1_cds_ACE93486.1_4499	CPE444	putative sugar ABC transporter, permease	G
lcl|CP001075.1_cds_ACE93487.1_4500	CPE445	putative sugar ABC transporter, permease	G
lcl|CP001075.1_cds_ACE93488.1_4501	CPE446	putative sugar ABC transporter, ATP-binding	G
lcl|CP001075.1_cds_ACE93489.1_4502	CPE447	probable transcriptional regulator protein, AraC	K
lcl|CP001075.1_cds_ACE93490.1_4503	CPE448	hypothetical protein	-
lcl|CP001075.1_cds_ACE93511.1_4525	CPE449	hypothetical protein	-
lcl|CP001075.1_cds_ACE93520.1_4534	CPE450	hypothetical protein	-
lcl|CP001075.1_cds_ACE93542.1_4556	CPE451	putative epoxide hydrolase protein	H
lcl|CP001075.1_cds_ACE93588.1_4602	CPE452	hypothetical protein	-
lcl|CP001075.1_cds_ACE93612.1_4626	CPE453	hypothetical conserved protein	-
lcl|CP001075.1_cds_ACE93642.1_4656	CPE454	hypothetical protein	L
lcl|CP001075.1_cds_ACE93643.1_4657	CPE455	hypothetical protein	L
lcl|CP001075.1_cds_ACE93664.1_4678	CPE456	hypothetical conserved protein	-
lcl|CP001075.1_cds_ACE93675.1_4689	CPE457	hypothetical protein	-
lcl|CP001076.1_cds_ACE93729.1_4743	CPE458	hypothetical protein	-
lcl|CP001076.1_cds_4747	CPE459	pseudogene	-
lcl|CP001076.1_cds_ACE93733.1_4748	CPE460	hypothetical conserved protein	-
lcl|CP001076.1_cds_ACE93734.1_4749	CPE461	hypothetical protein	-
lcl|CP001076.1_cds_ACE93735.1_4750	CPE462	probable nuclease protein	-
lcl|CP001076.1_cds_ACE93736.1_4751	CPE463	putative anthranilate synthase component I	-
lcl|CP001076.1_cds_ACE93737.1_4752	CPE464	hypothetical protein	R
lcl|CP001076.1_cds_ACE93738.1_4753	CPE465	putative nucleoside 2-deoxyribosyltransferase	F
lcl|CP001076.1_cds_4754	CPE466	pseudogene	-
lcl|CP001076.1_cds_ACE93739.1_4755	CPE467	putative N-glycosylase/DNA lyase protein,	-
lcl|CP001076.1_cds_ACE93740.1_4756	CPE468	probable succinoglycan biosynthesis	J
lcl|CP001076.1_cds_ACE93741.1_4757	CPE469	hypothetical conserved protein	-
lcl|CP001076.1_cds_ACE93742.1_4758	CPE470	hypothetical protein	-
lcl|CP001076.1_cds_ACE93743.1_4759	CPE471	hypothetical conserved protein	J
lcl|CP001076.1_cds_ACE93744.1_4760	CPE472	hypothetical conserved protein	-
lcl|CP001076.1_cds_ACE93745.1_4761	CPE473	probable ATP-dependent DNA helicase protein	L
lcl|CP001076.1_cds_ACE93746.1_4762	CPE474	probable overcoming lysogenization defect	L
lcl|CP001076.1_cds_ACE93747.1_4763	CPE475	hypothetical conserved protein	V
lcl|CP001076.1_cds_ACE93748.1_4764	CPE476	hypothetical protein	V
lcl|CP001076.1_cds_ACE93749.1_4765	CPE477	hypothetical conserved protein	-
lcl|CP001076.1_cds_ACE93750.1_4766	CPE478	hypothetical conserved membrane protein	S
lcl|CP001076.1_cds_ACE93751.1_4767	CPE479	putative FAD-dependent pyridine	C
lcl|CP001076.1_cds_ACE93753.1_4769	CPE480	hypothetical protein	-
lcl|CP001076.1_cds_ACE93754.1_4770	CPE481	hypothetical protein	-
lcl|CP001076.1_cds_4773	CPE482	pseudogene	-
lcl|CP001076.1_cds_ACE93759.1_4776	CPE483	hypothetical conserved protein	-
lcl|CP001076.1_cds_4777	CPE484	pseudogene	-
lcl|CP001076.1_cds_ACE93765.1_4784	CPE485	hypothetical protein	-
lcl|CP001076.1_cds_ACE93766.1_4785	CPE486	hypothetical conserved protein	-
lcl|CP001076.1_cds_ACE93770.1_4789	CPE487	hypothetical conserved protein	-
lcl|CP001076.1_cds_ACE93777.1_4798	CPE488	hypothetical conserved protein	-
lcl|CP001076.1_cds_ACE93779.1_4800	CPE489	putative ectoine synthase protein	G
lcl|CP001076.1_cds_ACE93780.1_4801	CPE490	putative saccharopine dehydrogenase protein	E
lcl|CP001076.1_cds_ACE93781.1_4802	CPE491	putative D-alanine-D-alanine ligase protein	-
lcl|CP001076.1_cds_ACE93782.1_4803	CPE492	putative D-alanine-D-alanine ligase protein	-
lcl|CP001076.1_cds_ACE93783.1_4804	CPE493	putative diaminopimelate epimerase protein	E
lcl|CP001076.1_cds_ACE93784.1_4805	CPE494	putative carboxylase protein	M
lcl|CP001076.1_cds_ACE93785.1_4806	CPE495	hypothetical protein	-
lcl|CP001076.1_cds_ACE93786.1_4807	CPE496	hypothetical conserved protein	-
lcl|CP001076.1_cds_4808	CPE497	pseudogene	-
lcl|CP001076.1_cds_ACE93787.1_4809	CPE498	hypothetical protein	-
lcl|CP001076.1_cds_ACE93788.1_4810	CPE499	hypothetical protein	-
lcl|CP001076.1_cds_4813	CPE500	pseudogene	-
lcl|CP001076.1_cds_ACE93794.1_4818	CPE501	hypothetical conserved protein	-
lcl|CP001076.1_cds_ACE93795.1_4819	CPE502	hypothetical conserved protein	-
lcl|CP001076.1_cds_ACE93816.1_4840	CPE503	hypothetical conserved protein	-
lcl|CP001076.1_cds_ACE93817.1_4841	CPE504	hypothetical protein	-
lcl|CP001076.1_cds_ACE93830.1_4854	CPE505	hypothetical protein	-
lcl|CP001076.1_cds_ACE93831.1_4855	CPE506	hypothetical conserved protein	-
lcl|CP001076.1_cds_ACE93833.1_4857	CPE507	hypothetical conserved protein	-
lcl|CP001076.1_cds_ACE93842.1_4866	CPE508	hypothetical conserved protein	-
lcl|CP001076.1_cds_ACE93866.1_4890	CPE509	putative 60 kDa chaperonin, heat shock protein	-
lcl|CP001076.1_cds_ACE93868.1_4892	CPE510	hypothetical protein	-
lcl|CP001076.1_cds_ACE93886.1_4910	CPE511	hypothetical conserved protein	-
lcl|CP001076.1_cds_ACE93890.1_4915	CPE512	hypothetical protein	-
lcl|CP001076.1_cds_ACE93913.1_4939	CPE513	hypothetical conserved protein	-
lcl|CP001076.1_cds_ACE93915.1_4941	CPE514	hypothetical protein	-
lcl|CP001076.1_cds_ACE93917.1_4943	CPE515	hypothetical conserved protein	-
lcl|CP001076.1_cds_ACE93929.1_4955	CPE516	hypothetical protein	-
lcl|CP001076.1_cds_ACE93932.1_4958	CPE517	hypothetical protein	-
lcl|CP001076.1_cds_4968	CPE518	pseudogene	-
lcl|CP001076.1_cds_ACE93942.1_4970	CPE519	putative iron-molybdenum cofactor processing	-
lcl|CP001076.1_cds_ACE93944.1_4972	CPE520	hypothetical protein	-
lcl|CP001076.1_cds_ACE93948.1_4976	CPE521	putative fusion protein: integrase catalytic	-
lcl|CP001076.1_cds_ACE93949.1_4977	CPE522	hypothetical protein	-
lcl|CP001076.1_cds_ACE93953.1_4981	CPE523	hypothetical conserved protein	K
lcl|CP001076.1_cds_ACE93957.1_4985	CPE524	hypothetical conserved protein	-
lcl|CP001076.1_cds_ACE93987.1_5017	CPE525	hypothetical conserved protein	-
lcl|CP001076.1_cds_ACE93995.1_5025	CPE526	cytochrome P450 monooxygenase protein	-
lcl|CP001076.1_cds_ACE94000.1_5030	CPE527	hypothetical protein	-
lcl|CP001076.1_cds_ACE94002.1_5032	CPE528	hypothetical protein	-
lcl|CP001076.1_cds_ACE94004.1_5034	CPE529	hypothetical protein	-
lcl|CP001076.1_cds_ACE94005.1_5035	CPE530	hypothetical protein	-
lcl|CP001076.1_cds_ACE94024.1_5055	CPE531	hypothetical protein	-
lcl|CP001076.1_cds_5056	CPE532	pseudogene	-
lcl|CP001076.1_cds_5057	CPE533	pseudogene	-
lcl|CP001076.1_cds_ACE94026.1_5059	CPE534	hypothetical conserved protein	-
lcl|CP001076.1_cds_5069	CPE535	pseudogene	-
lcl|CP001076.1_cds_ACE94041.1_5075	CPE536	hypothetical protein	-
lcl|CP001076.1_cds_ACE94046.1_5080	CPE537	putative nitrogenase protein	-
lcl|CP001076.1_cds_ACE94053.1_5087	CPE538	hypothetical conserved protein	-
lcl|CP001076.1_cds_ACE94066.1_5101	CPE539	hypothetical conserved protein	-
lcl|CP001077.1_cds_5161	CPE540	pseudogene	-
lcl|CP001077.1_cds_ACE94131.1_5169	CPE541	hypothetical conserved protein	-
lcl|CP001077.1_cds_ACE94132.1_5170	CPE542	hypothetical conserved protein	-
lcl|CP001077.1_cds_ACE94133.1_5171	CPE543	hypothetical protein	-
lcl|CP001077.1_cds_ACE94134.1_5172	CPE544	hypothetical protein	-
lcl|CP001077.1_cds_ACE94135.1_5173	CPE545	hypothetical conserved protein	-
lcl|CP001077.1_cds_ACE94136.1_5174	CPE546	hypothetical conserved protein	T
lcl|CP001077.1_cds_ACE94137.1_5176	CPE547	putative transcriptional regulator protein	T
lcl|CP001077.1_cds_ACE94190.1_5229	CPE548	ATP-dependent DNA helicase protein	K
lcl|CP001077.1_cds_ACE94304.1_5343	CPE549	hypothetical conserved protein	S
lcl|CP001077.1_cds_ACE94305.1_5344	CPE550	hypothetical conserved protein	S
lcl|CP001077.1_cds_ACE94306.1_5345	CPE551	putative transcriptional regulator protein, GntR	K
lcl|CP001077.1_cds_ACE94307.1_5346	CPE552	putative sugar ABC transporter,	G
lcl|CP001077.1_cds_ACE94308.1_5347	CPE553	putative sugar ABC transporter, permease	G
lcl|CP001077.1_cds_ACE94309.1_5348	CPE554	putative sugar ABC transporter, permease	G
lcl|CP001077.1_cds_ACE94310.1_5349	CPE555	putative oxidoreductase protein	R
lcl|CP001077.1_cds_ACE94311.1_5350	CPE556	hypothetical conserved protein	R
lcl|CP001077.1_cds_ACE94382.1_5422	CPE557	hypothetical conserved protein	-
lcl|CP001077.1_cds_ACE94440.1_5480	CPE558	probable amino acid ABC transporter, permease	-
lcl|CP001077.1_cds_5490	CPE559	pseudogene	-
lcl|CP001077.1_cds_ACE94474.1_5516	CPE560	probable	-
lcl|CP001077.1_cds_ACE94517.1_5559	CPE561	methyl-accepting chemotaxis protein	T
lcl|CP001077.1_cds_ACE94551.1_5593	CPE562	hypothetical protein	-
lcl|CP001077.1_cds_ACE94599.1_5641	CPE563	putative phosphoglycerate mutase protein	G
lcl|CP001077.1_cds_ACE94601.1_5643	CPE564	hypothetical conserved protein	C
lcl|CP001077.1_cds_ACE94659.1_5701	CPE565	hypothetical protein	-
lcl|CP001077.1_cds_ACE94688.1_5730	CPE566	hypothetical protein	-
lcl|CP001077.1_cds_ACE94751.1_5794	CPE567	hypothetical protein	-
lcl|CP001077.1_cds_ACE94788.1_5831	CPE568	hypothetical protein	-
lcl|CP001077.1_cds_ACE94789.1_5832	CPE569	hypothetical protein	-
lcl|CP001077.1_cds_ACE94790.1_5833	CPE570	hypothetical protein	-
lcl|CP001077.1_cds_ACE94792.1_5835	CPE571	hypothetical protein	-
lcl|CP001077.1_cds_ACE94793.1_5836	CPE572	hypothetical protein	-
lcl|CP001077.1_cds_ACE94810.1_5853	CPE573	hypothetical conserved protein	R
lcl|CP001077.1_cds_ACE94812.1_5855	CPE574	hypothetical protein	-
lcl|CP001077.1_cds_ACE94816.1_5860	CPE575	putative plasmid stabilization protein	-
lcl|CP001077.1_cds_ACE94822.1_5866	CPE576	hypothetical protein	-
lcl|CP001077.1_cds_ACE94824.1_5869	CPE577	putative rhodanese-related sulfurtransferase	-
lcl|CP001077.1_cds_5870	CPE578	pseudogene	-
lcl|CP001077.1_cds_ACE94825.1_5871	CPE579	putative acy-CoA dehydrogenase protein	-
lcl|CP001077.1_cds_ACE94826.1_5872	CPE580	hypothetical protein	-
lcl|CP001077.1_cds_ACE94827.1_5873	CPE581	hypothetical protein	-
lcl|CP001077.1_cds_ACE94828.1_5874	CPE582	hypothetical protein	-
lcl|CP001077.1_cds_ACE94829.1_5875	CPE583	hypothetical protein	-
lcl|CP001077.1_cds_ACE94831.1_5877	CPE584	hypothetical protein	-
lcl|CP001077.1_cds_ACE94843.1_5890	CPE585	putative transcriptional regulator protein, LysR	K
lcl|CP001077.1_cds_ACE94844.1_5891	CPE586	hypothetical conserved protein	Q
lcl|CP001077.1_cds_ACE94845.1_5892	CPE587	probable NAD(P)H dehydrogenase	C
lcl|CP001077.1_cds_ACE94846.1_5893	CPE588	putative lactoylglutathione lyase protein	Q
lcl|CP001077.1_cds_ACE94847.1_5894	CPE589	putative dihydrodipicolinate synthase protein	E
lcl|CP001077.1_cds_ACE94848.1_5895	CPE590	putative peptide ABC transporter,	E
lcl|CP001077.1_cds_ACE94849.1_5896	CPE591	putative peptide ABC transporter, permease	E
lcl|CP001077.1_cds_ACE94850.1_5897	CPE592	putative peptide ABC transporter, permease	E
lcl|CP001077.1_cds_ACE94851.1_5898	CPE593	putative peptide ABC transporter, ATP-binding	Q
lcl|CP001077.1_cds_ACE94852.1_5899	CPE594	putative transcriptional regulator protein, IclR	K
lcl|CP001077.1_cds_ACE94853.1_5900	CPE595	putative oxidoreductase protein	R
lcl|CP001077.1_cds_ACE94854.1_5901	CPE596	hypothetical conserved protein	S
lcl|CP001077.1_cds_ACE94855.1_5902	CPE597	probable branched-chain amino acid	E
lcl|CP001077.1_cds_ACE94856.1_5903	CPE598	putative transporter protein	G
lcl|CP001077.1_cds_ACE94857.1_5904	CPE599	putative xylose isomerase domain protein	G
lcl|CP001077.1_cds_ACE94858.1_5905	CPE600	putative glyoxalase protein	Q
lcl|CP001077.1_cds_ACE94859.1_5906	CPE601	putative hydrolase protein, haloacid	G
lcl|CP001077.1_cds_ACE94860.1_5907	CPE602	putative transcriptional regulator protein, DeoR	K
lcl|CP001077.1_cds_ACE94861.1_5908	CPE603	putative glycoside hydrolase protein	G
lcl|CP001077.1_cds_ACE94862.1_5909	CPE604	putative transcriptional regulator protein, DeoR	K
lcl|CP001077.1_cds_ACE94863.1_5910	CPE605	probable aspartate ammonia-lyase protein	E
lcl|CP001077.1_cds_ACE94864.1_5911	CPE606	hypothetical conserved protein	-
lcl|CP001077.1_cds_ACE94865.1_5912	CPE607	hypothetical conserved protein	-
lcl|CP001077.1_cds_ACE94866.1_5913	CPE608	putative oxidoreductase protein	R
lcl|CP001077.1_cds_ACE94867.1_5914	CPE609	putative xylose isomerase domain protein	G
lcl|CP001077.1_cds_ACE94868.1_5915	CPE610	putative transporter protein	G
lcl|CP001077.1_cds_ACE94869.1_5916	CPE611	putative dehydrogenase protein	I
lcl|CP001077.1_cds_ACE94870.1_5917	CPE612	putative dehydrogenase protein	I
lcl|CP001077.1_cds_ACE94871.1_5918	CPE613	putative sugar ABC transporter, ATP-binding	E
lcl|CP001077.1_cds_ACE94872.1_5919	CPE614	putative sugar ABC transporter, permease	G
lcl|CP001077.1_cds_ACE94873.1_5920	CPE615	putative sugar ABC transporter, permease	G
lcl|CP001077.1_cds_ACE94874.1_5921	CPE616	putative sugar ABC transporter,	G
lcl|CP001077.1_cds_ACE94875.1_5922	CPE617	putative histidinol dehydrogenase protein	E
lcl|CP001077.1_cds_ACE94876.1_5923	CPE618	probable acetolactate synthase protein, large	E
lcl|CP001077.1_cds_ACE94877.1_5924	CPE619	putative inositol monophosphatase protein	G
lcl|CP001077.1_cds_ACE94878.1_5925	CPE620	hypothetical conserved protein	S
lcl|CP001077.1_cds_ACE94879.1_5926	CPE621	probable 1-aminocyclopropane-1-carboxylate	E
lcl|CP001077.1_cds_ACE94880.1_5927	CPE622	probable transcriptional regulator protein, AraC	K
lcl|CP001077.1_cds_ACE94881.1_5928	CPE623	hypothetical protein	-
lcl|CP001077.1_cds_ACE94882.1_5929	CPE624	probable amino acid ABC transporter, ATP-binding	E
lcl|CP001077.1_cds_ACE94883.1_5930	CPE625	probable amino acid ABC transporter,	E
lcl|CP001077.1_cds_ACE94884.1_5931	CPE626	probable amino acid ABC transporter, permease	E
lcl|CP001077.1_cds_ACE94885.1_5932	CPE627	probable amino acid ABC transporter, permease	E
lcl|CP001077.1_cds_ACE94886.1_5933	CPE628	hypothetical conserved protein	V
lcl|CP001077.1_cds_ACE94887.1_5934	CPE629	hypothetical conserved protein	E
lcl|CP001077.1_cds_ACE94888.1_5935	CPE630	probable 5-oxoprolinase (ATP-hydrolyzing)	E
lcl|CP001077.1_cds_ACE94889.1_5936	CPE631	probable 5-oxoprolinase (ATP-hydrolyzing)	E
lcl|CP001077.1_cds_ACE94890.1_5937	CPE632	putative transcriptional regulator protein, GntR	K
lcl|CP001077.1_cds_ACE94891.1_5938	CPE633	putative sarcosine oxidase protein	E
lcl|CP001077.1_cds_ACE94892.1_5939	CPE634	putative threonine dehydratase protein	E
lcl|CP001077.1_cds_ACE94893.1_5940	CPE635	putative nucleoside-diphosphate-sugar epimerase	M
lcl|CP001077.1_cds_ACE94894.1_5941	CPE636	putative semialdehyde dehydrogenase protein	C
lcl|CP001077.1_cds_ACE94895.1_5942	CPE637	putative 5-dehydro-4-deoxyglucarate dehydratase	E
lcl|CP001077.1_cds_ACE94898.1_5945	CPE638	putative epoxide hydrolase protein	H
lcl|CP001077.1_cds_ACE94899.1_5946	CPE639	hypothetical protein	-
lcl|CP001077.1_cds_ACE94900.1_5947	CPE640	putative dihydrofolate reductase protein	H
lcl|CP001077.1_cds_ACE94901.1_5948	CPE641	hypothetical conserved protein	-
lcl|CP001077.1_cds_5949	CPE642	pseudogene	-
lcl|CP001077.1_cds_ACE94902.1_5950	CPE643	hypothetical protein	-
lcl|CP001077.1_cds_5951	CPE644	pseudogene	-
lcl|CP001077.1_cds_ACE94903.1_5952	CPE645	putative hemolysin-type calcium binding protein	-
lcl|CP001077.1_cds_ACE94904.1_5953	CPE646	hypothetical conserved protein	-
lcl|CP001077.1_cds_ACE94905.1_5954	CPE647	hypothetical conserved protein	-
lcl|CP001077.1_cds_ACE94906.1_5955	CPE648	putative protein secretion protein, HlyD family	M
lcl|CP001077.1_cds_ACE94907.1_5956	CPE649	probable toxin secretion ABC transporter,	V
lcl|CP001077.1_cds_ACE94909.1_5958	CPE650	putative transglutaminase-like protein	-
lcl|CP001077.1_cds_ACE94910.1_5959	CPE651	exopolysaccharide production	M
lcl|CP001077.1_cds_5960	CPE652	pseudogene	-
lcl|CP001077.1_cds_ACE94911.1_5961	CPE653	putative pectate lyase protein	G
lcl|CP001077.1_cds_ACE94912.1_5962	CPE654	putative glycosyltransferase protein	M
lcl|CP001077.1_cds_ACE94913.1_5963	CPE655	putative succinoglycan biosynthesis protein	-
lcl|CP001077.1_cds_ACE94914.1_5964	CPE656	hypothetical conserved protein	-
lcl|CP001077.1_cds_ACE94915.1_5965	CPE657	exopolysaccharide polymerization protein	M
lcl|CP001077.1_cds_ACE94916.1_5966	CPE658	hypothetical protein	-
lcl|CP001077.1_cds_ACE94917.1_5967	CPE659	endo-1,4-beta-xylanase protein	M
lcl|CP001077.1_cds_ACE94918.1_5968	CPE660	hypothetical protein	-
lcl|CP001077.1_cds_ACE94919.1_5969	CPE661	putative nucleoside-diphosphate-sugar epimerase	M
lcl|CP001077.1_cds_ACE94920.1_5970	CPE662	putative toxin secretion protein	M
lcl|CP001077.1_cds_ACE94921.1_5971	CPE663	putative protease/lipase ABC transporter,	U
lcl|CP001077.1_cds_ACE94922.1_5972	CPE664	putative glycosyltransferase protein	M
lcl|CP001077.1_cds_ACE94923.1_5973	CPE665	hypothetical protein	-
lcl|CP001077.1_cds_ACE94924.1_5974	CPE666	hypothetical protein	-
lcl|CP001077.1_cds_ACE94925.1_5975	CPE667	putative acyltransferase protein	-
lcl|CP001077.1_cds_ACE94926.1_5976	CPE668	putative hemolysin-type calcium-binding protein	-
lcl|CP001077.1_cds_ACE94931.1_5981	CPE669	hypothetical protein	-
lcl|CP001077.1_cds_ACE94932.1_5982	CPE670	hypothetical protein	-
lcl|CP001077.1_cds_ACE94937.1_5987	CPE671	hypothetical conserved protein	-
lcl|CP001077.1_cds_ACE94940.1_5990	CPE672	hypothetical conserved protein	V
lcl|CP001077.1_cds_ACE94941.1_5991	CPE673	nopaline catabolism transcriptional regulator	K
lcl|CP001077.1_cds_ACE94943.1_5993	CPE674	nopaline ABC transporter, permease protein	E
lcl|CP001077.1_cds_ACE94944.1_5994	CPE675	nopaline ABC transporter, substrate-binding	E
lcl|CP001077.1_cds_ACE94945.1_5995	CPE676	hypothetical conserved protein	M
lcl|CP001077.1_cds_ACE94947.1_5997	CPE677	hypothetical conserved protein	-
lcl|CP001077.1_cds_ACE94949.1_5999	CPE678	putative transcriptional regulator protein, AraC	-
lcl|CP001077.1_cds_ACE94951.1_6001	CPE679	hypothetical protein	-
lcl|CP001077.1_cds_ACE94962.1_6012	CPE680	hypothetical conserved protein	K
lcl|CP001077.1_cds_ACE94963.1_6013	CPE681	hypothetical protein	-
lcl|CP001077.1_cds_ACE94984.1_6034	CPE682	hypothetical protein	-
lcl|CP001077.1_cds_ACE94988.1_6038	CPE683	hypothetical protein	-
lcl|CP001077.1_cds_ACE95023.1_6073	CPE684	putative 3-oxoacyl-[acyl-carrier-protein]	I
lcl|CP001077.1_cds_ACE95024.1_6074	CPE685	hypothetical conserved protein	-
lcl|CP001077.1_cds_ACE95025.1_6075	CPE686	hypothetical conserved protein	-
lcl|CP001077.1_cds_ACE95047.1_6097	CPE687	hypothetical protein	-

## Sheet: shared seed leguminosarum
Additional File 5. Shared genes in seed strains, related to R. leguminosarum.
gene key	cluster	function	COG
B5K08_24045	CSH3	hypothetical protein	-
B5K08_24060	CSH4	DNA-binding protein	L
B5K08_24015	CSH5	hypothetical protein	-
B5K08_24010	CSH6	hypothetical protein	-
B5K08_24005	CSH7	hypothetical protein	-
B5K08_24000	CSH8	hypothetical protein	-
B5K08_23985	CSH9	hypothetical protein	-
B5K08_23980	CSH10	glycoside hydrolase	-
B5K08_23975	CSH11	IS3 family transposase	-
B5K08_23970	CSH12	transcriptional regulator	-
B5K08_23965	CSH13	hypothetical protein	-
B5K08_23960	CSH14	dehydrogenase	-
B5K08_23955	CSH15	MBL fold metallo-hydrolase	R
B5K08_23950	CSH16	4-hydroxybenzoyl-CoA reductase subunit gamma	C
B5K08_23945	CSH17	carbon monoxide dehydrogenase	-
B5K08_23940	CSH18	IS6 family transposase	-
B5K08_23930	CSH19	hypothetical protein	-
B5K08_23925	CSH20	hypothetical protein	-
B5K08_23920	CSH21	transposase	-
B5K08_23915	CSH22	hypothetical protein	-
B5K08_23910	CSH23	hypothetical protein	-
B5K08_23905	CSH24	hypothetical protein	-
B5K08_23900	CSH25	pyrrolidone-carboxylate peptidase	O
B5K08_23895	CSH26	phosphoketolase	-
B5K08_23890	CSH27	type III polyketide synthase	-
B5K08_23885	CSH28	hypothetical protein	-
B5K08_23880	CSH29	integrase	-
B5K08_23875	CSH30	IS91 family transposase	-
B5K08_23870	CSH31	IS6 family transposase	X
B5K08_23865	CSH32	hypothetical protein	-
B5K08_23860	CSH33	radical SAM protein	R
B5K08_23855	CSH34	radical SAM/SPASM domain-containing protein	-
B5K08_23850	CSH35	transposase	-
B5K08_23845	CSH36	hypothetical protein	X
B5K08_23840	CSH37	IS66 family transposase	-
B5K08_23835	CSH38	hypothetical protein	-
B5K08_23830	CSH39	hypothetical protein	-
B5K08_23825	CSH40	hypothetical protein	-
B5K08_23820	CSH41	hypothetical protein	-
B5K08_23815	CSH42	hypothetical protein	-
B5K08_23810	CSH43	hypothetical protein	-
B5K08_23805	CSH44	hypothetical protein	-
B5K08_23800	CSH45	EscJ/YscJ/HrcJ family type III secretion inner	-
B5K08_23795	CSH46	hypothetical protein	-
B5K08_23790	CSH47	nodulation protein	-
B5K08_23785	CSH48	flagellum-specific ATP synthase FliI	N
B5K08_23780	CSH49	type III secretion protein	-
B5K08_23775	CSH50	EscR/YscR/HrcR family type III secretion system	U
B5K08_23770	CSH51	flagellar biosynthesis protein FliQ	U
B5K08_23765	CSH52	type III secretion protein	U
B5K08_23760	CSH53	type III secretion system protein	-
B5K08_23755	CSH54	pectate lyase	-
B5K08_23750	CSH55	type III secretion system protein	U
B5K08_23745	CSH56	hypothetical protein	-
B5K08_23740	CSH57	hypothetical protein	-
B5K08_23735	CSH58	hypothetical protein	-
B5K08_23730	CSH59	hypothetical protein	-
B5K08_23725	CSH60	phosphomethylpyrimidine synthase ThiC	-
B5K08_23720	CSH61	glycine oxidase ThiO	E
B5K08_23715	CSH62	thiamine biosynthesis protein ThiS	H
B5K08_23710	CSH63	thiazole synthase	H
B5K08_23705	CSH64	thiamine phosphate synthase	H
B5K08_23700	CSH65	phosphatidylinositol kinase	T
B5K08_23695	CSH66	transcriptional regulator	J
B5K08_23690	CSH67	hypothetical protein	-
B5K08_23685	CSH68	hypothetical protein	-
B5K08_23675	CSH69	IS3 family transposase	-
B5K08_23670	CSH70	peptidase C39	V
B5K08_23665	CSH71	hemolysin secretion protein D	V
B5K08_23660	CSH72	insertion sequence ATP-binding protein	-
B5K08_23655	CSH73	hypothetical protein	-
B5K08_23650	CSH74	hypothetical protein	-
B5K08_23645	CSH75	hypothetical protein	-
B5K08_23640	CSH76	hypothetical protein	-
B5K08_23635	CSH77	hypothetical protein	J
B5K08_23620	CSH78	hypothetical protein	-
B5K08_23610	CSH79	hypothetical protein	-
B5K08_23605	CSH80	luciferase	H
B5K08_23600	CSH81	LysR family transcriptional regulator	K
B5K08_23595	CSH82	LysR family transcriptional regulator	K
B5K08_23590	CSH83	hypothetical protein	-
B5K08_23585	CSH84	acyltransferase	R
B5K08_23580	CSH85	GDP-mannose 4,6-dehydratase	-
B5K08_23575	CSH86	hypothetical protein	-
B5K08_32310	CSH87	hypothetical protein	-
B5K08_32250	CSH88	alpha/beta hydrolase	I
B5K08_32245	CSH89	arsenate reductase (glutaredoxin)	P
B5K08_32240	CSH90	arsenical-resistance protein	P
B5K08_32235	CSH91	GNAT family N-acetyltransferase	-
B5K08_32230	CSH92	ArsR family transcriptional regulator	T
B5K08_32225	CSH93	transcriptional regulator	K
B5K08_32220	CSH94	hypothetical protein	-
B5K08_32215	CSH95	hypothetical protein	-
B5K08_32185	CSH96	AraC family transcriptional regulator	K
B5K08_32180	CSH97	3-oxoacyl-ACP reductase	I
B5K08_32175	CSH98	glutathione S-transferase	O
B5K08_32170	CSH99	amidase	H
B5K08_32130	CSH100	oxidoreductase	I
B5K08_32120	CSH101	SAM-dependent methyltransferase	J
B5K08_31770	CSH103	hypothetical protein	-
B5K08_31485	CSH105	permease	-
B5K08_31475	CSH106	hypothetical protein	-
B5K08_31305	CSH107	LysR family transcriptional regulator	K
B5K08_31300	CSH108	dioxygenase	Q
B5K08_31295	CSH109	glutathione S-transferase	-
B5K08_31290	CSH110	DoxX family protein	S
B5K08_31285	CSH111	oxidoreductase	C
B5K08_31195	CSH112	hypothetical protein	-
B5K08_31065	CSH113	hypothetical protein	-
B5K08_31060	CSH114	hypothetical protein	-
B5K08_31055	CSH115	GGDEF domain-containing protein	T
B5K08_31040	CSH116	hypothetical protein	-
B5K08_31035	CSH117	hypothetical protein	S
B5K08_31030	CSH118	hypothetical protein	J
B5K08_31025	CSH119	adenylate cyclase	R
B5K08_31020	CSH120	AMP-dependent synthetase	-
B5K08_30895	CSH121	hypothetical protein	-
B5K08_30890	CSH122	plasmid stabilization protein	-
B5K08_30885	CSH123	hypothetical protein	-
B5K08_30875	CSH124	hypothetical protein	-
B5K08_30850	CSH125	hypothetical protein	-
B5K08_30750	CSH126	potassium-transporting ATPase subunit F	-
B5K08_30745	CSH127	hypothetical protein	-
B5K08_32830	CSH128	hypothetical protein	-
B5K08_32780	CSH129	ribonuclease activity regulator RraA	J
B5K08_32775	CSH130	IclR family transcriptional regulator	K
B5K08_32770	CSH131	ABC transporter substrate-binding protein	E
B5K08_32765	CSH132	ABC transporter permease	E
B5K08_32760	CSH133	ABC transporter permease	E
B5K08_32755	CSH134	peptide ABC transporter ATP-binding protein	E
B5K08_32750	CSH135	dipeptide/oligopeptide/nickel ABC transporter	E
B5K08_32425	CSH136	hypothetical protein	M
B5K08_32420	CSH137	AraC family transcriptional regulator	K
B5K08_32415	CSH138	TetR family transcriptional regulator	K
B5K08_32410	CSH139	MarR family transcriptional regulator	K
B5K08_32405	CSH140	3-hydroxyisobutyrate dehydrogenase	R
B5K08_32395	CSH141	short-chain dehydrogenase/reductase	C
B5K08_25565	CSH142	hypothetical protein	-
B5K08_25210	CSH143	hypothetical protein	-
B5K08_27435	CSH144	LysR family transcriptional regulator	K
B5K08_27430	CSH145	3-oxoacyl-ACP reductase	I
B5K08_27425	CSH146	ribonuclease activity regulator RraA	J
B5K08_27390	CSH147	hypothetical protein	-
B5K08_27270	CSH148	CopG family transcriptional regulator	K
B5K08_27230	CSH149	hypothetical protein	-
B5K08_27200	CSH150	hypothetical protein	S
B5K08_27195	CSH151	fumarate reductase/succinate dehydrogenase	C
B5K08_27190	CSH152	4Fe-4S ferredoxin	F
B5K08_27185	CSH153	hypothetical protein	R
B5K08_27180	CSH154	cyclic nucleotide-binding protein	T
B5K08_27175	CSH155	nitrate ABC transporter substrate-binding	P
B5K08_27170	CSH156	ABC transporter permease	P
B5K08_27165	CSH157	sulfonate ABC transporter ATP-binding protein	P
B5K08_27155	CSH158	hypothetical protein	-
B5K08_27150	CSH159	GntR family transcriptional regulator	K
B5K08_27145	CSH160	ABC transporter	P
B5K08_27140	CSH161	aliphatic sulfonate ABC transporter	P
B5K08_27135	CSH162	ABC transporter permease	P
B5K08_27130	CSH163	hypothetical protein	-
B5K08_26985	CSH164	hypothetical protein	-
B5K08_26975	CSH165	histidine kinase	-
B5K08_26970	CSH166	hypothetical protein	-
B5K08_26965	CSH167	hypothetical protein	-
B5K08_26960	CSH168	hypothetical protein	-
B5K08_26895	CSH169	hypothetical protein	-
B5K08_26890	CSH170	hypothetical protein	-
B5K08_26885	CSH171	short-chain dehydrogenase	C
B5K08_26880	CSH172	oxidoreductase	C
B5K08_26875	CSH173	hypothetical protein	I
B5K08_26870	CSH174	hypothetical protein	E
B5K08_26865	CSH175	pyridine nucleotide-disulfide oxidoreductase	O
B5K08_26835	CSH176	EamA family transporter	G
B5K08_26830	CSH177	hypothetical protein	R
B5K08_26040	CSH178	nutrient deprivation-induced protein	-
B5K08_25980	CSH179	hypothetical protein	-
B5K08_25965	CSH180	chemotaxis protein CheB	N
B5K08_25950	CSH181	transcriptional regulator	-
B5K08_25945	CSH182	alkylated DNA repair protein	C
B5K08_25940	CSH183	methyltransferase, TIGR04290 family	H
B5K08_25935	CSH184	NAD-dependent dehydratase	M
B5K08_25930	CSH185	glycosyltransferase	D
B5K08_25925	CSH186	hypothetical protein	D
B5K08_25920	CSH187	glycosyltransferase	D
B5K08_25915	CSH188	glycosyl transferase	M
B5K08_25910	CSH189	NAD-dependent dehydratase	M
B5K08_25905	CSH190	nucleoside-diphosphate-sugar epimerase	M
B5K08_25900	CSH191	L-iditol 2-dehydrogenase	E
B5K08_25895	CSH192	oxidoreductase	R
B5K08_25885	CSH193	hypothetical protein	-
B5K08_25880	CSH194	glutathione-dependent formaldehyde	E
B5K08_25875	CSH195	oxidoreductase	R
B5K08_25870	CSH196	hypothetical protein	-
B5K08_25865	CSH197	hypothetical protein	-
B5K08_25860	CSH198	amino acid transporter	E
B5K08_25840	CSH199	hypothetical protein	-
B5K08_25755	CSH200	exopolysaccharide biosynthesis protein	G
B5K08_23565	CSH201	nitrogenase molybdenum-iron protein alpha chain	P
B5K08_23555	CSH202	nitrogenase iron-molybdenum cofactor	P
B5K08_23550	CSH203	nitrogenase iron-molybdenum cofactor	P
B5K08_23545	CSH204	nitrogen fixation protein NifX	O
B5K08_23540	CSH205	hypothetical protein	-
B5K08_23480	CSH206	uridylate kinase	E
B5K08_24465	CSH207	IS3 family transposase	-
B5K08_23340	CSH208	succinyl-CoA--3-ketoacid-CoA transferase	-
B5K08_23335	CSH209	succinyl-CoA--3-ketoacid-CoA transferase	I
B5K08_23325	CSH210	glutamate dehydrogenase	-
B5K08_23345	CSH212	aldehyde dehydrogenase	C
B5K08_23270	CSH213	autotransporter	-
B5K08_23265	CSH214	hypothetical protein	-
B5K08_23260	CSH215	hydrogenase expression/formation protein HypE	-
B5K08_23255	CSH216	IS481 family transposase	-
B5K08_25160	CSH222	host specificity protein	-
B5K08_25155	CSH223	hypothetical protein	-
B5K08_25150	CSH224	nitrogen fixation protein FixK	-
B5K08_25145	CSH225	iron-molybdenum cofactor processing protein	-
B5K08_25140	CSH226	transcriptional regulator	K
B5K08_25135	CSH227	hypothetical protein	-
B5K08_25130	CSH228	hypothetical protein	R
B5K08_25125	CSH229	hypothetical protein	-
B5K08_25120	CSH230	hypothetical protein	-
B5K08_25115	CSH231	hypothetical protein	-
B5K08_25110	CSH232	hypothetical protein	U
B5K08_25105	CSH233	hypothetical protein	U
B5K08_25100	CSH234	hypothetical protein	-
B5K08_25095	CSH235	type VI secretion protein	U
B5K08_25070	CSH236	hypothetical protein	U
B5K08_25065	CSH237	type VI secretion system-associated protein	U
B5K08_25060	CSH238	EvpB family type VI secretion protein	U
B5K08_25055	CSH239	hypothetical protein	U
B5K08_25050	CSH240	hypothetical protein	U
B5K08_25045	CSH241	type VI secretion system protein ImpG	U
B5K08_25040	CSH242	hypothetical protein	U
B5K08_25030	CSH243	hypothetical protein	U
B5K08_25025	CSH244	hypothetical protein	-
B5K08_25020	CSH245	hypothetical protein	-
B5K08_25015	CSH246	hypothetical protein	-
B5K08_25010	CSH247	formyltetrahydrofolate deformylase	F
B5K08_25005	CSH248	MFS transporter	G
B5K08_24980	CSH250	nuclease	-
B5K08_24975	CSH251	hypothetical protein	-
B5K08_24970	CSH252	phasin	S
B5K08_24930	CSH253	sugar ABC transporter substrate-binding protein	G
B5K08_24925	CSH254	methyl-accepting chemotaxis protein	T
B5K08_24920	CSH255	oxidoreductase	-
B5K08_24915	CSH256	hypothetical protein	-
B5K08_24910	CSH257	FAD-dependent oxidoreductase	C
B5K08_24905	CSH258	antibiotic biosynthesis monooxygenase	C
B5K08_24900	CSH259	aryl-alcohol dehydrogenase	R
B5K08_24895	CSH260	ABC transporter permease	G
B5K08_24890	CSH261	ABC transporter permease	G
B5K08_24885	CSH262	ABC transporter ATP-binding protein	G
B5K08_24880	CSH263	sugar ABC transporter substrate-binding protein	G
B5K08_24875	CSH264	NAD(P)-dependent alcohol dehydrogenase	R
B5K08_24865	CSH265	succinate-semialdehyde dehydrogenase (NADP(+))	C
B5K08_24860	CSH266	sugar ABC transporter permease	G
B5K08_24855	CSH267	sugar ABC transporter permease	G
B5K08_24850	CSH268	sugar ABC transporter ATP-binding protein	G
B5K08_24840	CSH269	carboxylesterase	I
B5K08_24835	CSH270	hypothetical protein	-
B5K08_24830	CSH271	4-carboxymuconolactone decarboxylase	R
B5K08_24825	CSH272	2-hydroxy-3-oxopropionate reductase	I
B5K08_24820	CSH273	GntR family transcriptional regulator	K
B5K08_24810	CSH274	NADH:flavin oxidoreductase / NADH oxidase	C
B5K08_24805	CSH275	aldo/keto reductase	R
B5K08_24800	CSH276	hypothetical protein	-
B5K08_24795	CSH277	Tn3 family transposase	-
B5K08_24790	CSH278	sugar ABC transporter substrate-binding protein	G
B5K08_24770	CSH279	LysR family transcriptional regulator	K
B5K08_24765	CSH280	short-chain dehydrogenase	C
B5K08_24760	CSH281	oxidoreductase	R
B5K08_24755	CSH282	oxidoreductase	R
B5K08_24750	CSH283	5-amino-6-(5-phosphoribosylamino)uracil	H
B5K08_24745	CSH284	DeoR family transcriptional regulator	K
B5K08_24740	CSH285	hydrolase glyoxylase	R
B5K08_24735	CSH286	hypothetical protein	-
B5K08_24730	CSH287	aldo/keto reductase	R
B5K08_24725	CSH288	threonylcarbamoyl-AMP synthase	J
B5K08_24720	CSH289	alcohol dehydrogenase	R
B5K08_24715	CSH290	ribulose 1,5-bisphosphate carboxylase	G
B5K08_24710	CSH291	aldo/keto reductase	R
B5K08_24705	CSH292	sugar ABC transporter substrate-binding protein	G
B5K08_24700	CSH293	sugar ABC transporter permease	G
B5K08_24695	CSH294	D-xylose ABC transporter ATP-binding protein	G
B5K08_24690	CSH295	3-keto-5-aminohexanoate cleavage protein	S
B5K08_24685	CSH296	Hrp-dependent type III effector protein	S
B5K08_24680	CSH297	short-chain dehydrogenase	I
B5K08_24675	CSH298	GntR family transcriptional regulator	-
B5K08_24670	CSH299	ribose-5-phosphate isomerase	G
B5K08_24665	CSH300	triose-phosphate isomerase	G
B5K08_24660	CSH301	fructose-1,6-bisphosphate aldolase	G
B5K08_24655	CSH302	fructose-bisphosphatase class I	G
B5K08_24650	CSH303	transketolase	G
B5K08_24645	CSH304	sugar ABC transporter substrate-binding protein	G
B5K08_24640	CSH305	sugar ABC transporter ATP-binding protein	G
B5K08_24635	CSH306	ABC transporter permease	G
B5K08_24630	CSH307	UDP-glucose 4-epimerase	M
B5K08_24625	CSH308	GntR family transcriptional regulator	K
B5K08_24620	CSH309	3-isopropylmalate dehydrogenase	C
B5K08_24615	CSH310	antibiotic biosynthesis monooxygenase	C
B5K08_24610	CSH311	haloacid dehalogenase, type II	H
B5K08_24605	CSH312	carnitine dehydratase	C
B5K08_24600	CSH313	hypothetical protein	-
B5K08_24595	CSH314	short-chain dehydrogenase/reductase	C
B5K08_24580	CSH315	GGDEF domain-containing protein	T
B5K08_24575	CSH316	chemotaxis protein	-
B5K08_24570	CSH317	AraC family transcriptional regulator	K
B5K08_24565	CSH318	IS6 family transposase	-
B5K08_24560	CSH319	3,4-dihydroxy-2-butanone-4-phosphate synthase	H
B5K08_24555	CSH320	NADPH-dependent FMN reductase	C
B5K08_24550	CSH321	sugar ABC transporter permease	G
B5K08_24545	CSH322	sugar ABC transporter permease	G
B5K08_24540	CSH323	sugar ABC transporter ATP-binding protein	G
B5K08_24535	CSH324	aldehyde-activating protein	S
B5K08_24530	CSH325	aminotransferase	E
B5K08_24520	CSH327	monooxygenase	H
B5K08_24515	CSH328	4-carboxymuconolactone decarboxylase	R
B5K08_24510	CSH329	flavin reductase	C
B5K08_24505	CSH330	short-chain dehydrogenase	I
B5K08_24500	CSH331	alpha/beta hydrolase	H
B5K08_24495	CSH332	GntR family transcriptional regulator	K
B5K08_24490	CSH333	MBL fold metallo-hydrolase	R
B5K08_24485	CSH334	alcohol dehydrogenase	R
B5K08_24480	CSH335	MBL fold metallo-hydrolase	R
B5K08_24475	CSH336	methyl-accepting chemotaxis protein	T
B5K08_24470	CSH337	glycosyl hydrolase	G
B5K08_23290	CSH338	IS30 family transposase	X
B5K08_24150	CSH339	DNA invertase	L
B5K08_24145	CSH340	plasmid partitioning protein RepA	N
B5K08_24140	CSH341	plasmid partitioning protein RepB	D
B5K08_24135	CSH342	replication initiation protein RepC	K
B5K08_24130	CSH343	hypothetical protein	-
B5K08_24125	CSH344	hypothetical protein	-
B5K08_24120	CSH345	hypothetical protein	V
B5K08_24275	CSH346	hypothetical protein	R
B5K08_24290	CSH347	ABC transporter substrate-binding protein	E
B5K08_24295	CSH348	ABC transporter permease	E
B5K08_24300	CSH349	peptide ABC transporter permease	E
B5K08_24305	CSH350	ABC transporter ATP-binding protein	Q
B5K08_24310	CSH351	2-oxobutyrate oxidase	Q
B5K08_24315	CSH352	hypothetical protein	-
B5K08_24320	CSH353	gamma-glutamylcyclotransferase	P
B5K08_24325	CSH354	nitrilotriacetate monooxygenase	H
B5K08_24330	CSH355	2-amino-3-carboxymuconate-6-semialdehyde	-
B5K08_24335	CSH356	ABC transporter substrate-binding protein	E
B5K08_24340	CSH357	thiosulfate sulfurtransferase	P
B5K08_24345	CSH358	acyl-CoA dehydrogenase	I
B5K08_24350	CSH359	desulfurase	P
B5K08_24355	CSH360	luciferase	H
B5K08_24360	CSH361	ABC transporter substrate-binding protein	E
B5K08_24365	CSH362	ABC transporter permease	E
B5K08_24370	CSH363	ABC transporter permease	E
B5K08_24375	CSH364	dipeptide ABC transporter ATP-binding protein	E
B5K08_24380	CSH365	peptide ABC transporter ATP-binding protein	E
B5K08_24385	CSH366	NADP-dependent oxidoreductase	R
B5K08_24390	CSH367	acyl-CoA dehydrogenase	I
B5K08_24395	CSH368	alkanesulfonate monooxygenase	H
B5K08_24400	CSH369	hypothetical protein	R
B5K08_24405	CSH370	ABC transporter substrate-binding protein	E
B5K08_24410	CSH371	ABC transporter substrate-binding protein	E
B5K08_24415	CSH372	transcriptional regulator	K
B5K08_24420	CSH373	NADPH-dependent oxidoreductase	C
B5K08_24425	CSH374	monooxygenase	H
B5K08_24430	CSH375	monooxygenase	I
B5K08_24435	CSH376	hypothetical protein	-
B5K08_24440	CSH377	nitrilotriacetate monooxygenase	H
B5K08_24445	CSH378	monooxygenase	I
B5K08_24450	CSH379	hypothetical protein	-
B5K08_03215	CSH383	CoA transferase	I
B5K08_03205	CSH384	3-hydroxybutyryl-CoA dehydrogenase	I
B5K08_03200	CSH385	acyl-CoA dehydrogenase	I
B5K08_03195	CSH386	LysR family transcriptional regulator	K
B5K08_03190	CSH387	phosphoenolpyruvate carboxylase	C
B5K08_03185	CSH388	phosphoglycerate dehydrogenase	H
B5K08_03180	CSH389	aminoglycoside phosphotransferase	E
B5K08_03165	CSH390	ACP phosphodiesterase	C
B5K08_03160	CSH391	alcohol dehydrogenase	G
B5K08_03155	CSH392	ABC transporter substrate-binding protein	E
B5K08_03150	CSH393	3,4-dihydroxyphenylacetate 2,3-dioxygenase	Q
B5K08_03145	CSH394	phosphopyruvate hydratase	G
B5K08_03140	CSH395	cupin	G
B5K08_03135	CSH396	branched-chain amino acid ABC transporter	E
B5K08_03130	CSH397	branched-chain amino acid ABC transporter	E
B5K08_03125	CSH398	branched-chain amino acid ABC transporter	E
B5K08_03120	CSH399	LacI family transcriptional regulator	K
B5K08_03115	CSH400	carboxymuconolactone decarboxylase	P
B5K08_03110	CSH401	fumarylacetoacetate hydrolase	Q
B5K08_26280	CSH404	protein tyrosine phosphatase	T
B5K08_26275	CSH405	hypothetical protein	-
B5K08_26130	CSH406	histidine kinase	T
B5K08_26135	CSH407	DNA-binding response regulator	T
B5K08_26140	CSH408	hypothetical protein	-
B5K08_26150	CSH409	ABC transporter ATP-binding protein	M
B5K08_26155	CSH410	ABC transporter permease	M
B5K08_26160	CSH411	hypothetical protein	-
B5K08_26265	CSH412	nitrate ABC transporter substrate-binding	P
B5K08_26120	CSH413	phosphatase	I
B5K08_27620	CSH414	TetR family transcriptional regulator	K
B5K08_27615	CSH415	saccharopine dehydrogenase	S
B5K08_27610	CSH416	beta-fructofuranosidase	G
B5K08_27605	CSH417	sugar ABC transporter permease	G
B5K08_27600	CSH418	ABC transporter permease	G
B5K08_27595	CSH419	ABC transporter substrate-binding protein	G
B5K08_27590	CSH420	LacI family transcriptional regulator	K
B5K08_30345	CSH421	transcriptional regulator	-
B5K08_30340	CSH422	hypothetical protein	R
B5K08_30335	CSH423	hypothetical protein	T
B5K08_30330	CSH424	histidine kinase	T
B5K08_30325	CSH425	DNA-binding response regulator	T
B5K08_30320	CSH426	two-component sensor histidine kinase	T
B5K08_30315	CSH427	DUF4440 domain-containing protein	S
B5K08_30300	CSH428	hypothetical protein	-
B5K08_30285	CSH429	ProQ/FINO family protein	-
B5K08_30270	CSH430	replication initiation protein RepC	K
B5K08_30215	CSH431	hypothetical protein	-
B5K08_30200	CSH432	hypothetical protein	-
B5K08_30195	CSH433	hypothetical protein	-
B5K08_30190	CSH434	methyl-accepting chemotaxis protein	T
B5K08_26055	CSH436	histidine kinase	T
B5K08_26060	CSH437	hypothetical protein	T
B5K08_24255	CSH438	hypothetical protein	-
B5K08_26320	CSH439	allophanate hydrolase	T
B5K08_26405	CSH440	hypothetical protein	-
B5K08_26410	CSH441	metal-binding protein	-
B5K08_26440	CSH442	hypothetical protein	-
B5K08_26445	CSH443	hypothetical protein	S
B5K08_26450	CSH444	hypothetical protein	C
B5K08_26455	CSH445	hypothetical protein	-
B5K08_26460	CSH446	DUF305 domain-containing protein	S
B5K08_26465	CSH447	ferredoxin	-
B5K08_26470	CSH448	cytochrome C	-
B5K08_26485	CSH449	LysR family transcriptional regulator	K
B5K08_26490	CSH450	myristoyl transferase	P
B5K08_26495	CSH451	aspartyl-tRNA amidotransferase	J
B5K08_26500	CSH452	ABC transporter permease	P
B5K08_26505	CSH453	nitrate/sulfonate/bicarbonate ABC transporter	P
B5K08_26580	CSH454	5'-methylthioadenosine phosphorylase	F
B5K08_26585	CSH455	ABC transporter permease	E
B5K08_26590	CSH456	ABC transporter permease	E
B5K08_26595	CSH457	ABC transporter ATP-binding protein	E
B5K08_26600	CSH458	ABC transporter	E
B5K08_26605	CSH459	transcriptional regulator	K
B5K08_26610	CSH460	6-hydroxynicotinate 3-monooxygenase	H
B5K08_26615	CSH461	aldehyde dehydrogenase	C
B5K08_26620	CSH462	ferredoxin	C
B5K08_26625	CSH463	MarR family transcriptional regulator	K
B5K08_26630	CSH464	TetR family transcriptional regulator	K
B5K08_26635	CSH465	Asp/Glu racemase	Q
B5K08_26640	CSH466	alpha/beta hydrolase	H
B5K08_26645	CSH467	leucyl aminopeptidase	E
B5K08_26650	CSH468	carbamoylsarcosine amidase	H
B5K08_26655	CSH469	hypothetical protein	O
B5K08_26660	CSH470	molybdopterin-guanine dinucleotide biosynthesis	H
B5K08_30185	CSH471	LysR family transcriptional regulator	K
B5K08_30180	CSH472	alpha/beta hydrolase	I
B5K08_30155	CSH473	peptide ABC transporter ATP-binding protein	E
B5K08_30150	CSH474	methionine ABC transporter ATP-binding protein	E
B5K08_30145	CSH475	peptide ABC transporter permease	E
B5K08_30140	CSH476	ABC transporter permease	E
B5K08_30135	CSH477	gamma-glutamyltransferase	E
B5K08_30130	CSH478	hydrolase	E
B5K08_30125	CSH479	ABC transporter substrate-binding protein	E
B5K08_30120	CSH480	IclR family transcriptional regulator	K
B5K08_30070	CSH481	siderophore-iron reductase FhuF	-
B5K08_30045	CSH482	hypothetical protein	E
B5K08_30040	CSH483	MATE family efflux transporter	V
B5K08_29820	CSH484	DUF5086 domain-containing protein	-
B5K08_29735	CSH485	hypothetical protein	-
B5K08_29730	CSH486	hypothetical protein	-
B5K08_29710	CSH487	sugar ABC transporter substrate-binding protein	G
B5K08_29705	CSH488	GGDEF-domain containing protein	-
B5K08_29695	CSH489	hypothetical protein	-
B5K08_29690	CSH490	ABC transporter substrate-binding protein	E
B5K08_29685	CSH491	branched-chain amino acid ABC transporter	E
B5K08_29680	CSH492	branched-chain amino acid ABC transporter	E
B5K08_29675	CSH493	ABC transporter ATP-binding protein	E
B5K08_29670	CSH494	ABC transporter ATP-binding protein	E
B5K08_29665	CSH495	aspartate aminotransferase	E
B5K08_29660	CSH496	LysR family transcriptional regulator	K
B5K08_29655	CSH497	methylhydantoinase	E
B5K08_29650	CSH498	methylhydantoinase	E
B5K08_29645	CSH499	3-oxoacyl-ACP reductase	C
B5K08_29640	CSH500	2,4-dihydroxyhept-2-ene-1,7-dioic acid aldolase	G
B5K08_29460	CSH501	hypothetical protein	-
B5K08_29455	CSH502	chemotaxis protein	-
B5K08_29090	CSH503	3-oxoacyl-ACP reductase	I
B5K08_29085	CSH504	hypothetical protein	-
B5K08_29080	CSH505	MarR family transcriptional regulator	K
B5K08_29070	CSH506	hypothetical protein	-
B5K08_29010	CSH507	MFS transporter	G
B5K08_28930	CSH508	cyclase	-
B5K08_28920	CSH509	HIT family protein	F
B5K08_28690	CSH510	methyl-accepting chemotaxis protein	-
B5K08_09155	CSH511	hypothetical protein	X
B5K08_09160	CSH512	hypothetical protein	-
B5K08_09165	CSH513	peptidylprolyl isomerase	O
B5K08_28620	CSH514	hypothetical protein	-
B5K08_28550	CSH515	alpha/beta hydrolase	H
B5K08_28395	CSH516	hypothetical protein	-
B5K08_28390	CSH517	hypothetical protein	-
B5K08_28385	CSH518	methyl-accepting chemotaxis protein	T
B5K08_28155	CSH519	transcriptional regulator	K
B5K08_28135	CSH520	ATPase	T
B5K08_28120	CSH521	alpha/beta hydrolase	I
B5K08_28050	CSH522	sn-glycerol-3-phosphate ABC transporter	G
B5K08_28045	CSH523	glycerol-3-phosphate transporter permease	G
B5K08_28040	CSH524	glycerol-3-phosphate transporter	G
B5K08_28035	CSH525	sn-glycerol-3-phosphate ABC transporter	E
B5K08_28030	CSH526	glycerophosphoryl diester phosphodiesterase	I
B5K08_28025	CSH527	DeoR family transcriptional regulator	K
B5K08_28020	CSH528	hydrolase	H
B5K08_27925	CSH529	ABC transporter substrate-binding protein	G
B5K08_23130	CSH530	GNAT family N-acetyltransferase	J
B5K08_22885	CSH531	hypothetical protein	-
B5K08_22820	CSH532	propionyl-CoA synthetase	I
B5K08_22815	CSH533	flagellin	N
B5K08_22765	CSH534	hypothetical protein	-
B5K08_22325	CSH536	N-acetyltransferase	J
B5K08_22005	CSH537	cytochrome C4	E
B5K08_22000	CSH538	glutamine ABC transporter ATP-binding protein	E
B5K08_21995	CSH539	ABC transporter permease	E
B5K08_21990	CSH540	amino acid ABC transporter substrate-binding	E
B5K08_21985	CSH541	transcriptional regulator	K
B5K08_21590	CSH542	heme exporter protein CcmD	-
B5K08_21440	CSH543	LysR family transcriptional regulator	K
B5K08_21435	CSH544	hypothetical protein	-
B5K08_21430	CSH545	peroxiredoxin	V
B5K08_21425	CSH546	hypothetical protein	-
B5K08_21070	CSH547	hypothetical protein	-
B5K08_21050	CSH548	filamentous hemagglutinin adherence factor	U
B5K08_20960	CSH549	hypothetical protein	-
B5K08_20925	CSH551	hypothetical protein	-
B5K08_20820	CSH552	GNAT family N-acetyltransferase	J
B5K08_20730	CSH553	hypothetical protein	-
B5K08_20590	CSH554	MBL fold metallo-hydrolase	R
B5K08_20585	CSH555	3-beta hydroxysteroid dehydrogenase	R
B5K08_20580	CSH556	protein-disulfide isomerase	O
B5K08_20575	CSH557	LysR family transcriptional regulator	K
B5K08_20530	CSH558	hypothetical protein	K
B5K08_20185	CSH559	glyoxalase	Q
B5K08_20180	CSH560	TetR family transcriptional regulator	K
B5K08_19935	CSH561	GNAT family N-acetyltransferase	J
B5K08_19750	CSH562	hypothetical protein	U
B5K08_19585	CSH563	hypothetical protein	-
B5K08_19340	CSH564	hypothetical protein	M
B5K08_18710	CSH565	cell division protein FtsZ	D
B5K08_18705	CSH566	beta-ketoacyl-[acyl-carrier-protein] synthase	I
B5K08_18700	CSH567	TetR family transcriptional regulator	K
B5K08_18690	CSH569	MFS transporter	V
B5K08_18685	CSH570	glutathione S-transferase	O
B5K08_18680	CSH571	NmrA family protein	-
B5K08_18675	CSH572	TetR family transcriptional regulator	K
B5K08_18650	CSH573	hypothetical protein	-
B5K08_18645	CSH574	exopolysaccharide production regulator	M
B5K08_18305	CSH575	hypothetical protein	-
B5K08_18290	CSH576	hypothetical protein	-
B5K08_18105	CSH577	hypothetical protein	L
B5K08_17845	CSH578	hypothetical protein	-
B5K08_17805	CSH579	hypothetical protein	-
B5K08_17735	CSH580	exopolysaccharide glucosyl	M
B5K08_17715	CSH581	hypothetical protein	-
B5K08_17640	CSH582	guanylyl cyclase	R
B5K08_17340	CSH583	hypothetical protein	-
B5K08_17055	CSH584	plasmid stabilization protein	X
B5K08_16860	CSH585	putative toxin-antitoxin system toxin component,	R
B5K08_16855	CSH586	pilus assembly protein HicB	R
B5K08_16780	CSH587	hypothetical protein	S
B5K08_16765	CSH588	hypothetical protein	-
B5K08_16535	CSH589	GNAT family N-acetyltransferase	J
B5K08_16365	CSH590	twitching motility protein PilT	V
B5K08_16235	CSH591	antibiotic biosynthesis monooxygenase	H
B5K08_16210	CSH592	hypothetical protein	-
B5K08_16110	CSH593	hypothetical protein	-
B5K08_15600	CSH594	NIPSNAP family protein	S
B5K08_15535	CSH595	nitrate/sulfonate/bicarbonate ABC transporter	P
B5K08_15530	CSH596	ABC transporter permease	P
B5K08_15525	CSH597	sulfonate ABC transporter substrate-binding	P
B5K08_08215	CSH598	hypothetical protein	-
B5K08_15200	CSH599	hypothetical protein	R
B5K08_15180	CSH600	DNA-binding protein	S
B5K08_15100	CSH601	aryl-sulfate sulfotransferase	R
B5K08_15045	CSH602	DNA-binding protein	K
B5K08_15040	CSH603	amino acid transporter	E
B5K08_14840	CSH604	DNA-binding transcriptional regulator	K
B5K08_14835	CSH605	sn-glycerol-3-phosphate ABC transporter	E
B5K08_14830	CSH606	ABC transporter substrate-binding protein	G
B5K08_14825	CSH607	glycerol-3-phosphate transporter permease	G
B5K08_14820	CSH608	ABC transporter permease	G
B5K08_14815	CSH609	glycerophosphodiester phosphodiesterase	I
B5K08_14810	CSH610	hydrolase	G
B5K08_17195	CSH611	IS110 family transposase	X
B5K08_14595	CSH612	GNAT family N-acetyltransferase	J
B5K08_14365	CSH613	EamA family transporter	G
B5K08_14360	CSH614	LysR family transcriptional regulator	K
B5K08_14235	CSH615	hypothetical protein	-
B5K08_14190	CSH616	hypothetical protein	-
B5K08_14185	CSH617	carbonic anhydrase	-
B5K08_14175	CSH618	hypothetical protein	-
B5K08_14165	CSH619	AraC family transcriptional regulator	K
B5K08_14160	CSH620	peroxiredoxin	R
B5K08_14020	CSH621	hypothetical protein	R
B5K08_14005	CSH622	MFS transporter	G
B5K08_13960	CSH623	glyoxalase/bleomycin resistance/extradiol	Q
B5K08_13955	CSH624	carbon-nitrogen hydrolase family protein	-
B5K08_13805	CSH625	calcium-binding protein	Q
B5K08_13770	CSH626	hypothetical protein	-
B5K08_13765	CSH627	hypothetical protein	-
B5K08_13760	CSH628	hypothetical protein	-
B5K08_13755	CSH629	hypothetical protein	-
B5K08_13740	CSH630	hypothetical protein	-
B5K08_13660	CSH631	hypothetical protein	-
B5K08_13655	CSH632	SAM-dependent methyltransferase	H
B5K08_13590	CSH633	arsenate reductase (glutaredoxin)	-
B5K08_13585	CSH634	hypothetical protein	K
B5K08_13340	CSH635	hypothetical protein	-
B5K08_13305	CSH636	hypothetical protein	-
B5K08_13270	CSH637	adenylate/guanylate cyclase domain-containing	T
B5K08_13135	CSH638	plasmid stabilization protein	K
B5K08_13130	CSH639	plasmid stabilization protein	X
B5K08_12975	CSH640	hypothetical protein	-
B5K08_12915	CSH641	histidine kinase	S
B5K08_12270	CSH642	GNAT family N-acetyltransferase	J
B5K08_11815	CSH643	hypothetical protein	-
B5K08_11570	CSH644	hypothetical protein	-
B5K08_11565	CSH645	hypothetical protein	-
B5K08_11545	CSH646	GYD family protein	S
B5K08_11450	CSH647	NAD-dependent succinate-semialdehyde	C
B5K08_11445	CSH648	gamma-glutamyltransferase	E
B5K08_11440	CSH649	aspartate aminotransferase family protein	H
B5K08_11435	CSH650	ABC transporter substrate-binding protein	E
B5K08_11430	CSH651	agmatinase	E
B5K08_11425	CSH652	GntR family transcriptional regulator	K
B5K08_11420	CSH653	ABC transporter permease	E
B5K08_11415	CSH654	ABC transporter permease	E
B5K08_11410	CSH655	histidine/lysine/arginine/ornithine ABC	E
B5K08_11305	CSH656	hypothetical protein	-
B5K08_11030	CSH657	aldehyde-activating protein	S
B5K08_10805	CSH658	hypothetical protein	-
B5K08_10655	CSH659	ABC transporter permease	E
B5K08_10650	CSH660	polar amino acid ABC transporter permease	E
B5K08_10630	CSH661	hypothetical protein	-
B5K08_10350	CSH662	hypothetical protein	-
B5K08_10270	CSH663	hypothetical protein	-
B5K08_10190	CSH664	GNAT family N-acetyltransferase	-
B5K08_10175	CSH665	hypothetical protein	S
B5K08_10165	CSH666	hypothetical protein	S
B5K08_09905	CSH667	hypothetical protein	-
B5K08_09870	CSH668	hypothetical protein	-
B5K08_09865	CSH669	hypothetical protein	-
B5K08_09845	CSH670	hypothetical protein	P
B5K08_09810	CSH671	hypothetical protein	-
B5K08_09800	CSH672	hypothetical protein	-
B5K08_09700	CSH673	hypothetical protein	-
B5K08_09540	CSH675	hypothetical protein	-
B5K08_09535	CSH676	hypothetical protein	O
B5K08_09530	CSH677	hypothetical protein	-
B5K08_26755	CSH678	response regulator	T
B5K08_26780	CSH679	hypothetical protein	-
B5K08_09495	CSH680	Ku protein	L
B5K08_09485	CSH682	hypothetical protein	-
B5K08_09475	CSH683	hypothetical protein	-
B5K08_09470	CSH684	hypothetical protein	-
B5K08_09465	CSH685	response regulator	T
B5K08_09460	CSH686	response regulator	T
B5K08_09455	CSH687	hypothetical protein	-
B5K08_09450	CSH688	ATP-dependent DNA ligase	-
B5K08_09445	CSH689	hypothetical protein	-
B5K08_09440	CSH690	hypothetical protein	-
B5K08_09435	CSH691	hypothetical protein	-
B5K08_09430	CSH692	hypothetical protein	-
B5K08_09425	CSH693	hypothetical protein	S
B5K08_09360	CSH694	hypothetical protein	K
B5K08_09420	CSH695	serine hydrolase	V
B5K08_09410	CSH696	nucleotidyltransferase	L
B5K08_09405	CSH697	damage-inducible mutagenesis protein	S
B5K08_09400	CSH698	hypothetical protein	-
B5K08_09395	CSH699	DNA polymerase IV	L
B5K08_09385	CSH700	nuclease	L
B5K08_09380	CSH701	DUF159 family protein	O
B5K08_09375	CSH702	hypothetical protein	-
B5K08_09370	CSH703	hypothetical protein	-
B5K08_09365	CSH704	hypothetical protein	L
B5K08_09260	CSH705	dehydrogenase	-
B5K08_09255	CSH706	hypothetical protein	-
B5K08_09250	CSH707	hypothetical protein	R
B5K08_09245	CSH708	hypothetical protein	L
B5K08_09240	CSH709	hypothetical protein	-
B5K08_09235	CSH710	hypothetical protein	-
B5K08_09230	CSH711	hypothetical protein	-
B5K08_09225	CSH712	hypothetical protein	-
B5K08_09220	CSH713	hypothetical protein	X
B5K08_09215	CSH714	hypothetical protein	-
B5K08_09210	CSH715	hypothetical protein	-
B5K08_26570	CSH716	hydrolase	H
B5K08_26555	CSH717	oxidoreductase	I
B5K08_09120	CSH718	hypothetical protein	S
B5K08_08860	CSH719	hypothetical protein	-
B5K08_28695	CSH720	IS630 family transposase	-
B5K08_08395	CSH721	5' DNA nuclease	L
B5K08_08315	CSH722	cupin	R
B5K08_08250	CSH723	hypothetical protein	-
B5K08_08245	CSH724	hypothetical protein	-
B5K08_08205	CSH725	hypothetical protein	-
B5K08_07875	CSH726	aminotransferase	M
B5K08_07840	CSH727	riboflavin biosynthesis protein RibD	H
B5K08_07785	CSH728	AbrB family transcriptional regulator	T
B5K08_07765	CSH729	TetR family transcriptional regulator	K
B5K08_07615	CSH730	hypothetical protein	-
B5K08_07585	CSH731	TetR family transcriptional regulator	K
B5K08_07580	CSH732	amino acid ABC transporter	E
B5K08_07575	CSH733	amino acid ABC transporter	E
B5K08_07570	CSH734	amino acid ABC transporter	E
B5K08_07565	CSH735	phosphate ABC transporter ATP-binding protein	E
B5K08_07560	CSH736	protein involved in propionate catabolism	G
B5K08_07555	CSH737	nitrilotriacetate monooxygenase	H
B5K08_08220	CSH738	diadenosine tetraphosphate hydrolase	-
B5K08_07455	CSH739	hypothetical protein	-
B5K08_07420	CSH740	hypothetical protein	S
B5K08_07005	CSH741	hypothetical protein	S
B5K08_07000	CSH742	dehydrogenase	S
B5K08_06855	CSH743	hypothetical protein	N
B5K08_06790	CSH744	MFS transporter	G
B5K08_06685	CSH745	exopolysaccharide biosynthesis protein	S
B5K08_06680	CSH746	hypothetical protein	-
B5K08_06675	CSH747	hypothetical protein	P
B5K08_06535	CSH749	hypothetical protein	-
B5K08_06300	CSH750	hypothetical protein	-
B5K08_06110	CSH751	MarR family transcriptional regulator	K
B5K08_06105	CSH752	MFS transporter	G
B5K08_06100	CSH753	methylase	-
B5K08_06055	CSH754	DUF2214 domain-containing protein	-
B5K08_06050	CSH755	hypothetical protein	-
B5K08_05840	CSH756	hypothetical protein	-
B5K08_05810	CSH757	aldehyde-activating protein	S
B5K08_05670	CSH758	hypothetical protein	-
B5K08_05655	CSH759	hypothetical protein	-
B5K08_05335	CSH760	hypothetical protein	-
B5K08_05165	CSH762	hypothetical protein	-
B5K08_05080	CSH763	hypothetical protein	G
B5K08_05060	CSH764	hypothetical protein	-
B5K08_05035	CSH765	hypothetical protein	-
B5K08_15150	CSH766	hypothetical protein	-
B5K08_04700	CSH767	hypothetical protein	-
B5K08_04610	CSH768	hypothetical protein	-
B5K08_04605	CSH769	nucleoside kinase	R
B5K08_04490	CSH770	hypothetical protein	-
B5K08_04390	CSH771	hypothetical protein	-
B5K08_04385	CSH772	hypothetical protein	S
B5K08_04380	CSH773	hypothetical protein	-
B5K08_04325	CSH774	hypothetical protein	-
B5K08_04165	CSH775	autotransporter outer membrane beta-barrel	-
B5K08_05920	CSH776	SAM-dependent methyltransferase	J
B5K08_05925	CSH777	lipopolysaccharide biosynthesis protein	-
B5K08_05930	CSH778	SAM-dependent methyltransferase	-
B5K08_05935	CSH779	glycosyl transferase	H
B5K08_05940	CSH780	hypothetical protein	S
B5K08_04100	CSH781	hypothetical protein	M
B5K08_04095	CSH782	glycosyltransferase	G
B5K08_04090	CSH783	glycosyl transferase	M
B5K08_04085	CSH784	UDP-glucose 4-epimerase	M
B5K08_04080	CSH785	SAM-dependent methyltransferase	H
B5K08_04075	CSH786	acetyltransferase	R
B5K08_04070	CSH787	hypothetical protein	D
B5K08_04065	CSH788	hypothetical protein	-
B5K08_04060	CSH789	LPS sbiosynthesis protein	J
B5K08_04055	CSH790	imidazole glycerol phosphate synthase cyclase	E
B5K08_04050	CSH791	imidazole glycerol phosphate synthase subunit	E
B5K08_04045	CSH792	transporter	M
B5K08_04040	CSH793	erythromycin biosynthesis sensory transduction	M
B5K08_04035	CSH794	UDP-3-O-(3-hydroxymyristoyl)glucosamine	E
B5K08_04030	CSH795	oxidoreductase	R
B5K08_04025	CSH796	hypothetical protein	-
B5K08_03365	CSH797	acyltransferase	M
B5K08_03335	CSH798	D-lyxose/D-mannose family sugar isomerase	G
B5K08_03020	CSH799	hypothetical protein	-
B5K08_02645	CSH801	hypothetical protein	-
B5K08_02575	CSH802	acetyltransferase	-
B5K08_02345	CSH804	GGDEF-domain containing protein	T
B5K08_02070	CSH805	hypothetical protein	-
B5K08_02065	CSH806	hypothetical protein	-
B5K08_02060	CSH807	hypothetical protein	-
B5K08_02040	CSH808	hypothetical protein	-
B5K08_01820	CSH809	DNA mismatch repair protein MutT	V
B5K08_01675	CSH810	phosphatase	G
B5K08_01520	CSH811	hypothetical protein	R
B5K08_01250	CSH812	AraC family transcriptional regulator	K
B5K08_01225	CSH813	cysteine methyltransferase	L
B5K08_01025	CSH816	post-segregation antitoxin CcdA	X
B5K08_01020	CSH817	hypothetical protein	-
B5K08_00975	CSH818	hypothetical protein	-
B5K08_00750	CSH819	AsnC family transcriptional regulator	K
B5K08_00745	CSH820	hypothetical protein	R
B5K08_00575	CSH821	hypothetical protein	-
B5K08_00555	CSH822	ligand-binding protein SH3	S
B5K08_00510	CSH823	GNAT family N-acetyltransferase	K
B5K08_00220	CSH824	excinuclease ABC subunit C	L

## Sheet: nodule strain leguminosarum
Additional File 5. Strain-specific genes in WSM2304, related to R. leguminosarum.
gene key	cluster	function	COG
lcl|CP001195.1_cds_ACI59718.1_6192	CPD1	TRAP dicarboxylate transporter, DctM subunit	G
lcl|CP001195.1_cds_ACI59717.1_6191	CPD2	hypothetical protein	-
lcl|CP001195.1_cds_ACI59716.1_6190	CPD3	6-phosphogluconate dehydrogenase NAD-binding	-
lcl|CP001195.1_cds_ACI59715.1_6189	CPD4	Carboxylesterase type B	I
lcl|CP001195.1_cds_ACI59714.1_6188	CPD5	NmrA family protein	R
lcl|CP001195.1_cds_ACI59713.1_6187	CPD6	transcriptional regulator, AraC family	K
lcl|CP001195.1_cds_ACI59712.1_6186	CPD7	aminotransferase class-III	H
lcl|CP001195.1_cds_ACI59711.1_6185	CPD8	Aldehyde Dehydrogenase	-
lcl|CP001195.1_cds_ACI59710.1_6184	CPD9	Amidase	J
lcl|CP001195.1_cds_ACI59709.1_6183	CPD10	ABC transporter related	E
lcl|CP001195.1_cds_ACI59708.1_6182	CPD11	polar amino acid ABC transporter, inner membrane	E
lcl|CP001195.1_cds_ACI59707.1_6181	CPD12	polar amino acid ABC transporter, inner membrane	E
lcl|CP001195.1_cds_ACI59706.1_6180	CPD13	extracellular solute-binding protein family 3	-
lcl|CP001195.1_cds_ACI59705.1_6179	CPD14	Rieske (2Fe-2S) domain protein	P
lcl|CP001195.1_cds_ACI59704.1_6178	CPD15	amidohydrolase 2	R
lcl|CP001195.1_cds_ACI59703.1_6177	CPD16	ferredoxin	C
lcl|CP001195.1_cds_ACI59702.1_6176	CPD17	polysaccharide deacetylase	G
lcl|CP001195.1_cds_ACI59701.1_6175	CPD18	Enoyl-CoA hydratase/isomerase	I
lcl|CP001195.1_cds_ACI59700.1_6174	CPD19	AMP-dependent synthetase and ligase	I
lcl|CP001195.1_cds_ACI59699.1_6173	CPD20	transcriptional regulator, GntR family	K
lcl|CP001195.1_cds_ACI59693.1_6167	CPD21	glucose-methanol-choline oxidoreductase	I
lcl|CP001195.1_cds_ACI59692.1_6166	CPD22	Alcohol dehydrogenase zinc-binding domain	C
lcl|CP001195.1_cds_ACI59691.1_6165	CPD23	FAD linked oxidase domain protein	C
lcl|CP001195.1_cds_ACI59690.1_6164	CPD24	Enoyl-CoA hydratase/isomerase	I
lcl|CP001195.1_cds_ACI59689.1_6163	CPD25	spermidine/putrescine ABC transporter ATPase	E
lcl|CP001195.1_cds_ACI59688.1_6162	CPD26	extracellular solute-binding protein family 1	E
lcl|CP001195.1_cds_ACI59687.1_6161	CPD27	binding-protein-dependent transport systems	E
lcl|CP001195.1_cds_ACI59686.1_6160	CPD28	binding-protein-dependent transport systems	E
lcl|CP001195.1_cds_ACI59685.1_6159	CPD29	hypothetical protein	-
lcl|CP001195.1_cds_ACI59684.1_6158	CPD30	6-phosphogluconate dehydrogenase NAD-binding	-
lcl|CP001195.1_cds_ACI59683.1_6157	CPD31	short-chain dehydrogenase/reductase SDR	I
lcl|CP001195.1_cds_ACI59682.1_6156	CPD32	hypothetical protein	-
lcl|CP001195.1_cds_ACI59681.1_6155	CPD33	MaoC domain protein dehydratase	I
lcl|CP001195.1_cds_ACI59679.1_6153	CPD34	Aldehyde Dehydrogenase	C
lcl|CP001195.1_cds_ACI59678.1_6152	CPD35	Electron transfer flavoprotein	C
lcl|CP001195.1_cds_ACI59676.1_6150	CPD36	conserved hypothetical protein	-
lcl|CP001195.1_cds_ACI59675.1_6149	CPD37	adenylate kinase	F
lcl|CP001195.1_cds_ACI59674.1_6148	CPD38	bifunctional 3-hydroxyacyl-CoA	-
lcl|CP001195.1_cds_ACI59673.1_6147	CPD39	transcriptional regulator, LysR family	K
lcl|CP001195.1_cds_ACI59672.1_6146	CPD40	nucleoside recognition domain protein	P
lcl|CP001195.1_cds_ACI59671.1_6145	CPD41	alpha/beta hydrolase fold	H
lcl|CP001195.1_cds_ACI59670.1_6144	CPD42	succinic semialdehyde dehydrogenase	C
lcl|CP001195.1_cds_ACI59667.1_6141	CPD43	2-nitropropane dioxygenase NPD	R
lcl|CP001195.1_cds_ACI59666.1_6140	CPD44	short-chain dehydrogenase/reductase SDR	I
lcl|CP001195.1_cds_ACI59665.1_6139	CPD45	nitroreductase	C
lcl|CP001195.1_cds_ACI59663.1_6137	CPD46	FAD dependent oxidoreductase	E
lcl|CP001195.1_cds_ACI59662.1_6136	CPD47	FAD-dependent pyridine nucleotide-disulphide	I
lcl|CP001195.1_cds_ACI59661.1_6135	CPD48	Electron transfer flavoprotein alpha subunit	C
lcl|CP001195.1_cds_ACI59659.1_6133	CPD49	MaoC domain protein dehydratase	I
lcl|CP001195.1_cds_ACI59658.1_6132	CPD50	citrate synthase	C
lcl|CP001195.1_cds_ACI59657.1_6131	CPD51	Endoribonuclease L-PSP	V
lcl|CP001195.1_cds_ACI59656.1_6130	CPD52	polysaccharide deacetylase	G
lcl|CP001195.1_cds_ACI59655.1_6129	CPD53	AMP-dependent synthetase and ligase	I
lcl|CP001195.1_cds_ACI59649.1_6123	CPD54	MaoC domain protein dehydratase	I
lcl|CP001195.1_cds_ACI59648.1_6122	CPD55	extracellular solute-binding protein family 5	E
lcl|CP001195.1_cds_ACI59647.1_6121	CPD56	extracellular solute-binding protein family 5	E
lcl|CP001195.1_cds_ACI59646.1_6120	CPD57	5-oxoprolinase (ATP-hydrolyzing)	E
lcl|CP001195.1_cds_ACI59645.1_6119	CPD58	5-oxoprolinase (ATP-hydrolyzing)	E
lcl|CP001195.1_cds_ACI59644.1_6118	CPD59	short-chain dehydrogenase/reductase SDR	I
lcl|CP001195.1_cds_ACI59643.1_6117	CPD60	Mandelate racemase/muconate lactonizing protein	M
lcl|CP001195.1_cds_ACI59642.1_6116	CPD61	major facilitator superfamily MFS_1	P
lcl|CP001195.1_cds_ACI59641.1_6115	CPD62	Asp/Glu/hydantoin racemase	-
lcl|CP001195.1_cds_ACI59637.1_6111	CPD63	4-oxalocrotonate tautomerase	Q
lcl|CP001195.1_cds_ACI59628.1_6102	CPD64	Endoribonuclease L-PSP	V
lcl|CP001195.1_cds_ACI59627.1_6101	CPD65	basic membrane lipoprotein	M
lcl|CP001195.1_cds_ACI59626.1_6100	CPD66	ABC transporter related	R
lcl|CP001195.1_cds_ACI59625.1_6099	CPD67	inner-membrane translocator	R
lcl|CP001195.1_cds_ACI59624.1_6098	CPD68	inner-membrane translocator	R
lcl|CP001195.1_cds_ACI59623.1_6097	CPD69	Alpha-N-arabinofuranosidase	G
lcl|CP001195.1_cds_ACI59622.1_6096	CPD70	transcriptional regulator, LysR family	K
lcl|CP001195.1_cds_ACI59621.1_6095	CPD71	conserved hypothetical protein	J
lcl|CP001195.1_cds_ACI59619.1_6093	CPD72	binding-protein-dependent transport systems	P
lcl|CP001195.1_cds_ACI59618.1_6092	CPD73	ABC transporter related	P
lcl|CP001195.1_cds_ACI59617.1_6091	CPD74	putative ABC transporter (substrate-binding	P
lcl|CP001195.1_cds_ACI59616.1_6090	CPD75	transcriptional regulator, GntR family	K
lcl|CP001195.1_cds_ACI59613.1_6087	CPD76	transcriptional regulator, TetR family	K
lcl|CP001195.1_cds_ACI59612.1_6086	CPD77	Alcohol dehydrogenase GroES domain protein	C
lcl|CP001195.1_cds_ACI59611.1_6085	CPD78	Integrase catalytic region	X
lcl|CP001195.1_cds_ACI59609.1_6083	CPD79	putative transmembrane protein	-
lcl|CP001195.1_cds_ACI59608.1_6082	CPD80	conserved hypothetical protein	T
lcl|CP001195.1_cds_ACI59607.1_6081	CPD81	hypothetical protein	-
lcl|CP001195.1_cds_ACI59606.1_6080	CPD82	conserved hypothetical protein	L
lcl|CP001195.1_cds_ACI59605.1_6079	CPD83	hypothetical protein	-
lcl|CP001195.1_cds_ACI59604.1_6078	CPD84	hypothetical protein	-
lcl|CP001195.1_cds_ACI59603.1_6077	CPD85	hypothetical protein	-
lcl|CP001195.1_cds_ACI59602.1_6076	CPD86	ATPase involved in chromosome partitioning-like	-
lcl|CP001195.1_cds_ACI59601.1_6075	CPD87	hypothetical protein	-
lcl|CP001195.1_cds_ACI59600.1_6074	CPD88	hypothetical protein	-
lcl|CP001195.1_cds_ACI59599.1_6073	CPD89	hypothetical protein	-
lcl|CP001195.1_cds_ACI59598.1_6072	CPD90	nuclease (SNase domain protein)	-
lcl|CP001195.1_cds_ACI59597.1_6071	CPD91	hypothetical protein	-
lcl|CP001195.1_cds_ACI59596.1_6070	CPD92	conserved hypothetical protein	-
lcl|CP001195.1_cds_ACI59595.1_6069	CPD93	putative transcriptional regulator, XRE family	-
lcl|CP001195.1_cds_ACI59594.1_6068	CPD94	hypothetical protein	-
lcl|CP001195.1_cds_ACI59593.1_6067	CPD95	conserved hypothetical protein	-
lcl|CP001195.1_cds_ACI59592.1_6066	CPD96	hypothetical protein	-
lcl|CP001195.1_cds_ACI59591.1_6065	CPD97	TRAG family protein	-
lcl|CP001195.1_cds_ACI59590.1_6064	CPD98	P-type DNA transfer ATPase VirB11	U
lcl|CP001195.1_cds_ACI59589.1_6063	CPD99	conjugation TrbI family protein	-
lcl|CP001195.1_cds_ACI59588.1_6062	CPD100	Conjugal transfer protein TrbG/VirB9/CagX	U
lcl|CP001195.1_cds_ACI59587.1_6061	CPD101	VirB8 family protein	U
lcl|CP001195.1_cds_ACI59586.1_6060	CPD102	TrbL/VirB6 plasmid conjugal transfer protein	-
lcl|CP001195.1_cds_ACI59585.1_6059	CPD103	hypothetical protein	-
lcl|CP001195.1_cds_ACI59584.1_6058	CPD104	conjugal transfer protein	-
lcl|CP001195.1_cds_ACI59583.1_6057	CPD105	Lytic transglycosylase catalytic	-
lcl|CP001195.1_cds_ACI59582.1_6056	CPD106	type IV secretion/conjugal transfer ATPase,	U
lcl|CP001195.1_cds_ACI59581.1_6055	CPD107	type IV secretory pathway VirB3 family protein	-
lcl|CP001195.1_cds_ACI59580.1_6054	CPD108	Conjugal transfer protein TrbC	-
lcl|CP001195.1_cds_ACI59579.1_6053	CPD109	Lytic transglycosylase catalytic	-
lcl|CP001195.1_cds_ACI59578.1_6052	CPD110	hypothetical protein	-
lcl|CP001195.1_cds_ACI59577.1_6051	CPD111	conserved hypothetical protein	-
lcl|CP001195.1_cds_ACI59576.1_6050	CPD112	conserved hypothetical protein	-
lcl|CP001195.1_cds_ACI59575.1_6049	CPD113	histone family protein DNA-binding protein	L
lcl|CP001195.1_cds_ACI59564.1_6038	CPD114	ParB domain protein nuclease	D
lcl|CP001195.1_cds_ACI59562.1_6036	CPD115	helicase domain protein	-
lcl|CP001195.1_cds_ACI59561.1_6035	CPD116	protein of unknown function DUF1419	-
lcl|CP001195.1_cds_ACI59560.1_6034	CPD117	conserved hypothetical protein	-
lcl|CP001195.1_cds_ACI59559.1_6033	CPD118	Alcohol dehydrogenase zinc-binding domain	Q
lcl|CP001195.1_cds_ACI59558.1_6032	CPD119	NmrA family protein	R
lcl|CP001195.1_cds_ACI59557.1_6031	CPD120	transcriptional regulator, HxlR family	K
lcl|CP001195.1_cds_ACI59556.1_6030	CPD121	(NiFe) hydrogenase maturation protein HypF	O
lcl|CP001195.1_cds_ACI59555.1_6029	CPD122	protein of unknown function DUF6 transmembrane	G
lcl|CP001195.1_cds_ACI59554.1_6028	CPD123	hydrogenase expression/formation protein HypE	O
lcl|CP001195.1_cds_ACI59553.1_6027	CPD124	isochorismatase hydrolase	H
lcl|CP001195.1_cds_ACI59546.1_6020	CPD125	Alcohol dehydrogenase zinc-binding domain	C
lcl|CP001195.1_cds_ACI59545.1_6019	CPD126	conserved hypothetical protein	S
lcl|CP001195.1_cds_ACI59544.1_6018	CPD127	transcriptional regulator, LysR family	K
lcl|CP001195.1_cds_ACI59543.1_6017	CPD128	replication protein C	K
lcl|CP001195.1_cds_ACI59542.1_6016	CPD129	plasmid partitioning protein RepB	D
lcl|CP001195.1_cds_ACI59541.1_6015	CPD130	plasmid partitioning protein RepA	N
lcl|CP001195.1_cds_ACI59540.1_6014	CPD131	integrase family protein	L
lcl|CP001195.1_cds_ACI59539.1_6013	CPD132	PilT protein domain protein	R
lcl|CP001195.1_cds_ACI59538.1_6012	CPD133	prevent-host-death family protein	V
lcl|CP001195.1_cds_ACI59537.1_6011	CPD134	hypothetical protein	-
lcl|CP001195.1_cds_ACI59536.1_6010	CPD135	hypothetical protein	-
lcl|CP001195.1_cds_ACI59535.1_6009	CPD136	response regulator receiver protein	-
lcl|CP001195.1_cds_ACI59534.1_6008	CPD137	response regulator receiver protein	T
lcl|CP001195.1_cds_ACI59533.1_6007	CPD138	protein of unknown function DUF955	E
lcl|CP001195.1_cds_ACI59532.1_6006	CPD139	conserved hypothetical protein	-
lcl|CP001195.1_cds_ACI59531.1_6005	CPD140	choline-sulfatase	P
lcl|CP001195.1_cds_ACI59530.1_6004	CPD141	binding-protein-dependent transport systems	E
lcl|CP001195.1_cds_ACI59529.1_6003	CPD142	glycine betaine/L-proline ABC transporter,	E
lcl|CP001195.1_cds_ACI59528.1_6002	CPD143	Substrate-binding region of ABC-type glycine	E
lcl|CP001195.1_cds_ACI59527.1_6001	CPD144	transcriptional regulator, LysR family	K
lcl|CP001195.1_cds_ACI59526.1_6000	CPD145	GCN5-related N-acetyltransferase	-
lcl|CP001195.1_cds_ACI59523.1_5997	CPD146	transcriptional regulator, XRE family	R
lcl|CP001195.1_cds_ACI59522.1_5996	CPD147	carboxyl transferase	I
lcl|CP001195.1_cds_ACI59521.1_5995	CPD148	hypothetical protein	-
lcl|CP001195.1_cds_ACI59520.1_5994	CPD149	Carbamoyl-phosphate synthase L chain	I
lcl|CP001195.1_cds_ACI59518.1_5992	CPD150	methylmalonyl-CoA epimerase	Q
lcl|CP001195.1_cds_ACI59517.1_5991	CPD151	transcriptional regulator, TetR family	K
lcl|CP001195.1_cds_ACI59516.1_5990	CPD152	major facilitator superfamily MFS_1	G
lcl|CP001195.1_cds_ACI59515.1_5989	CPD153	AMP-dependent synthetase and ligase	I
lcl|CP001195.1_cds_ACI59514.1_5988	CPD154	short-chain dehydrogenase/reductase SDR	I
lcl|CP001195.1_cds_ACI59513.1_5987	CPD155	Enoyl-CoA hydratase/isomerase	I
lcl|CP001195.1_cds_ACI59512.1_5986	CPD156	acetyl-CoA acetyltransferase	I
lcl|CP001195.1_cds_ACI59511.1_5985	CPD157	Alcohol dehydrogenase zinc-binding domain	C
lcl|CP001195.1_cds_ACI59510.1_5984	CPD158	methyl-accepting chemotaxis sensory transducer	N
lcl|CP001195.1_cds_ACI59508.1_5982	CPD159	L-carnitine dehydratase/bile acid-inducible	I
lcl|CP001195.1_cds_ACI59507.1_5981	CPD160	citrate lyase, alpha subunit	C
lcl|CP001195.1_cds_ACI59506.1_5980	CPD161	transcriptional regulator, LysR family	K
lcl|CP001195.1_cds_ACI59505.1_5979	CPD162	hydro-lyase, Fe-S type, tartrate/fumarate	C
lcl|CP001195.1_cds_ACI59503.1_5977	CPD163	major facilitator superfamily MFS_1	G
lcl|CP001195.1_cds_ACI59502.1_5976	CPD164	iron-containing alcohol dehydrogenase	C
lcl|CP001195.1_cds_ACI59501.1_5975	CPD165	Glutathione S-transferase domain	O
lcl|CP001195.1_cds_ACI59500.1_5974	CPD166	Aldehyde Dehydrogenase	C
lcl|CP001195.1_cds_ACI59499.1_5973	CPD167	Luciferase-like monooxygenase	H
lcl|CP001195.1_cds_ACI59498.1_5972	CPD168	flavin reductase domain protein FMN-binding	-
lcl|CP001195.1_cds_ACI59497.1_5971	CPD169	NADPH-dependent FMN reductase	C
lcl|CP001195.1_cds_ACI59496.1_5970	CPD170	3,4-dihydroxy-2-butanone 4-phosphate synthase	H
lcl|CP001195.1_cds_ACI59495.1_5969	CPD171	HpcH/HpaI aldolase	G
lcl|CP001195.1_cds_ACI59493.1_5967	CPD172	amidohydrolase 2	R
lcl|CP001195.1_cds_ACI59485.1_5959	CPD173	protein of unknown function DUF323	O
lcl|CP001195.1_cds_ACI59484.1_5958	CPD174	ABC transporter related	E
lcl|CP001195.1_cds_ACI59483.1_5957	CPD175	sulfatase	P
lcl|CP001195.1_cds_ACI59482.1_5956	CPD176	binding-protein-dependent transport systems	G
lcl|CP001195.1_cds_ACI59481.1_5955	CPD177	binding-protein-dependent transport systems	G
lcl|CP001195.1_cds_ACI59480.1_5954	CPD178	extracellular solute-binding protein family 1	G
lcl|CP001195.1_cds_ACI59479.1_5953	CPD179	transcriptional regulator, LysR family	-
lcl|CP001195.1_cds_ACI59478.1_5952	CPD180	hypothetical protein	-
lcl|CP001195.1_cds_ACI59477.1_5951	CPD181	protein of unknown function DUF419	K
lcl|CP001195.1_cds_ACI59476.1_5950	CPD182	conserved hypothetical protein	-
lcl|CP001195.1_cds_ACI59475.1_5949	CPD183	short-chain dehydrogenase/reductase SDR	I
lcl|CP001195.1_cds_ACI59474.1_5948	CPD184	Enoyl-CoA hydratase/isomerase	I
lcl|CP001195.1_cds_ACI59473.1_5947	CPD185	3-hydroxyisobutyrate dehydrogenase	I
lcl|CP001195.1_cds_ACI59472.1_5946	CPD186	Enoyl-CoA hydratase/isomerase	I
lcl|CP001195.1_cds_ACI59471.1_5945	CPD187	acyl-CoA dehydrogenase domain protein	I
lcl|CP001195.1_cds_ACI59470.1_5944	CPD188	conserved hypothetical protein	R
lcl|CP001195.1_cds_ACI59469.1_5943	CPD189	short-chain dehydrogenase/reductase SDR	I
lcl|CP001195.1_cds_ACI59468.1_5942	CPD190	AMP-dependent synthetase and ligase	I
lcl|CP001195.1_cds_ACI59467.1_5941	CPD191	Propanoyl-CoA C-acyltransferase	I
lcl|CP001195.1_cds_ACI59466.1_5940	CPD192	transcriptional regulator, IclR family	K
lcl|CP001195.1_cds_ACI59465.1_5939	CPD193	short-chain dehydrogenase/reductase SDR	I
lcl|CP001195.1_cds_ACI59464.1_5938	CPD194	Esterase/lipase-like protein	-
lcl|CP001195.1_cds_ACI59463.1_5937	CPD195	TRAP dicarboxylate transporter, DctP subunit	G
lcl|CP001194.1_cds_ACI59462.1_6415	CPD196	Methyltransferase type 11	-
lcl|CP001194.1_cds_ACI59460.1_6413	CPD197	extracellular solute-binding protein family 1	R
lcl|CP001194.1_cds_ACI59459.1_6412	CPD198	binding-protein-dependent transport systems	E
lcl|CP001194.1_cds_ACI59458.1_6411	CPD199	binding-protein-dependent transport systems	E
lcl|CP001194.1_cds_ACI59457.1_6410	CPD200	ABC transporter related	E
lcl|CP001194.1_cds_ACI59379.1_6332	CPD201	hypothetical protein	-
lcl|CP001194.1_cds_ACI59365.1_6318	CPD202	Glyoxalase/bleomycin resistance	Q
lcl|CP001194.1_cds_ACI59340.1_6293	CPD203	alanyl-tRNA synthetase class IIc	J
lcl|CP001194.1_cds_ACI59337.1_6290	CPD204	polysaccharide pyruvyl transferase	G
lcl|CP001194.1_cds_ACI59323.1_6276	CPD205	PAS/PAC sensor signal transduction histidine	T
lcl|CP001194.1_cds_ACI59322.1_6275	CPD206	alpha/beta hydrolase fold	H
lcl|CP001194.1_cds_ACI59319.1_6272	CPD207	conserved hypothetical protein	S
lcl|CP001194.1_cds_ACI59318.1_6271	CPD208	MscS Mechanosensitive ion channel	M
lcl|CP001194.1_cds_ACI59317.1_6270	CPD209	hypothetical protein	-
lcl|CP001194.1_cds_ACI59310.1_6263	CPD210	hypothetical protein	-
lcl|CP001194.1_cds_ACI59304.1_6257	CPD211	conserved hypothetical protein	D
lcl|CP001194.1_cds_ACI59294.1_6247	CPD212	outer membrane adhesin like proteiin	-
lcl|CP001194.1_cds_ACI59286.1_6239	CPD213	diguanylate cyclase	T
lcl|CP001194.1_cds_ACI59283.1_6236	CPD214	protein of unknown function UPF0066	J
lcl|CP001194.1_cds_ACI59282.1_6235	CPD215	putative GAF sensor protein	V
lcl|CP001193.1_cds_ACI59237.1_5934	CPD216	hypothetical protein	-
lcl|CP001193.1_cds_ACI59236.1_5933	CPD217	hypothetical protein	-
lcl|CP001193.1_cds_ACI59229.1_5926	CPD218	protein of unknown function DUF1234	R
lcl|CP001193.1_cds_ACI59228.1_5925	CPD219	transcriptional regulator, AsnC family	K
lcl|CP001193.1_cds_ACI59216.1_5913	CPD220	conserved hypothetical protein	-
lcl|CP001193.1_cds_ACI59167.1_5864	CPD221	transcriptional regulator, LacI family	K
lcl|CP001193.1_cds_ACI59135.1_5832	CPD222	transcriptional regulator, BadM/Rrf2 family	K
lcl|CP001193.1_cds_ACI59134.1_5831	CPD223	FAD-dependent pyridine nucleotide-disulphide	O
lcl|CP001193.1_cds_ACI59099.1_5796	CPD224	diaminohydroxyphosphoribosylaminopyrimidine	-
lcl|CP001193.1_cds_ACI59087.1_5784	CPD225	cytochrome c oxidase subunit II	-
lcl|CP001193.1_cds_ACI59073.1_5770	CPD226	AAA ATPase central domain protein	M
lcl|CP001193.1_cds_ACI59072.1_5769	CPD227	conserved hypothetical protein	-
lcl|CP001193.1_cds_ACI59069.1_5766	CPD228	methyl-accepting chemotaxis sensory transducer	-
lcl|CP001193.1_cds_ACI59053.1_5750	CPD229	conserved hypothetical protein	-
lcl|CP001193.1_cds_ACI59052.1_5749	CPD230	hypothetical protein	-
lcl|CP001193.1_cds_ACI59045.1_5742	CPD231	conserved hypothetical protein	-
lcl|CP001193.1_cds_ACI59040.1_5737	CPD232	conserved hypothetical protein	-
lcl|CP001193.1_cds_ACI59039.1_5736	CPD233	conserved hypothetical protein	-
lcl|CP001193.1_cds_ACI59038.1_5735	CPD234	conserved hypothetical protein	-
lcl|CP001193.1_cds_ACI59032.1_5729	CPD235	conserved hypothetical protein	-
lcl|CP001193.1_cds_ACI59031.1_5728	CPD236	cytochrome B561	C
lcl|CP001193.1_cds_ACI59030.1_5727	CPD237	putative cytochrome c-like protein	-
lcl|CP001193.1_cds_ACI59029.1_5726	CPD238	conserved hypothetical protein	-
lcl|CP001193.1_cds_ACI59028.1_5725	CPD239	hypothetical protein	-
lcl|CP001193.1_cds_ACI59009.1_5706	CPD240	hypothetical protein	-
lcl|CP001193.1_cds_ACI59000.1_5697	CPD241	hypothetical protein	-
lcl|CP001193.1_cds_ACI58999.1_5696	CPD242	2-keto-4-pentenoate hydratase-like protein	Q
lcl|CP001193.1_cds_ACI58998.1_5695	CPD243	putative membrane protein of unknown function	T
lcl|CP001193.1_cds_ACI58947.1_5644	CPD244	Invasion associated locus B family protein	-
lcl|CP001193.1_cds_ACI58946.1_5643	CPD245	Polypeptide-transport-associated domain protein	U
lcl|CP001193.1_cds_ACI58945.1_5642	CPD246	hypothetical protein	-
lcl|CP001193.1_cds_ACI58944.1_5641	CPD247	hypothetical protein	-
lcl|CP001193.1_cds_ACI58943.1_5640	CPD248	hypothetical protein	-
lcl|CP001193.1_cds_ACI58942.1_5639	CPD249	filamentous haemagglutinin family outer membrane	-
lcl|CP001193.1_cds_ACI58941.1_5638	CPD250	hypothetical protein	-
lcl|CP001193.1_cds_ACI58940.1_5637	CPD251	hypothetical protein	-
lcl|CP001193.1_cds_ACI58939.1_5636	CPD252	hypothetical protein	-
lcl|CP001193.1_cds_ACI58923.1_5620	CPD253	Beta-fructofuranosidase	G
lcl|CP001193.1_cds_ACI58920.1_5617	CPD254	binding-protein-dependent transport systems	G
lcl|CP001193.1_cds_ACI58917.1_5614	CPD255	transcriptional regulator, LacI family	K
lcl|CP001193.1_cds_ACI58884.1_5581	CPD256	molybdenum ABC transporter, periplasmic	P
lcl|CP001193.1_cds_ACI58883.1_5580	CPD257	ABC transporter related	P
lcl|CP001193.1_cds_ACI58882.1_5579	CPD258	transport system permease protein	P
lcl|CP001193.1_cds_ACI58881.1_5578	CPD259	periplasmic binding protein	P
lcl|CP001193.1_cds_ACI58860.1_5557	CPD260	conserved hypothetical protein	-
lcl|CP001193.1_cds_ACI58859.1_5556	CPD261	conserved hypothetical protein	-
lcl|CP001193.1_cds_ACI58849.1_5546	CPD262	haloacid dehalogenase, type II	H
lcl|CP001193.1_cds_ACI58847.1_5544	CPD263	ABC transporter related	E
lcl|CP001193.1_cds_ACI58845.1_5542	CPD264	binding-protein-dependent transport systems	E
lcl|CP001193.1_cds_ACI58844.1_5541	CPD265	binding-protein-dependent transport systems	E
lcl|CP001193.1_cds_ACI58843.1_5540	CPD266	extracellular solute-binding protein family 5	E
lcl|CP001193.1_cds_ACI58842.1_5539	CPD267	flagellin domain protein	N
lcl|CP001193.1_cds_ACI58804.1_5501	CPD268	hypothetical protein	-
lcl|CP001193.1_cds_ACI58791.1_5488	CPD269	hypothetical protein	-
lcl|CP001192.1_cds_ACI58787.1_5484	CPD270	hypothetical protein	R
lcl|CP001192.1_cds_ACI58780.1_5477	CPD271	hypothetical protein	-
lcl|CP001192.1_cds_ACI58779.1_5476	CPD272	sugar isomerase (SIS)	G
lcl|CP001192.1_cds_ACI58778.1_5475	CPD273	glycosyl transferase family 2	M
lcl|CP001192.1_cds_ACI58777.1_5474	CPD274	conserved hypothetical protein	-
lcl|CP001192.1_cds_ACI58776.1_5473	CPD275	conserved hypothetical protein	-
lcl|CP001192.1_cds_ACI58775.1_5472	CPD276	NAD-dependent epimerase/dehydratase	M
lcl|CP001192.1_cds_ACI58774.1_5471	CPD277	histidinol-phosphate phosphatase family protein	J
lcl|CP001192.1_cds_ACI58773.1_5470	CPD278	GHMP kinase	R
lcl|CP001192.1_cds_ACI58772.1_5469	CPD279	NAD-dependent epimerase/dehydratase	-
lcl|CP001192.1_cds_ACI58771.1_5468	CPD280	FAD dependent oxidoreductase	-
lcl|CP001192.1_cds_ACI58748.1_5445	CPD281	hypothetical protein	-
lcl|CP001192.1_cds_ACI58747.1_5444	CPD282	hypothetical protein	-
lcl|CP001192.1_cds_ACI58745.1_5442	CPD283	FMN reductase	C
lcl|CP001192.1_cds_ACI58744.1_5441	CPD284	DSBA oxidoreductase	Q
lcl|CP001192.1_cds_ACI58730.1_5427	CPD285	conserved hypothetical protein	-
lcl|CP001192.1_cds_ACI58712.1_5409	CPD286	methyl-accepting chemotaxis sensory transducer	N
lcl|CP001192.1_cds_ACI58711.1_5408	CPD287	protein of unknown function DUF1217	-
lcl|CP001192.1_cds_ACI58709.1_5406	CPD288	putative signal transduction protein with EFhand	T
lcl|CP001192.1_cds_ACI58708.1_5405	CPD289	protein of unknown function DUF1078 domain	N
lcl|CP001192.1_cds_ACI58707.1_5404	CPD290	flagellar hook-associated protein FlgK	N
lcl|CP001192.1_cds_ACI58706.1_5403	CPD291	flagellar hook-associated 3 family protein	N
lcl|CP001192.1_cds_ACI58705.1_5402	CPD292	hypothetical protein	-
lcl|CP001192.1_cds_ACI58704.1_5401	CPD293	conserved hypothetical protein	-
lcl|CP001192.1_cds_ACI58703.1_5400	CPD294	conserved hypothetical protein	-
lcl|CP001192.1_cds_ACI58687.1_5384	CPD295	polar amino acid ABC transporter, inner membrane	E
lcl|CP001192.1_cds_ACI58686.1_5383	CPD296	extracellular solute-binding protein family 3	E
lcl|CP001192.1_cds_ACI58685.1_5382	CPD297	Carboxymuconolactone decarboxylase	R
lcl|CP001192.1_cds_ACI58684.1_5381	CPD298	alpha/beta hydrolase fold	I
lcl|CP001192.1_cds_ACI58683.1_5380	CPD299	Luciferase-like monooxygenase	H
lcl|CP001192.1_cds_ACI58682.1_5379	CPD300	Aldehyde Dehydrogenase	C
lcl|CP001192.1_cds_ACI58681.1_5378	CPD301	flavin reductase domain protein FMN-binding	C
lcl|CP001192.1_cds_ACI58680.1_5377	CPD302	putative transcriptional regulator, PucR family	K
lcl|CP001192.1_cds_ACI58679.1_5376	CPD303	protein of unknown function DUF1185	-
lcl|CP001192.1_cds_ACI58640.1_5337	CPD304	conserved hypothetical protein	-
lcl|CP001192.1_cds_ACI58637.1_5334	CPD305	multi-sensor signal transduction histidine	T
lcl|CP001192.1_cds_ACI58609.1_5306	CPD306	protein of unknown function UPF0153	R
lcl|CP001192.1_cds_ACI58602.1_5299	CPD307	conserved hypothetical protein	-
lcl|CP001192.1_cds_ACI58579.1_5276	CPD308	conserved hypothetical protein	-
lcl|CP001192.1_cds_ACI58561.1_5258	CPD309	conserved hypothetical protein	-
lcl|CP001192.1_cds_ACI58560.1_5257	CPD310	conserved hypothetical protein	-
lcl|CP001192.1_cds_ACI58559.1_5256	CPD311	hypothetical protein	-
lcl|CP001192.1_cds_ACI58555.1_5252	CPD312	GCN5-related N-acetyltransferase	K
lcl|CP001192.1_cds_ACI58554.1_5251	CPD313	Protein of unknown function DUF1778	S
lcl|CP001192.1_cds_ACI58553.1_5250	CPD314	conserved hypothetical protein	-
lcl|CP001192.1_cds_ACI58506.1_5203	CPD315	hypothetical protein	-
lcl|CP001192.1_cds_ACI58497.1_5194	CPD316	transcriptional regulator, MarR family	K
lcl|CP001192.1_cds_ACI58481.1_5178	CPD317	Aldehyde Dehydrogenase	C
lcl|CP001192.1_cds_ACI58480.1_5177	CPD318	FAD dependent oxidoreductase	E
lcl|CP001192.1_cds_ACI58479.1_5176	CPD319	conserved hypothetical protein	E
lcl|CP001192.1_cds_ACI58476.1_5173	CPD320	conserved hypothetical protein	-
lcl|CP001192.1_cds_ACI58474.1_5171	CPD321	hypothetical protein	-
lcl|CP001192.1_cds_ACI58458.1_5155	CPD322	hypothetical protein	-
lcl|CP001192.1_cds_ACI58457.1_5154	CPD323	conserved hypothetical protein	-
lcl|CP001192.1_cds_ACI58456.1_5153	CPD324	hypothetical protein	-
lcl|CP001192.1_cds_ACI58453.1_5150	CPD325	conserved hypothetical protein	-
lcl|CP001192.1_cds_ACI58452.1_5149	CPD326	signal transduction histidine kinase	T
lcl|CP001192.1_cds_ACI58451.1_5148	CPD327	signal transduction histidine kinase	T
lcl|CP001192.1_cds_ACI58449.1_5146	CPD328	nutrient deprivation-induced protein	-
lcl|CP001192.1_cds_ACI58447.1_5144	CPD329	conserved hypothetical protein	-
lcl|CP001192.1_cds_ACI58446.1_5143	CPD330	conserved hypothetical protein	-
lcl|CP001192.1_cds_ACI58445.1_5142	CPD331	hypothetical protein	-
lcl|CP001192.1_cds_ACI58444.1_5141	CPD332	phospholipase/Carboxylesterase	R
lcl|CP001192.1_cds_ACI58443.1_5140	CPD333	conserved hypothetical protein	P
lcl|CP001192.1_cds_ACI58442.1_5139	CPD334	conserved hypothetical protein	-
lcl|CP001192.1_cds_ACI58441.1_5138	CPD335	conserved hypothetical protein	-
lcl|CP001192.1_cds_ACI58440.1_5137	CPD336	hypothetical protein	-
lcl|CP001192.1_cds_ACI58439.1_5136	CPD337	short-chain dehydrogenase/reductase SDR	I
lcl|CP001192.1_cds_ACI58438.1_5135	CPD338	alpha/beta hydrolase fold	H
lcl|CP001192.1_cds_ACI58430.1_5127	CPD339	putative cytochrome c class I protein	C
lcl|CP001192.1_cds_ACI58429.1_5126	CPD340	conserved hypothetical protein	-
lcl|CP001192.1_cds_ACI58428.1_5125	CPD341	response regulator receiver protein	T
lcl|CP001192.1_cds_ACI58426.1_5123	CPD342	CheB methylesterase	N
lcl|CP001192.1_cds_ACI58425.1_5122	CPD343	response regulator receiver protein	T
lcl|CP001192.1_cds_ACI58424.1_5121	CPD344	putative transcriptional regulator, Crp/Fnr	-
lcl|CP001192.1_cds_ACI58423.1_5120	CPD345	Gluconate 2-dehydrogenase (acceptor)	C
lcl|CP001192.1_cds_ACI58421.1_5118	CPD346	conserved hypothetical protein	-
lcl|CP001192.1_cds_ACI58420.1_5117	CPD347	response regulator receiver protein	T
lcl|CP001192.1_cds_ACI58418.1_5115	CPD348	protein of unknown function DUF982	-
lcl|CP001192.1_cds_ACI58417.1_5114	CPD349	transcriptional regulator, GntR family with	K
lcl|CP001192.1_cds_ACI58416.1_5113	CPD350	conserved hypothetical protein	P
lcl|CP001192.1_cds_ACI58415.1_5112	CPD351	extracellular solute-binding protein family 3	E
lcl|CP001192.1_cds_ACI58414.1_5111	CPD352	polar amino acid ABC transporter, inner membrane	E
lcl|CP001192.1_cds_ACI58413.1_5110	CPD353	ABC transporter related	E
lcl|CP001192.1_cds_ACI58412.1_5109	CPD354	amidohydrolase	R
lcl|CP001192.1_cds_ACI58411.1_5108	CPD355	Secreted repeat of unknown function	S
lcl|CP001192.1_cds_ACI58410.1_5107	CPD356	D-isomer specific 2-hydroxyacid dehydrogenase	H
lcl|CP001192.1_cds_ACI58409.1_5106	CPD357	heat shock protein DnaJ domain protein	K
lcl|CP001192.1_cds_ACI58408.1_5105	CPD358	ATP dependent DNA ligase	L
lcl|CP001192.1_cds_ACI58407.1_5104	CPD359	cyclic nucleotide-binding protein	T
lcl|CP001192.1_cds_ACI58406.1_5103	CPD360	putative Mn2+/Fe2+ transporter protein	P
lcl|CP001192.1_cds_ACI58405.1_5102	CPD361	conserved hypothetical protein	R
lcl|CP001192.1_cds_ACI58404.1_5101	CPD362	conserved hypothetical protein	-
lcl|CP001192.1_cds_ACI58403.1_5100	CPD363	hypothetical protein	-
lcl|CP001192.1_cds_ACI58402.1_5099	CPD364	multi-sensor hybrid histidine kinase	T
lcl|CP001192.1_cds_ACI58401.1_5098	CPD365	putative insertion sequence transposase protein	X
lcl|CP001192.1_cds_ACI58400.1_5097	CPD366	conserved hypothetical protein	-
lcl|CP001192.1_cds_ACI58399.1_5096	CPD367	protein of unknown function DUF982	-
lcl|CP001192.1_cds_ACI58398.1_5095	CPD368	hypothetical protein	-
lcl|CP001192.1_cds_ACI58397.1_5094	CPD369	conserved hypothetical protein	-
lcl|CP001192.1_cds_ACI58396.1_5093	CPD370	glycosyl transferase group 1	M
lcl|CP001192.1_cds_ACI58395.1_5092	CPD371	Amylo-alpha-16-glucosidase	G
lcl|CP001192.1_cds_ACI58394.1_5091	CPD372	conserved hypothetical protein	-
lcl|CP001192.1_cds_ACI58393.1_5090	CPD373	heat shock protein Hsp20	O
lcl|CP001192.1_cds_ACI58392.1_5089	CPD374	Epoxide hydrolase domain protein	H
lcl|CP001192.1_cds_ACI58391.1_5088	CPD375	isochorismatase hydrolase	H
lcl|CP001192.1_cds_ACI58390.1_5087	CPD376	conserved hypothetical protein	-
lcl|CP001192.1_cds_ACI58389.1_5086	CPD377	transcriptional regulator, HxlR family	K
lcl|CP001192.1_cds_ACI58388.1_5085	CPD378	transcriptional regulator, winged helix family	R
lcl|CP001192.1_cds_ACI58387.1_5084	CPD379	Epoxide hydrolase domain protein	H
lcl|CP001192.1_cds_ACI58386.1_5083	CPD380	short-chain dehydrogenase/reductase SDR	R
lcl|CP001192.1_cds_ACI58385.1_5082	CPD381	Glyoxalase/bleomycin resistance	Q
lcl|CP001192.1_cds_ACI58384.1_5081	CPD382	protein of unknown function DUF81	S
lcl|CP001192.1_cds_ACI58383.1_5080	CPD383	protein of unknown function DUF1127	-
lcl|CP001192.1_cds_ACI58382.1_5079	CPD384	transcriptional regulator, GntR family with	K
lcl|CP001192.1_cds_ACI58381.1_5078	CPD385	conserved hypothetical protein	-
lcl|CP001192.1_cds_ACI58380.1_5077	CPD386	HicB family protein	R
lcl|CP001192.1_cds_ACI58379.1_5076	CPD387	GAF sensor signal transduction histidine kinase	-
lcl|CP001192.1_cds_ACI58378.1_5075	CPD388	conserved hypothetical protein	-
lcl|CP001192.1_cds_ACI58377.1_5074	CPD389	conserved hypothetical protein	L
lcl|CP001192.1_cds_ACI58376.1_5073	CPD390	hypothetical protein	-
lcl|CP001192.1_cds_ACI58375.1_5072	CPD391	transcriptional regulator, MarR family	K
lcl|CP001192.1_cds_ACI58374.1_5071	CPD392	NAD-dependent epimerase/dehydratase	M
lcl|CP001192.1_cds_ACI58373.1_5070	CPD393	short-chain dehydrogenase/reductase SDR	I
lcl|CP001192.1_cds_ACI58372.1_5069	CPD394	transcriptional regulator, TetR family	K
lcl|CP001192.1_cds_ACI58371.1_5068	CPD395	transcriptional regulator, TetR family	K
lcl|CP001192.1_cds_ACI58370.1_5067	CPD396	transcriptional regulator, HxlR family	K
lcl|CP001192.1_cds_ACI58369.1_5066	CPD397	short-chain dehydrogenase/reductase SDR	M
lcl|CP001192.1_cds_ACI58368.1_5065	CPD398	transcriptional regulator, TetR family	K
lcl|CP001192.1_cds_ACI58367.1_5064	CPD399	conserved hypothetical protein	-
lcl|CP001192.1_cds_ACI58366.1_5063	CPD400	flavodoxin/nitric oxide synthase	C
lcl|CP001192.1_cds_ACI58362.1_5059	CPD401	hypothetical protein	-
lcl|CP001192.1_cds_ACI58354.1_5051	CPD402	conserved hypothetical protein	S
lcl|CP001192.1_cds_ACI58353.1_5050	CPD403	hypothetical protein	-
lcl|CP001192.1_cds_ACI58352.1_5049	CPD404	short-chain dehydrogenase/reductase SDR	I
lcl|CP001192.1_cds_ACI58351.1_5048	CPD405	short-chain dehydrogenase/reductase SDR	I
lcl|CP001192.1_cds_ACI58350.1_5047	CPD406	conserved hypothetical protein	-
lcl|CP001192.1_cds_ACI58349.1_5046	CPD407	conserved hypothetical protein	-
lcl|CP001192.1_cds_ACI58348.1_5045	CPD408	Ku protein	L
lcl|CP001192.1_cds_ACI58347.1_5044	CPD409	Ku protein	L
lcl|CP001192.1_cds_ACI58346.1_5043	CPD410	hypothetical protein	-
lcl|CP001192.1_cds_ACI58345.1_5042	CPD411	diguanylate cyclase/phosphodiesterase	T
lcl|CP001192.1_cds_ACI58344.1_5041	CPD412	conserved hypothetical protein	-
lcl|CP001192.1_cds_ACI58342.1_5039	CPD413	peptidase M24	E
lcl|CP001192.1_cds_ACI58341.1_5038	CPD414	binding-protein-dependent transport systems	E
lcl|CP001192.1_cds_ACI58340.1_5037	CPD415	binding-protein-dependent transport systems	E
lcl|CP001192.1_cds_ACI58339.1_5036	CPD416	extracellular solute-binding protein family 1	E
lcl|CP001192.1_cds_ACI58338.1_5035	CPD417	ABC transporter related	E
lcl|CP001192.1_cds_ACI58337.1_5034	CPD418	extracellular solute-binding protein family 3	E
lcl|CP001192.1_cds_ACI58336.1_5033	CPD419	polar amino acid ABC transporter, inner membrane	E
lcl|CP001192.1_cds_ACI58335.1_5032	CPD420	Xylose isomerase domain protein TIM barrel	G
lcl|CP001192.1_cds_ACI58334.1_5031	CPD421	transcriptional regulator, GntR family	K
lcl|CP001192.1_cds_ACI58330.1_5027	CPD422	hypothetical protein	-
lcl|CP001192.1_cds_ACI58329.1_5026	CPD423	protein of unknown function DUF323	O
lcl|CP001192.1_cds_ACI58328.1_5025	CPD424	sulfatase	P
lcl|CP001192.1_cds_ACI58327.1_5024	CPD425	conserved hypothetical protein	-
lcl|CP001192.1_cds_ACI58325.1_5022	CPD426	OmpA/MotB domain protein	-
lcl|CP001192.1_cds_ACI58324.1_5021	CPD427	putative cysteine rich repeat domain protein	-
lcl|CP001192.1_cds_ACI58323.1_5020	CPD428	conserved hypothetical protein	-
lcl|CP001192.1_cds_ACI58319.1_5016	CPD429	conserved hypothetical protein	O
lcl|CP001192.1_cds_ACI58318.1_5015	CPD430	hypothetical protein	-
lcl|CP001192.1_cds_ACI58317.1_5014	CPD431	hypothetical protein	-
lcl|CP001192.1_cds_ACI58316.1_5013	CPD432	conserved hypothetical protein	R
lcl|CP001192.1_cds_ACI58311.1_5008	CPD433	hypothetical protein	-
lcl|CP001192.1_cds_ACI58310.1_5007	CPD434	conserved hypothetical protein	S
lcl|CP001192.1_cds_ACI58309.1_5006	CPD435	hypothetical protein	-
lcl|CP001192.1_cds_ACI58308.1_5005	CPD436	conserved hypothetical protein	-
lcl|CP001192.1_cds_ACI58307.1_5004	CPD437	beta-lactamase	-
lcl|CP001192.1_cds_ACI58306.1_5003	CPD438	transport-associated	-
lcl|CP001192.1_cds_ACI58305.1_5002	CPD439	transport-associated	-
lcl|CP001192.1_cds_ACI58304.1_5001	CPD440	conserved hypothetical protein	S
lcl|CP001192.1_cds_ACI58303.1_5000	CPD441	transcriptional regulator, TetR family	K
lcl|CP001192.1_cds_ACI58302.1_4999	CPD442	conserved hypothetical protein	-
lcl|CP001192.1_cds_ACI58301.1_4998	CPD443	Alcohol dehydrogenase GroES domain protein	C
lcl|CP001192.1_cds_ACI58300.1_4997	CPD444	transcriptional regulator, AraC family	K
lcl|CP001192.1_cds_ACI58299.1_4996	CPD445	NmrA family protein	R
lcl|CP001192.1_cds_ACI58298.1_4995	CPD446	short-chain dehydrogenase/reductase SDR	M
lcl|CP001192.1_cds_ACI58297.1_4994	CPD447	hypothetical protein	-
lcl|CP001192.1_cds_ACI58296.1_4993	CPD448	hypothetical protein	-
lcl|CP001192.1_cds_ACI58295.1_4992	CPD449	conserved hypothetical protein	R
lcl|CP001192.1_cds_ACI58294.1_4991	CPD450	dihydrodipicolinate synthetase	E
lcl|CP001192.1_cds_ACI58293.1_4990	CPD451	Lysine exporter protein (LYSE/YGGA)	E
lcl|CP001192.1_cds_ACI58292.1_4989	CPD452	transcriptional regulator, GntR family with	K
lcl|CP001192.1_cds_ACI58291.1_4988	CPD453	FMN-binding negative transcriptional regulator	T
lcl|CP001192.1_cds_ACI58290.1_4987	CPD454	Cystathionine gamma-synthase	E
lcl|CP001192.1_cds_ACI58289.1_4986	CPD455	amidohydrolase	R
lcl|CP001192.1_cds_ACI58288.1_4985	CPD456	transcriptional regulator, XRE family	K
lcl|CP001192.1_cds_ACI58287.1_4984	CPD457	B3/4 domain protein	R
lcl|CP001192.1_cds_ACI58286.1_4983	CPD458	ABC transporter related	E
lcl|CP001192.1_cds_ACI58285.1_4982	CPD459	extracellular solute-binding protein family 3	E
lcl|CP001192.1_cds_ACI58284.1_4981	CPD460	polar amino acid ABC transporter, inner membrane	E
lcl|CP001192.1_cds_ACI58283.1_4980	CPD461	polar amino acid ABC transporter, inner membrane	E
lcl|CP001192.1_cds_ACI58282.1_4979	CPD462	Cystathionine gamma-lyase	E
lcl|CP001192.1_cds_ACI58281.1_4978	CPD463	small multidrug resistance protein	V
lcl|CP001192.1_cds_ACI58280.1_4977	CPD464	transcriptional regulator, LysR family	-
lcl|CP001192.1_cds_ACI58279.1_4976	CPD465	Homoserine dehydrogenase	E
lcl|CP001192.1_cds_ACI58278.1_4975	CPD466	Aldehyde Dehydrogenase	C
lcl|CP001192.1_cds_ACI58277.1_4974	CPD467	dihydrodipicolinate synthase	E
lcl|CP001192.1_cds_ACI58276.1_4973	CPD468	Aspartate ammonia-lyase	-
lcl|CP001192.1_cds_ACI58275.1_4972	CPD469	transcriptional regulator, AsnC family	K
lcl|CP001192.1_cds_ACI58274.1_4971	CPD470	nitrogenase molybdenum-iron cofactor	P
lcl|CP001192.1_cds_ACI58273.1_4970	CPD471	nitrogenase MoFe cofactor biosynthesis protein	P
lcl|CP001192.1_cds_ACI58271.1_4968	CPD472	nitrogenase molybdenum-iron protein alpha chain	P
lcl|CP001192.1_cds_ACI58269.1_4966	CPD473	Electron transfer flavoprotein	C
lcl|CP001192.1_cds_ACI58268.1_4965	CPD474	conserved hypothetical protein	-
lcl|CP001192.1_cds_ACI58267.1_4964	CPD475	Electron transfer flavoprotein	C
lcl|CP001192.1_cds_ACI58266.1_4963	CPD476	Electron-transferring-flavoprotein	C
lcl|CP001192.1_cds_ACI58265.1_4962	CPD477	transcriptional regulator, Fis family	-
lcl|CP001192.1_cds_ACI58264.1_4961	CPD478	nitrogenase cofactor biosynthesis protein NifB	-
lcl|CP001192.1_cds_ACI58263.1_4960	CPD479	4Fe-4S ferredoxin iron-sulfur binding domain	C
lcl|CP001192.1_cds_ACI58262.1_4959	CPD480	nitrogen fixation protein FixT	Q
lcl|CP001192.1_cds_ACI58261.1_4958	CPD481	ABC-2 type transporter, NodJ family	V
lcl|CP001192.1_cds_ACI58260.1_4957	CPD482	nodulation ABC transporter NodI	V
lcl|CP001192.1_cds_ACI58259.1_4956	CPD483	glycosyl transferase family 2	N
lcl|CP001192.1_cds_ACI58258.1_4955	CPD484	polysaccharide deacetylase	G
lcl|CP001192.1_cds_ACI58257.1_4954	CPD485	Nodulation protein A NodA	R
lcl|CP001192.1_cds_ACI58255.1_4952	CPD486	phosphopantetheine-binding	I
lcl|CP001192.1_cds_ACI58254.1_4951	CPD487	Beta-ketoacyl synthase	I
lcl|CP001192.1_cds_ACI58253.1_4950	CPD488	Maltose O-acetyltransferase	R
lcl|CP001192.1_cds_ACI58252.1_4949	CPD489	glucosamine/fructose-6-phosphate	M
lcl|CP001192.1_cds_ACI58251.1_4948	CPD490	MaoC domain protein dehydratase	I
lcl|CP001192.1_cds_ACI58248.1_4945	CPD492	acyltransferase 3	-
lcl|CP001192.1_cds_ACI58247.1_4944	CPD493	cyclic nucleotide-binding protein	T
lcl|CP001192.1_cds_ACI58246.1_4943	CPD494	cytochrome oxidase maturation protein,	P
lcl|CP001192.1_cds_ACI58245.1_4942	CPD495	heavy metal translocating P-type ATPase	P
lcl|CP001192.1_cds_ACI58244.1_4941	CPD496	FixH family protein	P
lcl|CP001192.1_cds_ACI58242.1_4939	CPD497	hypothetical protein	-
lcl|CP001192.1_cds_ACI58241.1_4938	CPD498	cytochrome c oxidase, cbb3-type, subunit III	C
lcl|CP001192.1_cds_ACI58240.1_4937	CPD499	Cbb3-type cytochrome oxidase component	C
lcl|CP001192.1_cds_ACI58237.1_4934	CPD500	nitrogenase reductase	-
lcl|CP001192.1_cds_ACI58236.1_4933	CPD501	aminotransferase class V	E
lcl|CP001192.1_cds_ACI58235.1_4932	CPD502	transcriptional regulator, LysR family	K
lcl|CP001192.1_cds_ACI58234.1_4931	CPD503	endoribonuclease L-PSP	V
lcl|CP001192.1_cds_ACI58233.1_4930	CPD504	Nitrilase/cyanide hydratase and apolipoprotein	R
lcl|CP001192.1_cds_ACI58232.1_4929	CPD505	oxidoreductase molybdopterin binding	C
lcl|CP001192.1_cds_ACI58231.1_4928	CPD506	Histidinol dehydrogenase	E
lcl|CP001192.1_cds_ACI58230.1_4927	CPD507	ABC transporter related	P
lcl|CP001192.1_cds_ACI58229.1_4926	CPD508	binding-protein-dependent transport systems	P
lcl|CP001192.1_cds_ACI58228.1_4925	CPD509	transcriptional regulator, GntR family	K
lcl|CP001192.1_cds_ACI58227.1_4924	CPD510	NMT1/THI5 like domain protein	P
lcl|CP001192.1_cds_ACI58226.1_4923	CPD511	conserved hypothetical protein	-
lcl|CP001192.1_cds_ACI58225.1_4922	CPD512	transcriptional regulator, LuxR family	T
lcl|CP001192.1_cds_ACI58224.1_4921	CPD513	protein of unknown function DUF861 cupin_3	R
lcl|CP001192.1_cds_ACI58223.1_4920	CPD514	tartrate dehydrogenase	C
lcl|CP001192.1_cds_ACI58221.1_4918	CPD515	Aldehyde Dehydrogenase	C
lcl|CP001192.1_cds_ACI58220.1_4917	CPD516	glucose-methanol-choline oxidoreductase	I
lcl|CP001192.1_cds_ACI58219.1_4916	CPD517	binding-protein-dependent transport systems	E
lcl|CP001192.1_cds_ACI58218.1_4915	CPD518	binding-protein-dependent transport systems	E
lcl|CP001192.1_cds_ACI58217.1_4914	CPD519	extracellular solute-binding protein family 1	E
lcl|CP001192.1_cds_ACI58216.1_4913	CPD520	FAD dependent oxidoreductase	E
lcl|CP001192.1_cds_ACI58215.1_4912	CPD521	HAD-superfamily hydrolase, subfamily IA, variant	H
lcl|CP001192.1_cds_ACI58214.1_4911	CPD522	spermidine/putrescine ABC transporter ATPase	E
lcl|CP001192.1_cds_ACI58213.1_4910	CPD523	transcriptional regulator, LysR family	K
lcl|CP001192.1_cds_ACI58212.1_4909	CPD524	short-chain dehydrogenase/reductase SDR	I
lcl|CP001192.1_cds_ACI58211.1_4908	CPD525	ABC transporter related	E
lcl|CP001192.1_cds_ACI58210.1_4907	CPD526	binding-protein-dependent transport systems	-
lcl|CP001192.1_cds_ACI58209.1_4906	CPD527	binding-protein-dependent transport systems	G
lcl|CP001192.1_cds_ACI58208.1_4905	CPD528	extracellular solute-binding protein family 1	G
lcl|CP001192.1_cds_ACI58207.1_4904	CPD529	transcriptional regulator, DeoR family	K
lcl|CP001192.1_cds_ACI58204.1_4901	CPD530	conserved hypothetical protein	G
lcl|CP001192.1_cds_ACI58203.1_4900	CPD531	ADP-dependent	-
lcl|CP001192.1_cds_ACI58202.1_4899	CPD532	extracellular solute-binding protein family 1	G
lcl|CP001192.1_cds_ACI58201.1_4898	CPD533	binding-protein-dependent transport systems	G
lcl|CP001192.1_cds_ACI58200.1_4897	CPD534	binding-protein-dependent transport systems	G
lcl|CP001192.1_cds_ACI58199.1_4896	CPD535	ABC transporter related	E
lcl|CP001192.1_cds_ACI58198.1_4895	CPD536	short-chain dehydrogenase/reductase SDR	I
lcl|CP001192.1_cds_ACI58197.1_4894	CPD537	transcriptional regulator, DeoR family	K
lcl|CP001192.1_cds_ACI58196.1_4893	CPD538	hypothetical protein	-
lcl|CP001192.1_cds_ACI58194.1_4891	CPD539	Radical SAM domain protein	R
lcl|CP001192.1_cds_ACI58193.1_4890	CPD540	conserved hypothetical protein	-
lcl|CP001192.1_cds_ACI58192.1_4889	CPD541	conserved hypothetical protein	-
lcl|CP001192.1_cds_ACI58191.1_4888	CPD542	hypothetical protein	-
lcl|CP001192.1_cds_ACI58190.1_4887	CPD543	Aldehyde Dehydrogenase	C
lcl|CP001192.1_cds_ACI58188.1_4885	CPD544	S-(hydroxymethyl)glutathione synthase	S
lcl|CP001192.1_cds_ACI58187.1_4884	CPD545	S-(hydroxymethyl)glutathione dehydrogenase/class	R
lcl|CP001192.1_cds_ACI58186.1_4883	CPD546	fumarate lyase	E
lcl|CP001192.1_cds_ACI58184.1_4881	CPD547	transcriptional regulator, IclR family	K
lcl|CP001192.1_cds_ACI58183.1_4880	CPD548	amidohydrolase 2	-
lcl|CP001192.1_cds_ACI58182.1_4879	CPD549	peptidase M20	E
lcl|CP001192.1_cds_ACI58181.1_4878	CPD550	L-asparaginase, type II	J
lcl|CP001192.1_cds_ACI58180.1_4877	CPD551	ABC transporter related	E
lcl|CP001192.1_cds_ACI58179.1_4876	CPD552	polar amino acid ABC transporter, inner membrane	E
lcl|CP001192.1_cds_ACI58178.1_4875	CPD553	polar amino acid ABC transporter, inner membrane	E
lcl|CP001192.1_cds_ACI58177.1_4874	CPD554	extracellular solute-binding protein family 3	E
lcl|CP001192.1_cds_ACI58176.1_4873	CPD555	Putative protein of poly-gamma-glutamate	-
lcl|CP001192.1_cds_ACI58175.1_4872	CPD556	AAA ATPase	R
lcl|CP001192.1_cds_ACI58174.1_4871	CPD557	putative phage-related protein	V
lcl|CP001192.1_cds_ACI58173.1_4870	CPD558	thymidylate synthase, flavin-dependent	F
lcl|CP001192.1_cds_ACI58172.1_4869	CPD559	hypothetical protein	-
lcl|CP001192.1_cds_ACI58171.1_4868	CPD560	conserved hypothetical protein	-
lcl|CP001192.1_cds_ACI58170.1_4867	CPD561	hypothetical protein	-
lcl|CP001192.1_cds_ACI58169.1_4866	CPD562	DNA-cytosine methyltransferase	L
lcl|CP001192.1_cds_ACI58168.1_4865	CPD563	conserved hypothetical protein	-
lcl|CP001192.1_cds_ACI58167.1_4864	CPD564	hypothetical protein	-
lcl|CP001192.1_cds_ACI58166.1_4863	CPD565	hypothetical protein	-
lcl|CP001192.1_cds_ACI58165.1_4862	CPD566	transcriptional regulator, LysR family	K
lcl|CP001192.1_cds_ACI58164.1_4861	CPD567	polar amino acid ABC transporter, inner membrane	E
lcl|CP001192.1_cds_ACI58156.1_4853	CPD569	conserved hypothetical protein	S
lcl|CP001192.1_cds_ACI58128.1_4825	CPD570	hypothetical protein	-
lcl|CP001192.1_cds_ACI58118.1_4815	CPD571	hypothetical protein	-
lcl|CP001192.1_cds_ACI58111.1_4808	CPD572	Tryptophanase	E
lcl|CP001192.1_cds_ACI58110.1_4807	CPD573	transcriptional regulator, GntR family with	K
lcl|CP001192.1_cds_ACI58109.1_4806	CPD574	amidohydrolase	R
lcl|CP001192.1_cds_ACI58108.1_4805	CPD575	agmatinase	E
lcl|CP001192.1_cds_ACI58107.1_4804	CPD576	beta-lactamase domain protein	R
lcl|CP001192.1_cds_ACI58106.1_4803	CPD577	ABC transporter related	E
lcl|CP001192.1_cds_ACI58105.1_4802	CPD578	polar amino acid ABC transporter, inner membrane	-
lcl|CP001192.1_cds_ACI58104.1_4801	CPD579	extracellular solute-binding protein family 3	-
lcl|CP001192.1_cds_ACI58103.1_4800	CPD580	transcriptional regulator, LysR family	K
lcl|CP001192.1_cds_ACI58102.1_4799	CPD581	hypothetical protein	-
lcl|CP001192.1_cds_ACI58101.1_4798	CPD582	putative ABC transporter, substrate-binding	-
lcl|CP001192.1_cds_ACI58097.1_4794	CPD583	conserved hypothetical protein	-
lcl|CP001192.1_cds_ACI58094.1_4791	CPD584	Xylose isomerase domain protein TIM barrel	-
lcl|CP001192.1_cds_ACI58093.1_4790	CPD585	putative transcriptional regulator, RpiR family	K
lcl|CP001192.1_cds_ACI58092.1_4789	CPD586	Inositol 2-dehydrogenase	R
lcl|CP001192.1_cds_ACI58091.1_4788	CPD587	Xylose isomerase domain protein TIM barrel	G
lcl|CP001192.1_cds_ACI58090.1_4787	CPD588	ABC transporter related	G
lcl|CP001192.1_cds_ACI58089.1_4786	CPD589	Monosaccharide-transporting ATPase	G
lcl|CP001192.1_cds_ACI58088.1_4785	CPD590	periplasmic binding protein/LacI transcriptional	G
lcl|CP001192.1_cds_ACI58087.1_4784	CPD591	transcriptional regulator, LacI family	K
lcl|CP001192.1_cds_ACI58081.1_4778	CPD592	hypothetical protein	-
lcl|CP001192.1_cds_ACI58045.1_4742	CPD593	MATE efflux family protein	-
lcl|CP001192.1_cds_ACI58040.1_4737	CPD594	short-chain dehydrogenase/reductase SDR	I
lcl|CP001192.1_cds_ACI58025.1_4722	CPD595	ABC sugar transporter, periplasmic ligand	G
lcl|CP001192.1_cds_ACI58024.1_4721	CPD596	ROK family protein	K
lcl|CP001192.1_cds_ACI58023.1_4720	CPD597	Xylose isomerase domain protein TIM barrel	G
lcl|CP001192.1_cds_ACI58022.1_4719	CPD598	ABC sugar transporter, periplasmic ligand	G
lcl|CP001192.1_cds_ACI58021.1_4718	CPD599	oxidoreductase domain protein	R
lcl|CP001192.1_cds_ACI58020.1_4717	CPD600	ABC transporter related	G
lcl|CP001192.1_cds_ACI58019.1_4716	CPD601	Monosaccharide-transporting ATPase	G
lcl|CP001192.1_cds_ACI58018.1_4715	CPD602	Antibiotic biosynthesis monooxygenase	C
lcl|CP001192.1_cds_ACI58017.1_4714	CPD603	methyl-accepting chemotaxis sensory transducer	T
lcl|CP001192.1_cds_ACI58016.1_4713	CPD604	short-chain dehydrogenase/reductase SDR	I
lcl|CP001192.1_cds_ACI58015.1_4712	CPD605	binding-protein-dependent transport systems	E
lcl|CP001192.1_cds_ACI58014.1_4711	CPD606	binding-protein-dependent transport systems	E
lcl|CP001192.1_cds_ACI58013.1_4710	CPD607	extracellular solute-binding protein family 1	E
lcl|CP001192.1_cds_ACI58012.1_4709	CPD608	spermidine/putrescine ABC transporter ATPase	E
lcl|CP001192.1_cds_ACI58011.1_4708	CPD609	transcriptional regulator, LuxR family	T
lcl|CP001192.1_cds_ACI58010.1_4707	CPD610	glucose-6-phosphate 1-dehydrogenase	G
lcl|CP001192.1_cds_ACI58009.1_4706	CPD611	hypothetical protein	-
lcl|CP001192.1_cds_ACI58008.1_4705	CPD612	ABC transporter related	E
lcl|CP001192.1_cds_ACI58007.1_4704	CPD613	D-tagatose-bisphosphate aldolase, class II,	G
lcl|CP001192.1_cds_ACI58006.1_4703	CPD614	sugar isomerase (SIS)	M
lcl|CP001192.1_cds_ACI58005.1_4702	CPD615	binding-protein-dependent transport systems	G
lcl|CP001192.1_cds_ACI58004.1_4701	CPD616	binding-protein-dependent transport systems	G
lcl|CP001192.1_cds_ACI58003.1_4700	CPD617	extracellular solute-binding protein family 1	G
lcl|CP001192.1_cds_ACI58002.1_4699	CPD618	ATPase BadF/BadG/BcrA/BcrD type	G
lcl|CP001192.1_cds_ACI58001.1_4698	CPD619	transcriptional regulator, DeoR family	K
lcl|CP001192.1_cds_ACI58000.1_4697	CPD620	glycoside hydrolase family 4	G
lcl|CP001192.1_cds_ACI57999.1_4696	CPD621	transcriptional regulator, AraC family	L
lcl|CP001192.1_cds_ACI57998.1_4695	CPD622	glycoside hydrolase 15-related	G
lcl|CP001192.1_cds_ACI57997.1_4694	CPD623	hypothetical protein	-
lcl|CP001192.1_cds_ACI57996.1_4693	CPD624	histidine kinase	T
lcl|CP001192.1_cds_ACI57995.1_4692	CPD625	esterase, PHB depolymerase family	Q
lcl|CP001192.1_cds_ACI57994.1_4691	CPD626	hypothetical protein	-
lcl|CP001192.1_cds_ACI57992.1_4689	CPD628	conserved hypothetical protein	-
lcl|CP001192.1_cds_ACI57991.1_4688	CPD629	Transglycosylase-associated protein	-
lcl|CP001192.1_cds_ACI57990.1_4687	CPD630	conserved hypothetical protein	-
lcl|CP001192.1_cds_ACI57989.1_4686	CPD631	hypothetical protein	-
lcl|CP001192.1_cds_ACI57988.1_4685	CPD632	hypothetical protein	-
lcl|CP001192.1_cds_ACI57987.1_4684	CPD633	response regulator receiver protein	T
lcl|CP001192.1_cds_ACI57986.1_4683	CPD634	response regulator receiver protein	T
lcl|CP001192.1_cds_ACI57985.1_4682	CPD635	haloacid dehalogenase, type II	-
lcl|CP001192.1_cds_ACI57984.1_4681	CPD636	conserved hypothetical protein	-
lcl|CP001192.1_cds_ACI57983.1_4680	CPD637	protein of unknown function DUF983	S
lcl|CP001192.1_cds_ACI57982.1_4679	CPD638	hypothetical protein	-
lcl|CP001192.1_cds_ACI57981.1_4678	CPD639	secretion protein HlyD family protein	V
lcl|CP001192.1_cds_ACI57980.1_4677	CPD640	conserved hypothetical protein	-
lcl|CP001192.1_cds_ACI57979.1_4676	CPD641	conserved hypothetical protein	-
lcl|CP001192.1_cds_ACI57978.1_4675	CPD642	phospholipase D/Transphosphatidylase	I
lcl|CP001192.1_cds_ACI57977.1_4674	CPD643	protein of unknown function DUF1236	-
lcl|CP001192.1_cds_ACI57976.1_4673	CPD644	hypothetical protein	-
lcl|CP001192.1_cds_ACI57974.1_4671	CPD645	conserved hypothetical protein	-
lcl|CP001192.1_cds_ACI57972.1_4669	CPD646	excinuclease ABC, A subunit	L
lcl|CP001192.1_cds_ACI57971.1_4668	CPD647	hypothetical protein	-
lcl|CP001192.1_cds_ACI57970.1_4667	CPD648	putative adenylate/guanylate cyclase	T
lcl|CP001192.1_cds_ACI57969.1_4666	CPD649	Lysine exporter protein (LYSE/YGGA)	E
lcl|CP001192.1_cds_ACI57968.1_4665	CPD650	Antibiotic biosynthesis monooxygenase	C
lcl|CP001192.1_cds_ACI57964.1_4661	CPD651	cobalt transporter, subunit CbtB	-
lcl|CP001192.1_cds_ACI57958.1_4655	CPD652	alpha/beta hydrolase fold	H
lcl|CP001192.1_cds_ACI57957.1_4654	CPD653	transcriptional regulator, HxlR family	K
lcl|CP001192.1_cds_ACI57956.1_4653	CPD654	short-chain dehydrogenase/reductase SDR	I
lcl|CP001192.1_cds_ACI57955.1_4652	CPD655	putative transposase of insertion sequence	X
lcl|CP001192.1_cds_ACI57954.1_4651	CPD656	transposase IS630-like protein	X
lcl|CP001192.1_cds_ACI57953.1_4650	CPD657	AAA ATPase	R
lcl|CP001192.1_cds_ACI57952.1_4649	CPD658	transcriptional regulator, LysR family	K
lcl|CP001192.1_cds_ACI57951.1_4648	CPD659	Alcohol dehydrogenase GroES domain protein	C
lcl|CP001192.1_cds_ACI57950.1_4647	CPD660	Antibiotic biosynthesis monooxygenase	C
lcl|CP001192.1_cds_ACI57936.1_4633	CPD661	conserved hypothetical protein	-
lcl|CP001192.1_cds_ACI57921.1_4618	CPD662	hypothetical protein	-
lcl|CP001192.1_cds_ACI57898.1_4595	CPD663	protein of unknown function DUF1486	R
lcl|CP001192.1_cds_ACI57895.1_4592	CPD664	agmatinase	E
lcl|CP001192.1_cds_ACI57894.1_4591	CPD665	aminotransferase class I and II	E
lcl|CP001192.1_cds_ACI57893.1_4590	CPD666	flavin reductase domain protein FMN-binding	C
lcl|CP001192.1_cds_ACI57892.1_4589	CPD667	nitrilotriacetate monooxygenase protein,	H
lcl|CP001192.1_cds_ACI57891.1_4588	CPD668	transcriptional regulator, LysR family	K
lcl|CP001192.1_cds_ACI57890.1_4587	CPD669	transcriptional regulator, GntR family	K
lcl|CP001192.1_cds_ACI57889.1_4586	CPD670	extracellular solute-binding protein family 3	E
lcl|CP001192.1_cds_ACI57888.1_4585	CPD671	polar amino acid ABC transporter, inner membrane	E
lcl|CP001192.1_cds_ACI57887.1_4584	CPD672	polar amino acid ABC transporter, inner membrane	E
lcl|CP001192.1_cds_ACI57886.1_4583	CPD673	ABC transporter related	E
lcl|CP001192.1_cds_ACI57882.1_4579	CPD674	NUDIX hydrolase	V
lcl|CP001192.1_cds_ACI57881.1_4578	CPD675	RbsD or FucU transport	G
lcl|CP001192.1_cds_ACI57880.1_4577	CPD676	transcriptional regulator, LacI family	K
lcl|CP001192.1_cds_ACI57879.1_4576	CPD677	ABC transporter related	G
lcl|CP001192.1_cds_ACI57878.1_4575	CPD678	Monosaccharide-transporting ATPase	G
lcl|CP001192.1_cds_ACI57877.1_4574	CPD679	periplasmic binding protein/LacI transcriptional	G
lcl|CP001192.1_cds_ACI57875.1_4572	CPD680	conserved hypothetical protein	-
lcl|CP001192.1_cds_ACI57872.1_4569	CPD681	Xylose isomerase domain protein TIM barrel	G
lcl|CP001192.1_cds_ACI57871.1_4568	CPD682	inner-membrane translocator	G
lcl|CP001192.1_cds_ACI57870.1_4567	CPD683	Monosaccharide-transporting ATPase	G
lcl|CP001192.1_cds_ACI57869.1_4566	CPD684	ABC transporter related	G
lcl|CP001192.1_cds_ACI57868.1_4565	CPD685	putative ABC transporter periplasmic	G
lcl|CP001192.1_cds_ACI57867.1_4564	CPD686	transcriptional regulator, LacI family	K
lcl|CP001192.1_cds_ACI57866.1_4563	CPD687	major facilitator superfamily MFS_1	G
lcl|CP001192.1_cds_ACI57865.1_4562	CPD688	transcriptional regulator, LysR family	K
lcl|CP001192.1_cds_ACI57864.1_4561	CPD689	hypothetical protein	-
lcl|CP001192.1_cds_ACI57863.1_4560	CPD690	glucose-methanol-choline oxidoreductase	I
lcl|CP001192.1_cds_ACI57862.1_4559	CPD691	L-carnitine dehydratase/bile acid-inducible	I
lcl|CP001192.1_cds_ACI57861.1_4558	CPD692	conserved hypothetical protein	-
lcl|CP001192.1_cds_ACI57860.1_4557	CPD693	SyrB2 regulator	-
lcl|CP001192.1_cds_ACI57859.1_4556	CPD694	conserved hypothetical protein	-
lcl|CP001192.1_cds_ACI57858.1_4555	CPD695	conserved hypothetical protein	-
lcl|CP001192.1_cds_ACI57857.1_4554	CPD696	hypothetical protein	-
lcl|CP001192.1_cds_ACI57851.1_4548	CPD697	conserved hypothetical conserved membrane	-
lcl|CP001192.1_cds_ACI57835.1_4532	CPD698	hypothetical protein	-
lcl|CP001192.1_cds_ACI57828.1_4525	CPD699	transcriptional regulator, XRE family	K
lcl|CP001192.1_cds_ACI57827.1_4524	CPD700	conserved hypothetical protein	-
lcl|CP001192.1_cds_ACI57820.1_4517	CPD701	PilT protein domain protein	R
lcl|CP001192.1_cds_ACI57819.1_4516	CPD702	prevent-host-death family protein	V
lcl|CP001192.1_cds_ACI57815.1_4512	CPD703	hypothetical protein	-
lcl|CP001192.1_cds_ACI57793.1_4490	CPD704	prevent-host-death family protein	V
lcl|CP001192.1_cds_ACI57742.1_4439	CPD705	hypothetical protein	-
lcl|CP001192.1_cds_ACI57738.1_4435	CPD706	FAD-dependent pyridine nucleotide-disulphide	-
lcl|CP001192.1_cds_ACI57737.1_4434	CPD707	anti-ECFsigma factor, ChrR	T
lcl|CP001192.1_cds_ACI57733.1_4430	CPD708	hypothetical protein	-
lcl|CP001192.1_cds_ACI57712.1_4409	CPD709	glucose-methanol-choline oxidoreductase	I
lcl|CP001192.1_cds_ACI57711.1_4408	CPD710	branched-chain amino acid ABC transporter,	E
lcl|CP001192.1_cds_ACI57710.1_4407	CPD711	inner-membrane translocator	-
lcl|CP001192.1_cds_ACI57709.1_4406	CPD712	inner-membrane translocator	-
lcl|CP001192.1_cds_ACI57708.1_4405	CPD713	ABC transporter related	E
lcl|CP001192.1_cds_ACI57707.1_4404	CPD714	ABC transporter related	E
lcl|CP001192.1_cds_ACI57706.1_4403	CPD715	transcriptional regulator, AraC family	K
lcl|CP001192.1_cds_ACI57705.1_4402	CPD716	conserved hypothetical protein	R
lcl|CP001192.1_cds_ACI57704.1_4401	CPD717	conserved hypothetical protein	-
lcl|CP001192.1_cds_ACI57703.1_4400	CPD718	short-chain dehydrogenase/reductase SDR	I
lcl|CP001192.1_cds_ACI57678.1_4375	CPD719	protein of unknown function DUF861 cupin_3	R
lcl|CP001192.1_cds_ACI57675.1_4372	CPD720	Ornithine cyclodeaminase	E
lcl|CP001192.1_cds_ACI57674.1_4371	CPD721	Pyridoxal-5'-phosphate-dependent protein beta	E
lcl|CP001192.1_cds_ACI57665.1_4362	CPD722	hypothetical protein	-
lcl|CP001192.1_cds_ACI57664.1_4361	CPD723	peptidase A24A prepilin type IV	-
lcl|CP001192.1_cds_ACI57663.1_4360	CPD724	hypothetical protein	-
lcl|CP001192.1_cds_ACI57662.1_4359	CPD725	Flp pilus assembly protein CpaB	-
lcl|CP001192.1_cds_ACI57661.1_4358	CPD726	type II and III secretion system protein	U
lcl|CP001192.1_cds_ACI57660.1_4357	CPD727	conserved hypothetical protein	-
lcl|CP001192.1_cds_ACI57659.1_4356	CPD728	conserved hypothetical protein	U
lcl|CP001192.1_cds_ACI57658.1_4355	CPD729	TadE family protein	U
lcl|CP001192.1_cds_ACI57657.1_4354	CPD730	TadE family protein	-
lcl|CP001192.1_cds_ACI57656.1_4353	CPD731	response regulator receiver protein	U
lcl|CP001192.1_cds_ACI57655.1_4352	CPD732	ErfK/YbiS/YcfS/YnhG family protein	M
lcl|CP001192.1_cds_ACI57654.1_4351	CPD733	type II secretion system protein E	U
lcl|CP001192.1_cds_ACI57653.1_4350	CPD734	type II secretion system protein	U
lcl|CP001192.1_cds_ACI57652.1_4349	CPD735	type II secretion system protein	W
lcl|CP001192.1_cds_ACI57651.1_4348	CPD736	conserved hypothetical protein	L
lcl|CP001192.1_cds_ACI57650.1_4347	CPD737	conserved hypothetical protein	-
lcl|CP001192.1_cds_ACI57649.1_4346	CPD738	Tetratricopeptide TPR_2 repeat protein	R
lcl|CP001192.1_cds_ACI57638.1_4335	CPD739	conserved hypothetical protein	-
lcl|CP001192.1_cds_ACI57637.1_4334	CPD740	prevent-host-death family protein	V
lcl|CP001192.1_cds_ACI57630.1_4327	CPD741	integral membrane sensor signal transduction	T
lcl|CP001191.1_cds_ACI57580.1_4277	CPD742	conserved hypothetical protein	-
lcl|CP001191.1_cds_ACI57561.1_4258	CPD743	bifunctional deaminase-reductase domain protein	H
lcl|CP001191.1_cds_ACI57559.1_4256	CPD744	transcriptional regulator, AraC family	K
lcl|CP001191.1_cds_ACI57554.1_4251	CPD745	short-chain dehydrogenase/reductase SDR	C
lcl|CP001191.1_cds_ACI57513.1_4210	CPD746	conserved hypothetical protein	X
lcl|CP001191.1_cds_ACI57512.1_4209	CPD747	conserved hypothetical protein	-
lcl|CP001191.1_cds_ACI57506.1_4203	CPD748	integrase family protein	-
lcl|CP001191.1_cds_ACI57505.1_4202	CPD749	hypothetical protein	-
lcl|CP001191.1_cds_ACI57504.1_4201	CPD750	hypothetical protein	-
lcl|CP001191.1_cds_ACI57503.1_4200	CPD751	hypothetical protein	-
lcl|CP001191.1_cds_ACI57502.1_4199	CPD752	putative transmembrane protein	-
lcl|CP001191.1_cds_ACI57501.1_4198	CPD753	NUMOD4 domain protein	-
lcl|CP001191.1_cds_ACI57500.1_4197	CPD754	hypothetical protein	-
lcl|CP001191.1_cds_ACI57499.1_4196	CPD755	hypothetical protein	-
lcl|CP001191.1_cds_ACI57498.1_4195	CPD756	hypothetical protein	-
lcl|CP001191.1_cds_ACI57497.1_4194	CPD757	hypothetical protein	-
lcl|CP001191.1_cds_ACI57496.1_4193	CPD758	hypothetical protein	-
lcl|CP001191.1_cds_ACI57495.1_4192	CPD759	hypothetical protein	-
lcl|CP001191.1_cds_ACI57494.1_4191	CPD760	Resolvase domain	L
lcl|CP001191.1_cds_ACI57493.1_4190	CPD761	hypothetical protein	-
lcl|CP001191.1_cds_ACI57492.1_4189	CPD762	hypothetical protein	-
lcl|CP001191.1_cds_ACI57491.1_4188	CPD763	abortive infection protein	R
lcl|CP001191.1_cds_ACI57490.1_4187	CPD764	hypothetical protein	-
lcl|CP001191.1_cds_ACI57489.1_4186	CPD765	conserved hypothetical protein	-
lcl|CP001191.1_cds_ACI57488.1_4185	CPD766	hypothetical protein	-
lcl|CP001191.1_cds_ACI57487.1_4184	CPD767	C-methyltransferase	R
lcl|CP001191.1_cds_ACI57486.1_4183	CPD768	Cupin 2 conserved barrel domain protein	G
lcl|CP001191.1_cds_ACI57485.1_4182	CPD769	Glutamine--scyllo-inositol transaminase	M
lcl|CP001191.1_cds_ACI57484.1_4181	CPD770	Methyltransferase type 11	R
lcl|CP001191.1_cds_ACI57483.1_4180	CPD771	glycosyl transferase group 1	M
lcl|CP001191.1_cds_ACI57481.1_4178	CPD772	glucose-1-phosphate cytidylyltransferase	J
lcl|CP001191.1_cds_ACI57480.1_4177	CPD773	CDP-glucose 4,6-dehydratase	M
lcl|CP001191.1_cds_ACI57479.1_4176	CPD774	C-methyltransferase	Q
lcl|CP001191.1_cds_ACI57478.1_4175	CPD775	dTDP-4-dehydrorhamnose 3,5-epimerase	M
lcl|CP001191.1_cds_ACI57477.1_4174	CPD776	glycosyl transferase family 2	G
lcl|CP001191.1_cds_ACI57476.1_4173	CPD777	transferase hexapeptide repeat containing	R
lcl|CP001191.1_cds_ACI57475.1_4172	CPD778	Glutamine--scyllo-inositol transaminase	M
lcl|CP001191.1_cds_ACI57474.1_4171	CPD779	Cephalosporin hydroxylase	V
lcl|CP001191.1_cds_ACI57430.1_4127	CPD780	DNA binding domain protein, excisionase family	-
lcl|CP001191.1_cds_ACI57429.1_4126	CPD781	hypothetical protein	-
lcl|CP001191.1_cds_ACI57428.1_4125	CPD782	hypothetical protein	-
lcl|CP001191.1_cds_ACI57427.1_4124	CPD783	hypothetical protein	-
lcl|CP001191.1_cds_ACI57426.1_4123	CPD784	conserved hypothetical protein	-
lcl|CP001191.1_cds_ACI57425.1_4122	CPD785	hypothetical protein	-
lcl|CP001191.1_cds_ACI57424.1_4121	CPD786	conserved hypothetical protein	-
lcl|CP001191.1_cds_ACI57423.1_4120	CPD787	Resolvase domain	L
lcl|CP001191.1_cds_ACI57422.1_4119	CPD788	hypothetical protein	-
lcl|CP001191.1_cds_ACI57421.1_4118	CPD789	conserved hypothetical protein	-
lcl|CP001191.1_cds_ACI57420.1_4117	CPD790	hypothetical protein	-
lcl|CP001191.1_cds_ACI57419.1_4116	CPD791	hypothetical protein	-
lcl|CP001191.1_cds_ACI57418.1_4115	CPD792	hypothetical protein	-
lcl|CP001191.1_cds_ACI57417.1_4114	CPD793	hypothetical protein	-
lcl|CP001191.1_cds_ACI57416.1_4113	CPD794	hypothetical protein	-
lcl|CP001191.1_cds_ACI57415.1_4112	CPD795	nuclease (SNase domain protein)	L
lcl|CP001191.1_cds_ACI57414.1_4111	CPD796	hypothetical protein	-
lcl|CP001191.1_cds_ACI57413.1_4110	CPD797	hypothetical protein	-
lcl|CP001191.1_cds_ACI57412.1_4109	CPD798	hypothetical protein	-
lcl|CP001191.1_cds_ACI57411.1_4108	CPD799	hypothetical protein	-
lcl|CP001191.1_cds_ACI57410.1_4107	CPD800	hypothetical protein	-
lcl|CP001191.1_cds_ACI57409.1_4106	CPD801	hypothetical protein	-
lcl|CP001191.1_cds_ACI57408.1_4105	CPD802	hypothetical protein	-
lcl|CP001191.1_cds_ACI57407.1_4104	CPD803	hypothetical protein	-
lcl|CP001191.1_cds_ACI57406.1_4103	CPD804	conserved hypothetical protein	-
lcl|CP001191.1_cds_ACI57405.1_4102	CPD805	hypothetical protein	-
lcl|CP001191.1_cds_ACI57404.1_4101	CPD806	integrase family protein	L
lcl|CP001191.1_cds_ACI57403.1_4100	CPD807	hypothetical protein	-
lcl|CP001191.1_cds_ACI57361.1_4058	CPD808	SH3 type 3 domain protein	-
lcl|CP001191.1_cds_ACI57352.1_4049	CPD809	GCN5-related N-acetyltransferase	K
lcl|CP001191.1_cds_ACI57322.1_4019	CPD810	protein of unknown function UPF0150	V
lcl|CP001191.1_cds_ACI57321.1_4018	CPD811	YcfA family protein	R
lcl|CP001191.1_cds_ACI57184.1_3881	CPD812	flagellin domain protein	-
lcl|CP001191.1_cds_ACI57169.1_3866	CPD813	hypothetical protein	-
lcl|CP001191.1_cds_ACI57154.1_3851	CPD814	conserved hypothetical protein	S
lcl|CP001191.1_cds_ACI57130.1_3827	CPD815	protein of unknown function DUF955	E
lcl|CP001191.1_cds_ACI57129.1_3826	CPD816	hypothetical protein	-
lcl|CP001191.1_cds_ACI57128.1_3825	CPD817	protein of unknown function DUF955	E
lcl|CP001191.1_cds_ACI57127.1_3824	CPD818	conserved hypothetical protein	-
lcl|CP001191.1_cds_ACI57123.1_3820	CPD819	GCN5-related N-acetyltransferase	J
lcl|CP001191.1_cds_ACI57108.1_3805	CPD820	conserved hypothetical protein	-
lcl|CP001191.1_cds_ACI57082.1_3779	CPD821	hypothetical protein	-
lcl|CP001191.1_cds_ACI57041.1_3738	CPD822	Gamma-glutamyltransferase	E
lcl|CP001191.1_cds_ACI57020.1_3717	CPD823	hypothetical protein	-
lcl|CP001191.1_cds_ACI57004.1_3701	CPD824	heme exporter protein CcmD	-
lcl|CP001191.1_cds_ACI56952.1_3649	CPD825	hypothetical protein	-
lcl|CP001191.1_cds_ACI56946.1_3643	CPD826	conserved hypothetical protein	-
lcl|CP001191.1_cds_ACI56936.1_3633	CPD827	Mandelate racemase/muconate lactonizing protein	M
lcl|CP001191.1_cds_ACI56935.1_3632	CPD828	Mandelate racemase/muconate lactonizing protein	M
lcl|CP001191.1_cds_ACI56934.1_3631	CPD829	Mandelate racemase/muconate lactonizing protein	M
lcl|CP001191.1_cds_ACI56933.1_3630	CPD830	transcriptional regulator, GntR family	K
lcl|CP001191.1_cds_ACI56932.1_3629	CPD831	extracellular solute-binding protein family 1	G
lcl|CP001191.1_cds_ACI56931.1_3628	CPD832	binding-protein-dependent transport systems	G
lcl|CP001191.1_cds_ACI56930.1_3627	CPD833	binding-protein-dependent transport systems	G
lcl|CP001191.1_cds_ACI56929.1_3626	CPD834	ABC transporter related	E
lcl|CP001191.1_cds_ACI56928.1_3625	CPD835	Mandelate racemase/muconate lactonizing protein	M
lcl|CP001191.1_cds_ACI56927.1_3624	CPD836	Dimethylmenaquinone methyltransferase	J
lcl|CP001191.1_cds_ACI56898.1_3595	CPD837	major facilitator superfamily MFS_1	P
lcl|CP001191.1_cds_ACI56892.1_3589	CPD838	protein of unknown function DUF490	U
lcl|CP001191.1_cds_ACI56879.1_3576	CPD839	hypothetical protein	-
lcl|CP001191.1_cds_ACI56871.1_3568	CPD840	hypothetical protein	-
lcl|CP001191.1_cds_ACI56870.1_3567	CPD841	hypothetical protein	-
lcl|CP001191.1_cds_ACI56869.1_3566	CPD842	protein of unknown function DUF1353	-
lcl|CP001191.1_cds_ACI56864.1_3561	CPD843	conserved hypothetical signal peptide protein	-
lcl|CP001191.1_cds_ACI56845.1_3542	CPD844	GCN5-related N-acetyltransferase	J
lcl|CP001191.1_cds_ACI56795.1_3492	CPD845	conserved hypothetical protein	-
lcl|CP001191.1_cds_ACI56786.1_3483	CPD846	transcriptional regulator, CopG family	K
lcl|CP001191.1_cds_ACI56785.1_3482	CPD847	addiction module toxin, RelE/StbE family	-
lcl|CP001191.1_cds_ACI56776.1_3473	CPD848	conserved hypothetical protein	R
lcl|CP001191.1_cds_ACI56775.1_3472	CPD849	intracellular protease, PfpI family	R
lcl|CP001191.1_cds_ACI56759.1_3456	CPD850	transcriptional regulator, LacI family	K
lcl|CP001191.1_cds_ACI56735.1_3432	CPD851	oxidoreductase domain protein	R
lcl|CP001191.1_cds_ACI56732.1_3429	CPD852	Shikimate dehydrogenase substrate binding domain	E
lcl|CP001191.1_cds_ACI56731.1_3428	CPD853	ABC transporter related	E
lcl|CP001191.1_cds_ACI56730.1_3427	CPD854	extracellular solute-binding protein family 3	E
lcl|CP001191.1_cds_ACI56729.1_3426	CPD855	polar amino acid ABC transporter, inner membrane	E
lcl|CP001191.1_cds_ACI56728.1_3425	CPD856	polar amino acid ABC transporter, inner membrane	E
lcl|CP001191.1_cds_ACI56702.1_3399	CPD857	putative transmembrane anti-sigma factor	K
lcl|CP001191.1_cds_ACI56701.1_3398	CPD858	RNA polymerase, sigma-24 subunit, ECF subfamily	K
lcl|CP001191.1_cds_ACI56700.1_3397	CPD859	beta-lactamase domain protein	R
lcl|CP001191.1_cds_ACI56699.1_3396	CPD860	TPR repeat-containing protein	R
lcl|CP001191.1_cds_ACI56697.1_3394	CPD861	hypothetical protein	-
lcl|CP001191.1_cds_ACI56695.1_3392	CPD862	Integral membrane protein TerC	P
lcl|CP001191.1_cds_ACI56667.1_3364	CPD863	Glyoxalase/bleomycin resistance	Q
lcl|CP001191.1_cds_ACI56654.1_3351	CPD864	diguanylate cyclase	T
lcl|CP001191.1_cds_ACI56646.1_3343	CPD865	hypothetical protein	-
lcl|CP001191.1_cds_ACI56645.1_3342	CPD866	stress protein	T
lcl|CP001191.1_cds_ACI56644.1_3341	CPD867	hypothetical protein	-
lcl|CP001191.1_cds_ACI56643.1_3340	CPD868	conserved hypothetical protein	R
lcl|CP001191.1_cds_ACI56613.1_3310	CPD869	von Willebrand factor type A	U
lcl|CP001191.1_cds_ACI56604.1_3301	CPD870	Parallel beta-helix repeat	-
lcl|CP001191.1_cds_ACI56600.1_3297	CPD871	hypothetical protein	-
lcl|CP001191.1_cds_ACI56547.1_3244	CPD872	helix-turn-helix domain protein	K
lcl|CP001191.1_cds_ACI56546.1_3243	CPD873	short-chain dehydrogenase/reductase SDR	I
lcl|CP001191.1_cds_ACI56533.1_3230	CPD874	conserved hypothetical protein	-
lcl|CP001191.1_cds_ACI56511.1_3208	CPD875	conserved hypothetical protein	-
lcl|CP001191.1_cds_ACI56500.1_3197	CPD876	conserved hypothetical protein	S
lcl|CP001191.1_cds_ACI56494.1_3191	CPD877	DoxX family protein	S
lcl|CP001191.1_cds_ACI56457.1_3154	CPD878	hypothetical protein	-
lcl|CP001191.1_cds_ACI56443.1_3140	CPD879	hypothetical protein	-
lcl|CP001191.1_cds_ACI56410.1_3107	CPD880	hypothetical protein	-
lcl|CP001191.1_cds_ACI56409.1_3106	CPD881	sugar transferase	M
lcl|CP001191.1_cds_ACI56304.1_3001	CPD882	conserved hypothetical protein	-
lcl|CP001191.1_cds_ACI56248.1_2945	CPD883	conserved hypothetical protein	-
lcl|CP001191.1_cds_ACI56238.1_2935	CPD884	glycosyl transferase family 2	G
lcl|CP001191.1_cds_ACI56237.1_2934	CPD885	glycosyl transferase family 2	N
lcl|CP001191.1_cds_ACI56233.1_2930	CPD886	ExoV-like protein	M
lcl|CP001191.1_cds_ACI56232.1_2929	CPD887	glycosyl transferase family 2	G
lcl|CP001191.1_cds_ACI56221.1_2918	CPD888	glycosyl transferase family 2	G
lcl|CP001191.1_cds_ACI56220.1_2917	CPD889	ABC transporter related	V
lcl|CP001191.1_cds_ACI56219.1_2916	CPD890	glycosyl transferase family 2	M
lcl|CP001191.1_cds_ACI56218.1_2915	CPD891	glycosyl transferase family 2	N
lcl|CP001191.1_cds_ACI56217.1_2914	CPD892	glycosyl transferase family 2	G
lcl|CP001191.1_cds_ACI56216.1_2913	CPD893	NAD-dependent epimerase/dehydratase	M
lcl|CP001191.1_cds_ACI56209.1_2906	CPD894	periplasmic nitrate reductase, NapE protein	C
lcl|CP001191.1_cds_ACI56208.1_2905	CPD895	4Fe-4S ferredoxin iron-sulfur binding domain	-
lcl|CP001191.1_cds_ACI56207.1_2904	CPD896	NapD family protein	O
lcl|CP001191.1_cds_ACI56206.1_2903	CPD897	periplasmic nitrate reductase, large subunit	C
lcl|CP001191.1_cds_ACI56205.1_2902	CPD898	Nitrate reductase cytochrome c-type subunit	C
lcl|CP001191.1_cds_ACI56204.1_2901	CPD899	NapC/NirT cytochrome c domain protein	C
lcl|CP001191.1_cds_ACI56199.1_2896	CPD900	GCN5-related N-acetyltransferase	J
lcl|CP001191.1_cds_ACI56198.1_2895	CPD901	transcriptional regulator, LysR family	K
lcl|CP001191.1_cds_ACI56197.1_2894	CPD902	Hydrolase of the alpha/beta superfamily-like	-
lcl|CP001191.1_cds_ACI56196.1_2893	CPD903	conserved hypothetical protein	T
lcl|CP001191.1_cds_ACI56191.1_2888	CPD904	GCN5-related N-acetyltransferase	J
lcl|CP001191.1_cds_ACI56189.1_2886	CPD905	Alcohol dehydrogenase zinc-binding domain	C
lcl|CP001191.1_cds_ACI56188.1_2885	CPD906	Mandelate racemase/muconate lactonizing protein	M
lcl|CP001191.1_cds_ACI56166.1_2863	CPD907	major facilitator superfamily MFS_1	G
lcl|CP001191.1_cds_ACI56165.1_2862	CPD908	transcriptional regulator, AraC family	K
lcl|CP001191.1_cds_ACI56162.1_2859	CPD909	conserved hypothetical protein	-
lcl|CP001191.1_cds_ACI56142.1_2839	CPD910	hypothetical protein	-
lcl|CP001191.1_cds_ACI56125.1_2822	CPD911	Excinuclease ABC C subunit domain protein	L
lcl|CP001191.1_cds_ACI56122.1_2819	CPD912	transcriptional regulator, PadR-like family	K
lcl|CP001191.1_cds_ACI56102.1_2799	CPD913	conserved hypothetical protein	-
lcl|CP001191.1_cds_ACI56087.1_2784	CPD914	conserved hypothetical protein	S
lcl|CP001191.1_cds_ACI56039.1_2736	CPD915	GCN5-related N-acetyltransferase	J
lcl|CP001191.1_cds_ACI56008.1_2705	CPD916	glycosyl transferase family 39	M
lcl|CP001191.1_cds_ACI56005.1_2702	CPD917	PilT protein domain protein	V
lcl|CP001191.1_cds_ACI55981.1_2678	CPD918	aldo/keto reductase	R
lcl|CP001191.1_cds_ACI55978.1_2675	CPD919	conserved hypothetical protein	H
lcl|CP001191.1_cds_ACI55965.1_2662	CPD920	conserved hypothetical protein	-
lcl|CP001191.1_cds_ACI55954.1_2651	CPD921	protein of unknown function DUF937	S
lcl|CP001191.1_cds_ACI55953.1_2650	CPD922	conserved hypothetical protein	-
lcl|CP001191.1_cds_ACI55947.1_2644	CPD923	conserved hypothetical protein	-
lcl|CP001191.1_cds_ACI55946.1_2643	CPD924	hypothetical protein	-
lcl|CP001191.1_cds_ACI55944.1_2641	CPD925	methyltransferase FkbM family	-
lcl|CP001191.1_cds_ACI55942.1_2639	CPD926	hypothetical protein	-
lcl|CP001191.1_cds_ACI55852.1_2549	CPD927	Protein of unknown function DUF1778	S
lcl|CP001191.1_cds_ACI55851.1_2548	CPD928	GCN5-related N-acetyltransferase	J
lcl|CP001191.1_cds_ACI55839.1_2536	CPD929	conserved hypothetical protein	-
lcl|CP001191.1_cds_ACI55819.1_2516	CPD930	conserved hypothetical protein	R
lcl|CP001191.1_cds_ACI55809.1_2506	CPD931	conserved hypothetical protein	S
lcl|CP001191.1_cds_ACI55774.1_2471	CPD932	acyltransferase 3	-
lcl|CP001191.1_cds_ACI55762.1_2459	CPD933	hypothetical protein	-
lcl|CP001191.1_cds_ACI55759.1_2456	CPD934	conserved hypothetical protein	S
lcl|CP001191.1_cds_ACI55757.1_2454	CPD935	transcriptional regulator, MarR family	K
lcl|CP001191.1_cds_ACI55756.1_2453	CPD936	alpha/beta hydrolase fold	I
lcl|CP001191.1_cds_ACI55749.1_2446	CPD937	integrase family protein	L
lcl|CP001191.1_cds_ACI55748.1_2445	CPD938	protein of unknown function DUF1643	S
lcl|CP001191.1_cds_ACI55747.1_2444	CPD939	conserved hypothetical protein	V
lcl|CP001191.1_cds_ACI55746.1_2443	CPD940	hypothetical protein	-
lcl|CP001191.1_cds_ACI55745.1_2442	CPD941	hypothetical protein	-
lcl|CP001191.1_cds_ACI55744.1_2441	CPD942	hypothetical protein	-
lcl|CP001191.1_cds_ACI55743.1_2440	CPD943	conserved hypothetical protein	-
lcl|CP001191.1_cds_ACI55742.1_2439	CPD944	conserved hypothetical protein	-
lcl|CP001191.1_cds_ACI55741.1_2438	CPD945	hypothetical protein	-
lcl|CP001191.1_cds_ACI55740.1_2437	CPD946	hypothetical protein	-
lcl|CP001191.1_cds_ACI55739.1_2436	CPD947	phage recombination protein Bet	-
lcl|CP001191.1_cds_ACI55738.1_2435	CPD948	Gp157 family protein	-
lcl|CP001191.1_cds_ACI55737.1_2434	CPD949	conserved hypothetical protein	-
lcl|CP001191.1_cds_ACI55736.1_2433	CPD950	hypothetical protein	-
lcl|CP001191.1_cds_ACI55735.1_2432	CPD951	conserved hypothetical protein	-
lcl|CP001191.1_cds_ACI55734.1_2431	CPD952	hypothetical protein	-
lcl|CP001191.1_cds_ACI55733.1_2430	CPD953	hypothetical protein	-
lcl|CP001191.1_cds_ACI55732.1_2429	CPD954	putative transcriptional regulator	K
lcl|CP001191.1_cds_ACI55731.1_2428	CPD955	peptidase S24 and S26 domain protein	K
lcl|CP001191.1_cds_ACI55730.1_2427	CPD956	conserved hypothetical protein	-
lcl|CP001191.1_cds_ACI55729.1_2426	CPD957	conserved hypothetical protein-like protein	-
lcl|CP001191.1_cds_ACI55728.1_2425	CPD958	hypothetical protein	-
lcl|CP001191.1_cds_ACI55727.1_2424	CPD959	hypothetical protein	-
lcl|CP001191.1_cds_ACI55726.1_2423	CPD960	hypothetical protein	-
lcl|CP001191.1_cds_ACI55725.1_2422	CPD961	hypothetical protein	-
lcl|CP001191.1_cds_ACI55724.1_2421	CPD962	conserved hypothetical protein	-
lcl|CP001191.1_cds_ACI55723.1_2420	CPD963	C-5 cytosine-specific DNA methylase	-
lcl|CP001191.1_cds_ACI55722.1_2419	CPD964	hypothetical protein	-
lcl|CP001191.1_cds_ACI55721.1_2418	CPD965	protein of unknown function DUF982	-
lcl|CP001191.1_cds_ACI55720.1_2417	CPD966	DNA methylase N-4/N-6 domain protein	L
lcl|CP001191.1_cds_ACI55719.1_2416	CPD967	hypothetical protein	-
lcl|CP001191.1_cds_ACI55718.1_2415	CPD968	protein of unknown function DUF982	-
lcl|CP001191.1_cds_ACI55717.1_2414	CPD969	conserved hypothetical protein	-
lcl|CP001191.1_cds_ACI55716.1_2413	CPD970	protein of unknown function DUF1064	-
lcl|CP001191.1_cds_ACI55715.1_2412	CPD971	protein of unknown function DUF1376	-
lcl|CP001191.1_cds_ACI55714.1_2411	CPD972	hypothetical protein	-
lcl|CP001191.1_cds_ACI55713.1_2410	CPD973	hypothetical protein	-
lcl|CP001191.1_cds_ACI55712.1_2409	CPD974	conserved hypothetical protein	-
lcl|CP001191.1_cds_ACI55711.1_2408	CPD975	hypothetical protein	-
lcl|CP001191.1_cds_ACI55710.1_2407	CPD976	hypothetical protein	-
lcl|CP001191.1_cds_ACI55709.1_2406	CPD977	conserved hypothetical protein	-
lcl|CP001191.1_cds_ACI55708.1_2405	CPD978	hypothetical protein	-
lcl|CP001191.1_cds_ACI55707.1_2404	CPD979	conserved hypothetical protein	S
lcl|CP001191.1_cds_ACI55706.1_2403	CPD980	phage uncharacterized protein	X
lcl|CP001191.1_cds_ACI55705.1_2402	CPD981	phage-associated protein, HI1409 family	S
lcl|CP001191.1_cds_ACI55704.1_2401	CPD982	hypothetical protein	-
lcl|CP001191.1_cds_ACI55703.1_2400	CPD983	conserved hypothetical protein	S
lcl|CP001191.1_cds_ACI55702.1_2399	CPD984	conserved hypothetical protein	-
lcl|CP001191.1_cds_ACI55701.1_2398	CPD985	conserved hypothetical protein	S
lcl|CP001191.1_cds_ACI55700.1_2397	CPD986	hypothetical protein	-
lcl|CP001191.1_cds_ACI55699.1_2396	CPD987	conserved hypothetical protein	-
lcl|CP001191.1_cds_ACI55698.1_2395	CPD988	conserved hypothetical protein	-
lcl|CP001191.1_cds_ACI55697.1_2394	CPD989	hypothetical protein	-
lcl|CP001191.1_cds_ACI55696.1_2393	CPD990	hypothetical protein	-
lcl|CP001191.1_cds_ACI55695.1_2392	CPD991	conserved hypothetical protein	S
lcl|CP001191.1_cds_ACI55694.1_2391	CPD992	conserved hypothetical protein	-
lcl|CP001191.1_cds_ACI55693.1_2390	CPD993	hypothetical protein	-
lcl|CP001191.1_cds_ACI55692.1_2389	CPD994	hypothetical protein	-
lcl|CP001191.1_cds_ACI55691.1_2388	CPD995	conserved hypothetical protein	-
lcl|CP001191.1_cds_ACI55690.1_2387	CPD996	conserved hypothetical protein	-
lcl|CP001191.1_cds_ACI55689.1_2386	CPD997	conserved hypothetical protein	-
lcl|CP001191.1_cds_ACI55688.1_2385	CPD998	hypothetical protein	-
lcl|CP001191.1_cds_ACI55687.1_2384	CPD999	conserved hypothetical protein	-
lcl|CP001191.1_cds_ACI55686.1_2383	CPD1000	conserved hypothetical protein	-
lcl|CP001191.1_cds_ACI55685.1_2382	CPD1001	conserved hypothetical protein	-
lcl|CP001191.1_cds_ACI55684.1_2381	CPD1002	conserved hypothetical protein	X
lcl|CP001191.1_cds_ACI55683.1_2380	CPD1003	conserved hypothetical fusion protein	-
lcl|CP001191.1_cds_ACI55682.1_2379	CPD1004	transferase hexapeptide repeat containing	R
lcl|CP001191.1_cds_ACI55681.1_2378	CPD1005	hypothetical protein	-
lcl|CP001191.1_cds_ACI55680.1_2377	CPD1006	hypothetical protein	-
lcl|CP001191.1_cds_ACI55678.1_2375	CPD1007	glycoside hydrolase family 24	M
lcl|CP001191.1_cds_ACI55677.1_2374	CPD1008	conserved hypothetical protein	-
lcl|CP001191.1_cds_ACI55676.1_2373	CPD1009	hypothetical protein	-
lcl|CP001191.1_cds_ACI55674.1_2371	CPD1010	hypothetical protein	-
lcl|CP001191.1_cds_ACI55673.1_2370	CPD1011	hypothetical protein	-
lcl|CP001191.1_cds_ACI55672.1_2369	CPD1012	conserved hypothetical protein	-
lcl|CP001191.1_cds_ACI55671.1_2368	CPD1013	DNA polymerase LigD, ligase domain protein	L
lcl|CP001191.1_cds_ACI55670.1_2367	CPD1014	hypothetical protein	-
lcl|CP001191.1_cds_ACI55669.1_2366	CPD1015	hypothetical protein	-
lcl|CP001191.1_cds_ACI55627.1_2324	CPD1016	ROK family protein	K
lcl|CP001191.1_cds_ACI55626.1_2323	CPD1017	extracellular solute-binding protein family 1	G
lcl|CP001191.1_cds_ACI55625.1_2322	CPD1018	binding-protein-dependent transport systems	G
lcl|CP001191.1_cds_ACI55624.1_2321	CPD1019	binding-protein-dependent transport systems	G
lcl|CP001191.1_cds_ACI55623.1_2320	CPD1020	ABC transporter related	E
lcl|CP001191.1_cds_ACI55622.1_2319	CPD1021	glycerophosphoryl diester phosphodiesterase	I
lcl|CP001191.1_cds_ACI55621.1_2318	CPD1022	inositol monophosphatase	G
lcl|CP001191.1_cds_ACI55613.1_2310	CPD1023	GCN5-related N-acetyltransferase	J
lcl|CP001191.1_cds_ACI55608.1_2305	CPD1024	conserved hypothetical protein	H
lcl|CP001191.1_cds_ACI55606.1_2303	CPD1025	hypothetical protein	-
lcl|CP001191.1_cds_ACI55605.1_2302	CPD1026	hypothetical protein	-
lcl|CP001191.1_cds_ACI55597.1_2294	CPD1027	conserved hypothetical protein	-
lcl|CP001191.1_cds_ACI55594.1_2291	CPD1028	major facilitator superfamily MFS_1	G
lcl|CP001191.1_cds_ACI55593.1_2290	CPD1029	Alcohol dehydrogenase zinc-binding domain	E
lcl|CP001191.1_cds_ACI55592.1_2289	CPD1030	transcriptional regulator, LysR family	K
lcl|CP001191.1_cds_ACI55589.1_2286	CPD1031	putative fusion protein: autoaggregation protein	-
lcl|CP001191.1_cds_ACI55588.1_2285	CPD1032	ATP-dependent endonuclease of the OLD	R
lcl|CP001191.1_cds_ACI55587.1_2284	CPD1033	hypothetical protein	-
lcl|CP001191.1_cds_ACI55585.1_2282	CPD1034	hypothetical protein	-
lcl|CP001191.1_cds_ACI55569.1_2266	CPD1035	glutathione-dependent formaldehyde-activating	S
lcl|CP001191.1_cds_ACI55567.1_2264	CPD1036	hypothetical protein	-
lcl|CP001191.1_cds_ACI55566.1_2263	CPD1037	conserved hypothetical protein	-
lcl|CP001191.1_cds_ACI55565.1_2262	CPD1038	conserved hypothetical protein	-
lcl|CP001191.1_cds_ACI55559.1_2256	CPD1039	integral membrane sensor signal transduction	T
lcl|CP001191.1_cds_ACI55558.1_2255	CPD1040	two component transcriptional regulator, winged	T
lcl|CP001191.1_cds_ACI55527.1_2224	CPD1041	transcriptional regulator, LysR family	K
lcl|CP001191.1_cds_ACI55526.1_2223	CPD1042	hypothetical protein	R
lcl|CP001191.1_cds_ACI55513.1_2210	CPD1043	methyltransferase	Q
lcl|CP001191.1_cds_ACI55512.1_2209	CPD1044	transcriptional regulator, TetR family	K
lcl|CP001191.1_cds_ACI55511.1_2208	CPD1045	hypothetical protein	-
lcl|CP001191.1_cds_ACI55506.1_2203	CPD1046	transcriptional regulator, MarR family with	K
lcl|CP001191.1_cds_ACI55498.1_2195	CPD1047	hypothetical protein	-
lcl|CP001191.1_cds_ACI55486.1_2183	CPD1048	Cadherin	Q
lcl|CP001191.1_cds_ACI55485.1_2182	CPD1049	Hemolysin-type calcium-binding region	Q
lcl|CP001191.1_cds_ACI55481.1_2178	CPD1050	hypothetical protein	-
lcl|CP001191.1_cds_ACI55480.1_2177	CPD1051	protein of unknown function DUF262	S
lcl|CP001191.1_cds_ACI55478.1_2175	CPD1052	conserved hypothetical protein	-
lcl|CP001191.1_cds_ACI55477.1_2174	CPD1053	hypothetical protein	-
lcl|CP001191.1_cds_ACI55468.1_2165	CPD1054	major facilitator superfamily MFS_1	G
lcl|CP001191.1_cds_ACI55454.1_2151	CPD1055	O-methyltransferase family 3	R
lcl|CP001191.1_cds_ACI55453.1_2150	CPD1056	conserved hypothetical protein	-
lcl|CP001191.1_cds_ACI55444.1_2141	CPD1057	arsenate reductase	P
lcl|CP001191.1_cds_ACI55443.1_2140	CPD1058	major intrinsic protein	G
lcl|CP001191.1_cds_ACI55442.1_2139	CPD1059	transcriptional regulator, ArsR family	K
lcl|CP001191.1_cds_ACI55441.1_2138	CPD1060	conserved hypothetical protein	-
lcl|CP001191.1_cds_ACI55440.1_2137	CPD1061	DinB family protein	S
lcl|CP001191.1_cds_ACI55439.1_2136	CPD1062	transcriptional regulator, TetR family	K
lcl|CP001191.1_cds_ACI55432.1_2129	CPD1063	conserved hypothetical protein	-
lcl|CP001191.1_cds_ACI55425.1_2122	CPD1064	conserved hypothetical protein	-
lcl|CP001191.1_cds_ACI55413.1_2110	CPD1065	transcriptional regulator, XRE family	K
lcl|CP001191.1_cds_ACI55412.1_2109	CPD1066	conserved hypothetical protein	-
lcl|CP001191.1_cds_ACI55390.1_2087	CPD1067	Nitrilase/cyanide hydratase and apolipoprotein	R
lcl|CP001191.1_cds_ACI55351.1_2048	CPD1068	conserved hypothetical protein	-
lcl|CP001191.1_cds_ACI55350.1_2047	CPD1069	Domain of unknown function DUF1801	S
lcl|CP001191.1_cds_ACI55333.1_2030	CPD1070	OsmC family protein	V
lcl|CP001191.1_cds_ACI55285.1_1982	CPD1071	conserved hypothetical protein	-
lcl|CP001191.1_cds_ACI55223.1_1920	CPD1072	cytochrome c class I	C
lcl|CP001191.1_cds_ACI55184.1_1881	CPD1073	conserved hypothetical protein	-
lcl|CP001191.1_cds_ACI55102.1_1799	CPD1074	hypothetical protein	-
lcl|CP001191.1_cds_ACI55100.1_1797	CPD1075	hypothetical protein	-
lcl|CP001191.1_cds_ACI55094.1_1791	CPD1076	diguanylate cyclase	T
lcl|CP001191.1_cds_ACI55079.1_1776	CPD1077	protein of unknown function DUF599	S
lcl|CP001191.1_cds_ACI55078.1_1775	CPD1078	transcriptional regulator, LysR family	K
lcl|CP001191.1_cds_ACI55077.1_1774	CPD1079	alpha/beta hydrolase fold	I
lcl|CP001191.1_cds_ACI55076.1_1773	CPD1080	Epoxide hydrolase domain protein	H
lcl|CP001191.1_cds_ACI55033.1_1730	CPD1081	conserved hypothetical protein	-
lcl|CP001191.1_cds_ACI55032.1_1729	CPD1082	conserved hypothetical protein	-
lcl|CP001191.1_cds_ACI55027.1_1724	CPD1083	GCN5-related N-acetyltransferase	J
lcl|CP001191.1_cds_ACI54998.1_1695	CPD1084	Glyoxalase/bleomycin resistance	Q
lcl|CP001191.1_cds_ACI54997.1_1694	CPD1085	hemolysin-type calcium-binding region	-
lcl|CP001191.1_cds_ACI54996.1_1693	CPD1086	transcriptional regulator, LuxR family	T
lcl|CP001191.1_cds_ACI54959.1_1656	CPD1087	protein of unknown function DUF894 DitE	G
lcl|CP001191.1_cds_ACI54958.1_1655	CPD1088	DoxX family protein	S
lcl|CP001191.1_cds_ACI54957.1_1654	CPD1089	Amidohydrolase 3	R
lcl|CP001191.1_cds_ACI54956.1_1653	CPD1090	protein of unknown function DUF1427	F
lcl|CP001191.1_cds_ACI54955.1_1652	CPD1091	isochorismatase hydrolase	H
lcl|CP001191.1_cds_ACI54954.1_1651	CPD1092	transcriptional regulator, LysR family	K
lcl|CP001191.1_cds_ACI54953.1_1650	CPD1093	Glyoxalase/bleomycin resistance	Q
lcl|CP001191.1_cds_ACI54952.1_1649	CPD1094	transcriptional regulator, LysR family	K
lcl|CP001191.1_cds_ACI54951.1_1648	CPD1095	ChaC family protein	P
lcl|CP001191.1_cds_ACI54950.1_1647	CPD1096	Endoribonuclease L-PSP	V
lcl|CP001191.1_cds_ACI54949.1_1646	CPD1097	alpha/beta hydrolase fold	I
lcl|CP001191.1_cds_ACI54948.1_1645	CPD1098	PAS/PAC sensor hybrid histidine kinase	T
lcl|CP001191.1_cds_ACI54944.1_1641	CPD1099	conserved hypothetical protein	-
lcl|CP001191.1_cds_ACI54938.1_1635	CPD1100	transcriptional regulator, LysR family	K
lcl|CP001191.1_cds_ACI54937.1_1634	CPD1101	conserved hypothetical protein	-
lcl|CP001191.1_cds_ACI54913.1_1610	CPD1102	polar amino acid ABC transporter, inner membrane	-
lcl|CP001191.1_cds_ACI54872.1_1569	CPD1103	conserved hypothetical protein	-
lcl|CP001191.1_cds_ACI54871.1_1568	CPD1104	conserved hypothetical protein	-
lcl|CP001191.1_cds_ACI54870.1_1567	CPD1105	von Willebrand factor type A	R
lcl|CP001191.1_cds_ACI54869.1_1566	CPD1106	toxic anion resistance family protein	V
lcl|CP001191.1_cds_ACI54863.1_1560	CPD1107	major facilitator superfamily MFS_1	G
lcl|CP001191.1_cds_ACI54849.1_1546	CPD1108	conserved hypothetical protein	-
lcl|CP001191.1_cds_ACI54845.1_1542	CPD1109	hypothetical protein	-
lcl|CP001191.1_cds_ACI54843.1_1540	CPD1110	hypothetical protein	-
lcl|CP001191.1_cds_ACI54836.1_1533	CPD1111	conserved hypothetical protein	-
lcl|CP001191.1_cds_ACI54823.1_1520	CPD1112	Methyltransferase type 12	H
lcl|CP001191.1_cds_ACI54820.1_1517	CPD1113	GCN5-related N-acetyltransferase	J
lcl|CP001191.1_cds_ACI54817.1_1514	CPD1114	hypothetical protein	-
lcl|CP001191.1_cds_ACI54816.1_1513	CPD1115	conserved hypothetical protein	Q
lcl|CP001191.1_cds_ACI54813.1_1510	CPD1116	GCN5-related N-acetyltransferase	J
lcl|CP001191.1_cds_ACI54805.1_1502	CPD1117	hypothetical protein	-
lcl|CP001191.1_cds_ACI54804.1_1501	CPD1118	conserved hypothetical protein-like protein	R
lcl|CP001191.1_cds_ACI54764.1_1461	CPD1119	hypothetical protein	-
lcl|CP001191.1_cds_ACI54761.1_1458	CPD1120	hypothetical protein	-
lcl|CP001191.1_cds_ACI54742.1_1439	CPD1121	conserved hypothetical protein	S
lcl|CP001191.1_cds_ACI54741.1_1438	CPD1122	transcriptional regulator, AsnC family	K
lcl|CP001191.1_cds_ACI54737.1_1434	CPD1123	amine oxidase	R
lcl|CP001191.1_cds_ACI54736.1_1433	CPD1124	protein of unknown function DUF1365	S
lcl|CP001191.1_cds_ACI54692.1_1389	CPD1125	hypothetical protein	-
lcl|CP001191.1_cds_ACI54685.1_1382	CPD1126	conserved hypothetical protein	-
lcl|CP001191.1_cds_ACI54652.1_1349	CPD1127	conserved hypothetical protein	-
lcl|CP001191.1_cds_ACI54610.1_1307	CPD1128	hypothetical protein	-
lcl|CP001191.1_cds_ACI54605.1_1302	CPD1129	conserved hypothetical protein	-
lcl|CP001191.1_cds_ACI54604.1_1301	CPD1130	hypothetical protein	-
lcl|CP001191.1_cds_ACI54560.1_1257	CPD1131	conserved hypothetical protein	L
lcl|CP001191.1_cds_ACI54548.1_1245	CPD1132	Cupin 2 conserved barrel domain protein	R
lcl|CP001191.1_cds_ACI54531.1_1228	CPD1133	conserved hypothetical protein	-
lcl|CP001191.1_cds_ACI54507.1_1204	CPD1134	conserved hypothetical protein	-
lcl|CP001191.1_cds_ACI54480.1_1177	CPD1135	hypothetical protein	-
lcl|CP001191.1_cds_ACI54473.1_1170	CPD1136	riboflavin biosynthesis protein RibD	H
lcl|CP001191.1_cds_ACI54469.1_1166	CPD1137	ChrB domain protein	-
lcl|CP001191.1_cds_ACI54468.1_1165	CPD1138	major facilitator superfamily MFS_1	G
lcl|CP001191.1_cds_ACI54467.1_1164	CPD1139	phosphoesterase PA-phosphatase related	I
lcl|CP001191.1_cds_ACI54466.1_1163	CPD1140	phosphoesterase PA-phosphatase related	I
lcl|CP001191.1_cds_ACI54465.1_1162	CPD1141	hypothetical protein	-
lcl|CP001191.1_cds_ACI54464.1_1161	CPD1142	integrase family protein	L
lcl|CP001191.1_cds_ACI54463.1_1160	CPD1143	hypothetical protein	-
lcl|CP001191.1_cds_ACI54462.1_1159	CPD1144	hypothetical protein	-
lcl|CP001191.1_cds_ACI54461.1_1158	CPD1145	hypothetical protein	-
lcl|CP001191.1_cds_ACI54460.1_1157	CPD1146	hypothetical protein	-
lcl|CP001191.1_cds_ACI54459.1_1156	CPD1147	hypothetical protein	-
lcl|CP001191.1_cds_ACI54458.1_1155	CPD1148	hypothetical protein	-
lcl|CP001191.1_cds_ACI54457.1_1154	CPD1149	Type IV secretory pathway VirD4 protein-like	-
lcl|CP001191.1_cds_ACI54456.1_1153	CPD1150	domain of unknown function DUF1738	L
lcl|CP001191.1_cds_ACI54455.1_1152	CPD1151	hypothetical protein	-
lcl|CP001191.1_cds_ACI54454.1_1151	CPD1152	hypothetical protein	-
lcl|CP001191.1_cds_ACI54453.1_1150	CPD1153	conserved hypothetical protein	-
lcl|CP001191.1_cds_ACI54452.1_1149	CPD1154	hypothetical protein	-
lcl|CP001191.1_cds_ACI54451.1_1148	CPD1155	hypothetical protein	-
lcl|CP001191.1_cds_ACI54450.1_1147	CPD1156	hypothetical protein	-
lcl|CP001191.1_cds_ACI54449.1_1146	CPD1157	glycoside hydrolase family 5	-
lcl|CP001191.1_cds_ACI54448.1_1145	CPD1158	hypothetical protein	-
lcl|CP001191.1_cds_ACI54447.1_1144	CPD1159	hypothetical protein	-
lcl|CP001191.1_cds_ACI54446.1_1143	CPD1160	hypothetical protein	-
lcl|CP001191.1_cds_ACI54445.1_1142	CPD1161	hypothetical protein	-
lcl|CP001191.1_cds_ACI54444.1_1141	CPD1162	hypothetical protein	-
lcl|CP001191.1_cds_ACI54443.1_1140	CPD1163	hypothetical protein	-
lcl|CP001191.1_cds_ACI54442.1_1139	CPD1164	hypothetical protein	-
lcl|CP001191.1_cds_ACI54441.1_1138	CPD1165	hypothetical protein	-
lcl|CP001191.1_cds_ACI54440.1_1137	CPD1166	hypothetical protein	-
lcl|CP001191.1_cds_ACI54439.1_1136	CPD1167	hypothetical protein	-
lcl|CP001191.1_cds_ACI54438.1_1135	CPD1168	hypothetical protein	-
lcl|CP001191.1_cds_ACI54437.1_1134	CPD1169	phage terminase, large subunit, PBSX family	X
lcl|CP001191.1_cds_ACI54436.1_1133	CPD1170	hypothetical protein	-
lcl|CP001191.1_cds_ACI54435.1_1132	CPD1171	conserved hypothetical protein	T
lcl|CP001191.1_cds_ACI54434.1_1131	CPD1172	hypothetical protein	-
lcl|CP001191.1_cds_ACI54433.1_1130	CPD1173	hypothetical protein	-
lcl|CP001191.1_cds_ACI54432.1_1129	CPD1174	conserved hypothetical protein	-
lcl|CP001191.1_cds_ACI54431.1_1128	CPD1175	hypothetical protein	-
lcl|CP001191.1_cds_ACI54430.1_1127	CPD1176	hypothetical protein	-
lcl|CP001191.1_cds_ACI54429.1_1126	CPD1177	hypothetical protein	-
lcl|CP001191.1_cds_ACI54428.1_1125	CPD1178	hypothetical protein	-
lcl|CP001191.1_cds_ACI54427.1_1124	CPD1179	hypothetical protein	-
lcl|CP001191.1_cds_ACI54426.1_1123	CPD1180	hypothetical protein	-
lcl|CP001191.1_cds_ACI54425.1_1122	CPD1181	hypothetical protein	-
lcl|CP001191.1_cds_ACI54424.1_1121	CPD1182	hypothetical protein	-
lcl|CP001191.1_cds_ACI54423.1_1120	CPD1183	endodeoxyribonuclease RusA	L
lcl|CP001191.1_cds_ACI54422.1_1119	CPD1184	hypothetical protein	-
lcl|CP001191.1_cds_ACI54421.1_1118	CPD1185	hypothetical protein	-
lcl|CP001191.1_cds_ACI54420.1_1117	CPD1186	hypothetical protein	-
lcl|CP001191.1_cds_ACI54419.1_1116	CPD1187	hypothetical protein	-
lcl|CP001191.1_cds_ACI54418.1_1115	CPD1188	hypothetical protein	-
lcl|CP001191.1_cds_ACI54417.1_1114	CPD1189	hypothetical protein	-
lcl|CP001191.1_cds_ACI54416.1_1113	CPD1190	hypothetical protein	-
lcl|CP001191.1_cds_ACI54415.1_1112	CPD1191	hypothetical protein	-
lcl|CP001191.1_cds_ACI54414.1_1111	CPD1192	hypothetical protein	-
lcl|CP001191.1_cds_ACI54413.1_1110	CPD1193	hypothetical protein	-
lcl|CP001191.1_cds_ACI54412.1_1109	CPD1194	hypothetical protein	-
lcl|CP001191.1_cds_ACI54411.1_1108	CPD1195	hypothetical protein	-
lcl|CP001191.1_cds_ACI54410.1_1107	CPD1196	hypothetical protein	-
lcl|CP001191.1_cds_ACI54400.1_1097	CPD1197	transcriptional regulator, TetR family	K
lcl|CP001191.1_cds_ACI54343.1_1040	CPD1198	branched-chain amino acid transport	S
lcl|CP001191.1_cds_ACI54334.1_1031	CPD1199	conserved hypothetical protein	-
lcl|CP001191.1_cds_ACI54331.1_1028	CPD1200	protein of unknown function DUF559	L
lcl|CP001191.1_cds_ACI54314.1_1011	CPD1201	hypothetical protein	-
lcl|CP001191.1_cds_ACI54270.1_967	CPD1204	conserved hypothetical protein	-
lcl|CP001191.1_cds_ACI54263.1_960	CPD1205	conserved hypothetical protein	S
lcl|CP001191.1_cds_ACI54254.1_951	CPD1206	DGPFAETKE family protein	S
lcl|CP001191.1_cds_ACI54253.1_950	CPD1207	DGPFAETKE family protein	S
lcl|CP001191.1_cds_ACI54242.1_939	CPD1208	transcriptional regulator, HxlR family	K
lcl|CP001191.1_cds_ACI54241.1_938	CPD1209	zinc-binding alcohol dehydrogenase family	C
lcl|CP001191.1_cds_ACI54228.1_925	CPD1210	hypothetical protein	-
lcl|CP001191.1_cds_ACI54222.1_919	CPD1211	transcriptional regulator, AraC family	K
lcl|CP001191.1_cds_ACI54193.1_890	CPD1212	hypothetical protein	-
lcl|CP001191.1_cds_ACI54185.1_882	CPD1213	hypothetical protein	-
lcl|CP001191.1_cds_ACI54181.1_878	CPD1214	short-chain dehydrogenase/reductase SDR	I
lcl|CP001191.1_cds_ACI54180.1_877	CPD1215	transcriptional regulator, AraC family	K
lcl|CP001191.1_cds_ACI54140.1_837	CPD1216	HAD-superfamily hydrolase, subfamily IA, variant	G
lcl|CP001191.1_cds_ACI54124.1_821	CPD1217	Xylose isomerase domain protein TIM barrel	G
lcl|CP001191.1_cds_ACI54113.1_810	CPD1218	porin	M
lcl|CP001191.1_cds_ACI54100.1_797	CPD1219	Domain of unknown function DUF1814	-
lcl|CP001191.1_cds_ACI54096.1_793	CPD1220	hypothetical protein	-
lcl|CP001191.1_cds_ACI54070.1_767	CPD1221	putative transcription regulator with HTH	V
lcl|CP001191.1_cds_ACI54069.1_766	CPD1222	conserved hypothetical protein	J
lcl|CP001191.1_cds_ACI54061.1_758	CPD1223	NmrA family protein	R
lcl|CP001191.1_cds_ACI54060.1_757	CPD1224	transcriptional regulator, LysR family	K
lcl|CP001191.1_cds_ACI54057.1_754	CPD1225	hypothetical protein	-
lcl|CP001191.1_cds_ACI54056.1_753	CPD1226	hypothetical protein	-
lcl|CP001191.1_cds_ACI54055.1_752	CPD1227	conserved hypothetical protein	-
lcl|CP001191.1_cds_ACI54054.1_751	CPD1228	hypothetical protein	-
lcl|CP001191.1_cds_ACI54053.1_750	CPD1229	conserved hypothetical protein	-
lcl|CP001191.1_cds_ACI54046.1_743	CPD1230	glycoside hydrolase family 24	M
lcl|CP001191.1_cds_ACI54045.1_742	CPD1231	conserved hypothetical protein	-
lcl|CP001191.1_cds_ACI54044.1_741	CPD1232	conserved hypothetical protein	-
lcl|CP001191.1_cds_ACI54043.1_740	CPD1233	acyltransferase 3	-
lcl|CP001191.1_cds_ACI54042.1_739	CPD1234	Methyltransferase type 11	-
lcl|CP001191.1_cds_ACI54041.1_738	CPD1235	acyltransferase 3	-
lcl|CP001191.1_cds_ACI54040.1_737	CPD1236	hypothetical protein	-
lcl|CP001191.1_cds_ACI54039.1_736	CPD1237	hypothetical protein	-
lcl|CP001191.1_cds_ACI54038.1_735	CPD1238	phage-related hypothetical protein	-
lcl|CP001191.1_cds_ACI54037.1_734	CPD1239	hypothetical protein	-
lcl|CP001191.1_cds_ACI54036.1_733	CPD1240	hypothetical protein	-
lcl|CP001191.1_cds_ACI54035.1_732	CPD1241	hypothetical protein	-
lcl|CP001191.1_cds_ACI54027.1_724	CPD1242	HNH endonuclease	-
lcl|CP001191.1_cds_ACI54026.1_723	CPD1243	conserved hypothetical protein	-
lcl|CP001191.1_cds_ACI54004.1_701	CPD1244	hypothetical protein	-
lcl|CP001191.1_cds_ACI54003.1_700	CPD1245	Ethyl tert-butyl ether degradation EthD	-
lcl|CP001191.1_cds_ACI54002.1_699	CPD1246	transcriptional regulator, CadC	-
lcl|CP001191.1_cds_ACI54001.1_698	CPD1247	hypothetical protein	-
lcl|CP001191.1_cds_ACI53991.1_688	CPD1248	conserved hypothetical protein	-
lcl|CP001191.1_cds_ACI53988.1_685	CPD1249	hypothetical protein	-
lcl|CP001191.1_cds_ACI53986.1_683	CPD1250	conserved hypothetical protein	-
lcl|CP001191.1_cds_ACI53982.1_679	CPD1251	hypothetical protein	-
lcl|CP001191.1_cds_ACI53979.1_676	CPD1252	hypothetical protein	-
lcl|CP001191.1_cds_ACI53977.1_674	CPD1253	transcriptional regulator, TetR family	K
lcl|CP001191.1_cds_ACI53976.1_673	CPD1254	short-chain dehydrogenase/reductase SDR	I
lcl|CP001191.1_cds_ACI53968.1_665	CPD1256	conserved hypothetical protein	T
lcl|CP001191.1_cds_ACI53957.1_654	CPD1257	aminoglycoside phosphotransferase	T
lcl|CP001191.1_cds_ACI53956.1_653	CPD1258	conserved hypothetical protein	-
lcl|CP001191.1_cds_ACI53955.1_652	CPD1259	toxic anion resistance family protein	V
lcl|CP001191.1_cds_ACI53954.1_651	CPD1260	conserved hypothetical protein	-
lcl|CP001191.1_cds_ACI53951.1_648	CPD1261	hypothetical protein	-
lcl|CP001191.1_cds_ACI53941.1_638	CPD1262	hypothetical protein	-
lcl|CP001191.1_cds_ACI53936.1_633	CPD1263	protein of unknown function DUF1044	S
lcl|CP001191.1_cds_ACI53935.1_632	CPD1264	transcriptional regulator, XRE family	K
lcl|CP001191.1_cds_ACI53921.1_618	CPD1265	hypothetical protein	-
lcl|CP001191.1_cds_ACI53917.1_614	CPD1266	hypothetical protein	-
lcl|CP001191.1_cds_ACI53902.1_599	CPD1267	conserved hypothetical protein	-
lcl|CP001191.1_cds_ACI53897.1_594	CPD1268	hypothetical protein	-
lcl|CP001191.1_cds_ACI53877.1_574	CPD1269	acyltransferase 3	M
lcl|CP001191.1_cds_ACI53873.1_570	CPD1270	transcriptional regulator, LuxR family	K
lcl|CP001191.1_cds_ACI53864.1_561	CPD1271	conserved hypothetical protein	F
lcl|CP001191.1_cds_ACI53850.1_547	CPD1272	hypothetical protein	-
lcl|CP001191.1_cds_ACI53828.1_525	CPD1274	conserved hypothetical protein	-
lcl|CP001191.1_cds_ACI53827.1_524	CPD1275	hypothetical protein	-
lcl|CP001191.1_cds_ACI53791.1_488	CPD1277	periplasmic binding protein/LacI transcriptional	G
lcl|CP001191.1_cds_ACI53790.1_487	CPD1278	ABC transporter related	G
lcl|CP001191.1_cds_ACI53789.1_486	CPD1279	Monosaccharide-transporting ATPase	G
lcl|CP001191.1_cds_ACI53788.1_485	CPD1280	transcriptional regulator, GntR family	K
lcl|CP001191.1_cds_ACI53780.1_477	CPD1281	NAD-dependent epimerase/dehydratase	R
lcl|CP001191.1_cds_ACI53779.1_476	CPD1282	NADH:flavin oxidoreductase/NADH oxidase	C
lcl|CP001191.1_cds_ACI53778.1_475	CPD1283	transcriptional regulator, TetR family	K
lcl|CP001191.1_cds_ACI53767.1_464	CPD1284	conserved hypothetical protein	-
lcl|CP001191.1_cds_ACI53746.1_443	CPD1285	transcriptional regulator, LysR family	K
lcl|CP001191.1_cds_ACI53745.1_442	CPD1286	Alcohol dehydrogenase zinc-binding domain	C
lcl|CP001191.1_cds_ACI53733.1_430	CPD1287	short-chain dehydrogenase/reductase SDR	I
lcl|CP001191.1_cds_ACI53732.1_429	CPD1288	transcriptional regulator, LysR family	K
lcl|CP001191.1_cds_ACI53722.1_419	CPD1289	conserved hypothetical protein	M
lcl|CP001191.1_cds_ACI53721.1_418	CPD1290	Methyltransferase type 11	-
lcl|CP001191.1_cds_ACI53720.1_417	CPD1291	conserved hypothetical protein	D
lcl|CP001191.1_cds_ACI53719.1_416	CPD1292	Methyltransferase type 11	-
lcl|CP001191.1_cds_ACI53718.1_415	CPD1293	glycosyl transferase family 2	G
lcl|CP001191.1_cds_ACI53717.1_414	CPD1294	conserved hypothetical protein	-
lcl|CP001191.1_cds_ACI53716.1_413	CPD1295	conserved hypothetical protein	-
lcl|CP001191.1_cds_ACI53715.1_412	CPD1296	LmbE family protein	G
lcl|CP001191.1_cds_ACI53714.1_411	CPD1297	WbqC-like family protein	C
lcl|CP001191.1_cds_ACI53713.1_410	CPD1298	putative glycosyltransferase spore coat	-
lcl|CP001191.1_cds_ACI53712.1_409	CPD1299	acylneuraminate cytidylyltransferase	M
lcl|CP001191.1_cds_ACI53711.1_408	CPD1300	N-acylneuraminate-9-phosphate synthase	M
lcl|CP001191.1_cds_ACI53710.1_407	CPD1301	Radical SAM domain protein	R
lcl|CP001191.1_cds_ACI53709.1_406	CPD1302	NAD-dependent epimerase/dehydratase	M
lcl|CP001191.1_cds_ACI53708.1_405	CPD1303	Nucleotidyl transferase	J
lcl|CP001191.1_cds_ACI53707.1_404	CPD1304	NAD-dependent epimerase/dehydratase	M
lcl|CP001191.1_cds_ACI53706.1_403	CPD1305	ABC transporter related	G
lcl|CP001191.1_cds_ACI53705.1_402	CPD1306	ABC-2 type transporter	G
lcl|CP001191.1_cds_ACI53704.1_401	CPD1307	DegT/DnrJ/EryC1/StrS aminotransferase	M
lcl|CP001191.1_cds_ACI53703.1_400	CPD1308	WxcM domain protein	M
lcl|CP001191.1_cds_ACI53702.1_399	CPD1309	glucose-1-phosphate thymidylyltransferase	M
lcl|CP001191.1_cds_ACI53701.1_398	CPD1310	glycosyl transferase family 2	G
lcl|CP001191.1_cds_ACI53669.1_366	CPD1311	conserved hypothetical protein	-
lcl|CP001191.1_cds_ACI53666.1_363	CPD1312	hypothetical protein	-
lcl|CP001191.1_cds_ACI53532.1_229	CPD1313	conserved hypothetical protein	-
lcl|CP001191.1_cds_ACI53506.1_203	CPD1314	bifunctional deaminase-reductase domain protein	H
lcl|CP001191.1_cds_ACI53505.1_202	CPD1315	alpha/beta hydrolase	R
lcl|CP001191.1_cds_ACI53482.1_179	CPD1316	putative transcriptional regulator	K
lcl|CP001191.1_cds_ACI53460.1_157	CPD1317	transcriptional regulator, MarR family	K
lcl|CP001191.1_cds_ACI53457.1_154	CPD1318	hypothetical protein	-
lcl|CP001191.1_cds_ACI53424.1_121	CPD1319	D-amino-acid dehydrogenase	E
lcl|CP001191.1_cds_ACI53423.1_120	CPD1320	peptidase C26	E
lcl|CP001191.1_cds_ACI53422.1_119	CPD1321	polar amino acid ABC transporter, inner membrane	E
lcl|CP001191.1_cds_ACI53421.1_118	CPD1322	polar amino acid ABC transporter, inner membrane	E
lcl|CP001191.1_cds_ACI53420.1_117	CPD1323	ABC transporter related	E
lcl|CP001191.1_cds_ACI53419.1_116	CPD1324	extracellular solute-binding protein family 3	E
lcl|CP001191.1_cds_ACI53418.1_115	CPD1325	transcriptional regulator, AraC family	K
lcl|CP001191.1_cds_ACI53417.1_114	CPD1326	hydrolase or acyltransferase (alpha/beta	-
lcl|CP001191.1_cds_ACI53412.1_109	CPD1327	transcriptional regulator, TetR family	K
lcl|CP001191.1_cds_ACI53411.1_108	CPD1328	conserved hypothetical protein	-
lcl|CP001191.1_cds_ACI53410.1_107	CPD1329	TfoX domain protein	K
lcl|CP001191.1_cds_ACI53392.1_89	CPD1330	hypothetical protein	-
lcl|CP001191.1_cds_ACI53391.1_88	CPD1331	conserved hypothetical protein	-
lcl|CP001191.1_cds_ACI53380.1_77	CPD1332	hypothetical protein	-
lcl|CP001191.1_cds_ACI53379.1_76	CPD1333	conserved hypothetical protein	-
lcl|CP001191.1_cds_ACI53378.1_75	CPD1334	signal transduction histidine kinase	T
lcl|CP001191.1_cds_ACI53355.1_52	CPD1335	methyl-accepting chemotaxis sensory transducer	T

## Sheet: seed grahamii
Additional File 5. Strain-specific genes in R. grahamii CCGM3.
gene key	cluster	function	COG
B5K06_00010	CPB25	aldehyde dehydrogenase	C
B5K06_00020	CPB26	glutamine amidotransferase	-
B5K06_00115	CPB27	alpha/beta hydrolase	I
B5K06_00120	CPB28	adenylate/guanylate cyclase domain-containing	T
B5K06_00155	CPB29	hypothetical protein	S
B5K06_00160	CPB30	DNA-binding response regulator	T
B5K06_00165	CPB31	hypothetical protein	T
B5K06_00265	CPB32	hypothetical protein	-
B5K06_00700	CPB33	integrase	L
B5K06_00705	CPB34	hypothetical protein	-
B5K06_00710	CPB35	hypothetical protein	-
B5K06_00715	CPB36	hypothetical protein	-
B5K06_00720	CPB37	hypothetical protein	-
B5K06_00725	CPB38	hypothetical protein	-
B5K06_00730	CPB39	hypothetical protein	-
B5K06_00745	CPB40	hypothetical protein	-
B5K06_00750	CPB41	hypothetical protein	-
B5K06_00755	CPB42	hypothetical protein	-
B5K06_00760	CPB43	resolvase	L
B5K06_00765	CPB44	hypothetical protein	-
B5K06_00770	CPB45	hypothetical protein	X
B5K06_00775	CPB46	hypothetical protein	-
B5K06_00780	CPB47	hypothetical protein	X
B5K06_00990	CPB48	DUF2063 domain-containing protein	S
B5K06_01010	CPB49	hypothetical protein	-
B5K06_01160	CPB50	ABC transporter ATP-binding protein	G
B5K06_01165	CPB51	sugar ABC transporter permease	-
B5K06_01170	CPB52	sugar ABC transporter substrate-binding protein	-
B5K06_01250	CPB53	microcin ABC transporter ATP-binding protein	-
B5K06_01255	CPB54	peptide ABC transporter permease	Q
B5K06_01265	CPB55	hypothetical protein	E
B5K06_01405	CPB56	aldehyde-activating protein	S
B5K06_01450	CPB57	molecular chaperone DnaK	O
B5K06_01570	CPB58	Mo-co oxidoreductase dimerization domain	N
B5K06_01580	CPB59	hypothetical protein	-
B5K06_01585	CPB60	hypothetical protein	-
B5K06_01805	CPB61	ABC transporter substrate-binding protein	G
B5K06_02475	CPB62	peptidase M14	R
B5K06_02555	CPB63	GGDEF domain-containing protein	T
B5K06_02570	CPB64	NmrA family transcriptional regulator	R
B5K06_02650	CPB65	hypothetical protein	-
B5K06_02715	CPB66	hypothetical protein	-
B5K06_03780	CPB67	spermidine/putrescine ABC transporter	E
B5K06_03830	CPB68	hypothetical protein	V
B5K06_03835	CPB69	3-oxoacyl-ACP reductase	I
B5K06_03840	CPB70	LysR family transcriptional regulator	K
B5K06_03850	CPB71	anion permease	P
B5K06_04180	CPB72	type B chloramphenicol O-acetyltransferase	R
B5K06_04220	CPB73	hypothetical protein	-
B5K06_04265	CPB74	hypothetical protein	-
B5K06_04560	CPB75	hypothetical protein	-
B5K06_04655	CPB76	methyl-accepting chemotaxis protein	T
B5K06_04990	CPB77	hypothetical protein	-
B5K06_05040	CPB78	hypothetical protein	-
B5K06_05045	CPB79	hypothetical protein	-
B5K06_05170	CPB80	hypothetical protein	-
B5K06_05215	CPB81	hypothetical protein	-
B5K06_05265	CPB82	hypothetical protein	-
B5K06_05270	CPB83	hypothetical protein	-
B5K06_05370	CPB84	bestrophin	P
B5K06_05390	CPB85	phosphatidylethanolamine-binding protein	-
B5K06_05425	CPB86	hydratase	Q
B5K06_05430	CPB87	hypothetical protein	-
B5K06_05555	CPB88	alkyl hydroperoxide reductase	O
B5K06_05560	CPB89	hypothetical protein	-
B5K06_05565	CPB90	transcriptional regulator	K
B5K06_05585	CPB91	sulfite oxidase	C
B5K06_05605	CPB92	hypothetical protein	X
B5K06_05610	CPB93	hypothetical protein	X
B5K06_05720	CPB94	Na(+)/H(+) antiporter subunit B	P
B5K06_05820	CPB95	hypothetical protein	T
B5K06_05830	CPB96	arylsulfatase	P
B5K06_05885	CPB97	ketosteroid isomerase	R
B5K06_06235	CPB98	hypothetical protein	-
B5K06_06475	CPB99	adenylate/guanylate cyclase domain-containing	R
B5K06_07060	CPB100	hypothetical protein	-
B5K06_07205	CPB101	hypothetical protein	M
B5K06_07470	CPB102	hypothetical protein	-
B5K06_07855	CPB103	GNAT family N-acetyltransferase	J
B5K06_07890	CPB104	hypothetical protein	-
B5K06_07970	CPB105	hypothetical protein	-
B5K06_08010	CPB106	cupin	G
B5K06_08015	CPB107	hypothetical protein	-
B5K06_08020	CPB108	hypothetical protein	-
B5K06_08025	CPB109	hypothetical protein	-
B5K06_08030	CPB110	adenylate/guanylate cyclase domain-containing	R
B5K06_08035	CPB111	hypothetical protein	-
B5K06_08040	CPB112	hypothetical protein	-
B5K06_08045	CPB113	hypothetical protein	-
B5K06_08050	CPB114	DNA (cytosine-5-)-methyltransferase	-
B5K06_08055	CPB115	hypothetical protein	-
B5K06_08060	CPB116	hypothetical protein	-
B5K06_08065	CPB117	hypothetical protein	-
B5K06_08070	CPB118	cupin	R
B5K06_08075	CPB119	isochorismatase	H
B5K06_08080	CPB120	hypothetical protein	-
B5K06_08090	CPB121	hypothetical protein	-
B5K06_08095	CPB122	hypothetical protein	T
B5K06_08105	CPB123	hypothetical protein	-
B5K06_08110	CPB124	amidohydrolase	H
B5K06_08115	CPB125	hypothetical protein	-
B5K06_08125	CPB126	alkylhydroperoxidase	P
B5K06_08130	CPB127	cupin	R
B5K06_08135	CPB128	hypothetical protein	-
B5K06_08140	CPB129	hypothetical protein	-
B5K06_08145	CPB130	hypothetical protein	-
B5K06_08150	CPB131	SDR family oxidoreductase	R
B5K06_08155	CPB132	GntR family transcriptional regulator	K
B5K06_08160	CPB133	hypothetical protein	-
B5K06_08165	CPB134	hypothetical protein	T
B5K06_08170	CPB135	permease	S
B5K06_08175	CPB136	hypothetical protein	-
B5K06_08180	CPB137	mechanosensitive ion channel protein	M
B5K06_08185	CPB138	efflux transporter periplasmic adaptor subunit	V
B5K06_08190	CPB139	hypothetical protein	-
B5K06_08195	CPB140	hypothetical protein	-
B5K06_08200	CPB141	hypothetical protein	-
B5K06_08205	CPB142	multidrug MFS transporter	-
B5K06_08210	CPB143	mechanosensitive ion channel protein	M
B5K06_08215	CPB144	ABC transporter permease	V
B5K06_08220	CPB145	ABC transporter permease	V
B5K06_08225	CPB146	secretion protein HylD	V
B5K06_08230	CPB147	hypothetical protein	-
B5K06_08235	CPB148	hypothetical protein	-
B5K06_08240	CPB149	hypothetical protein	-
B5K06_08245	CPB150	two-component system response regulator	-
B5K06_08250	CPB151	DNA-binding response regulator	T
B5K06_08255	CPB152	DNA-binding response regulator	T
B5K06_08260	CPB153	NmrA family transcriptional regulator	R
B5K06_08265	CPB154	small mechanosensitive ion channel	M
B5K06_08270	CPB155	hypothetical protein	T
B5K06_08275	CPB156	hypothetical protein	-
B5K06_08310	CPB157	DNA-binding response regulator	T
B5K06_08490	CPB158	hypothetical protein	-
B5K06_08615	CPB159	hypothetical protein	-
B5K06_08660	CPB160	hypothetical protein	-
B5K06_08715	CPB161	hypothetical protein	-
B5K06_08765	CPB162	hypothetical protein	-
B5K06_08770	CPB163	hypothetical protein	-
B5K06_08775	CPB164	hypothetical protein	-
B5K06_08780	CPB165	AraC family transcriptional regulator	K
B5K06_08785	CPB166	hypothetical protein	-
B5K06_08800	CPB167	IS66 family transposase	-
B5K06_08820	CPB168	hypothetical protein	-
B5K06_08825	CPB169	hypothetical protein	-
B5K06_08830	CPB170	autotransporter outer membrane beta-barrel	M
B5K06_08835	CPB171	hypothetical protein	-
B5K06_08840	CPB172	hypothetical protein	N
B5K06_08845	CPB173	hypothetical protein	-
B5K06_08850	CPB174	hypothetical protein	-
B5K06_08855	CPB175	hypothetical protein	I
B5K06_08860	CPB176	hypothetical protein	-
B5K06_09050	CPB177	hypothetical protein	R
B5K06_09235	CPB178	hypothetical protein	-
B5K06_09265	CPB179	hypothetical protein	-
B5K06_09270	CPB180	hypothetical protein	-
B5K06_09275	CPB181	hypothetical protein	-
B5K06_09295	CPB182	hypothetical protein	-
B5K06_09345	CPB183	IS30 family transposase	-
B5K06_09395	CPB184	hypothetical protein	-
B5K06_09425	CPB185	hypothetical protein	-
B5K06_09575	CPB186	aldehyde-activating protein	S
B5K06_09590	CPB187	hypothetical protein	-
B5K06_09740	CPB188	glycerol acyltransferase	-
B5K06_09800	CPB189	prolyl aminopeptidase	I
B5K06_09880	CPB190	L-idonate 5-dehydrogenase	-
B5K06_09885	CPB191	aldehyde dehydrogenase (NADP(+))	C
B5K06_09890	CPB192	hypothetical protein	-
B5K06_09920	CPB193	carboxy-S-adenosyl-L-methionine synthase CmoA	H
B5K06_09925	CPB194	cupin	-
B5K06_09945	CPB195	hypothetical protein	I
B5K06_09950	CPB196	hypothetical protein	-
B5K06_09970	CPB197	TfuA-like core domain-containing protein	-
B5K06_10285	CPB198	acyloxyacyl hydrolase	-
B5K06_10605	CPB199	hypothetical protein	-
B5K06_10725	CPB200	hypothetical protein	-
B5K06_10790	CPB201	exopolysaccharide biosynthesis protein	L
B5K06_10800	CPB202	hypothetical protein	-
B5K06_10880	CPB203	hypothetical protein	I
B5K06_10915	CPB204	hypothetical protein	-
B5K06_10945	CPB205	hypothetical protein	-
B5K06_10950	CPB206	hypothetical protein	-
B5K06_10960	CPB207	hypothetical protein	-
B5K06_10980	CPB208	hypothetical protein	-
B5K06_11275	CPB209	hypothetical protein	-
B5K06_11330	CPB210	hypothetical protein	P
B5K06_11380	CPB211	arginase	-
B5K06_11395	CPB212	response regulator	T
B5K06_11435	CPB213	hypothetical protein	-
B5K06_11440	CPB214	quinone oxidoreductase	C
B5K06_11445	CPB215	cupin	R
B5K06_11450	CPB216	DNA mismatch repair protein MutT	V
B5K06_11460	CPB217	hypothetical protein	-
B5K06_11515	CPB218	hypothetical protein	-
B5K06_11700	CPB219	integrase	L
B5K06_11705	CPB220	hypothetical protein	-
B5K06_11710	CPB221	hypothetical protein	-
B5K06_11715	CPB222	hypothetical protein	-
B5K06_11720	CPB223	hypothetical protein	-
B5K06_11725	CPB224	hypothetical protein	-
B5K06_11730	CPB225	hypothetical protein	-
B5K06_11735	CPB226	hypothetical protein	-
B5K06_11740	CPB227	hypothetical protein	-
B5K06_11745	CPB228	ATP-dependent DNA ligase	L
B5K06_11750	CPB229	hypothetical protein	-
B5K06_11755	CPB230	hypothetical protein	-
B5K06_11760	CPB231	hypothetical protein	-
B5K06_11775	CPB232	hypothetical protein	-
B5K06_11780	CPB233	hypothetical protein	-
B5K06_11785	CPB234	hypothetical protein	-
B5K06_11790	CPB235	hypothetical protein	R
B5K06_11795	CPB236	hypothetical protein	-
B5K06_11800	CPB237	hypothetical protein	-
B5K06_11805	CPB238	hypothetical protein	-
B5K06_11810	CPB239	hypothetical protein	-
B5K06_11815	CPB240	hypothetical protein	-
B5K06_11820	CPB241	hypothetical protein	-
B5K06_11825	CPB242	hypothetical protein	-
B5K06_11830	CPB243	hypothetical protein	-
B5K06_11835	CPB244	GNAT family N-acetyltransferase	J
B5K06_11840	CPB245	hypothetical protein	-
B5K06_11845	CPB246	hypothetical protein	-
B5K06_11850	CPB247	hypothetical protein	-
B5K06_11855	CPB248	hypothetical protein	-
B5K06_11860	CPB249	3-phosphoglycerate kinase	-
B5K06_11865	CPB250	hypothetical protein	-
B5K06_11870	CPB251	hypothetical protein	-
B5K06_11875	CPB252	hypothetical protein	S
B5K06_11880	CPB253	hypothetical protein	X
B5K06_11885	CPB254	terminase small subunit protein	-
B5K06_11890	CPB255	hypothetical protein	R
B5K06_11895	CPB256	hypothetical protein	-
B5K06_11900	CPB257	hypothetical protein	-
B5K06_11905	CPB258	hypothetical protein	-
B5K06_11910	CPB259	hypothetical protein	-
B5K06_11915	CPB260	hypothetical protein	-
B5K06_11920	CPB261	hypothetical protein	-
B5K06_11925	CPB262	hypothetical protein	-
B5K06_11930	CPB263	helix-turn-helix domain-containing protein	-
B5K06_11935	CPB264	hypothetical protein	-
B5K06_12070	CPB265	hypothetical protein	-
B5K06_12085	CPB266	hypothetical protein	-
B5K06_12260	CPB267	nitrile hydratase subunit beta	-
B5K06_12265	CPB268	hypothetical protein	-
B5K06_12270	CPB269	hypothetical protein	-
B5K06_12275	CPB270	hypothetical protein	-
B5K06_12285	CPB271	hypothetical protein	-
B5K06_12290	CPB272	hypothetical protein	-
B5K06_12295	CPB273	hypothetical protein	-
B5K06_12300	CPB274	hypothetical protein	-
B5K06_12305	CPB275	hypothetical protein	-
B5K06_12330	CPB276	hypothetical protein	-
B5K06_12335	CPB277	hypothetical protein	-
B5K06_12340	CPB278	DNA invertase	L
B5K06_12345	CPB279	hypothetical protein	-
B5K06_12350	CPB280	hypothetical protein	-
B5K06_12355	CPB281	hypothetical protein	-
B5K06_12360	CPB282	hypothetical protein	V
B5K06_12450	CPB283	hypothetical protein	-
B5K06_12475	CPB284	hypothetical protein	-
B5K06_12555	CPB285	histidine kinase	T
B5K06_13015	CPB286	hypothetical protein	-
B5K06_13030	CPB287	ArsR family transcriptional regulator	-
B5K06_13100	CPB288	hypothetical protein	-
B5K06_13105	CPB289	hypothetical protein	-
B5K06_13110	CPB290	DNA mismatch repair protein MutT	V
B5K06_13115	CPB291	monooxygenase	H
B5K06_13120	CPB292	alkylhydroperoxidase	P
B5K06_13150	CPB293	hypothetical protein	-
B5K06_13240	CPB294	branched-chain amino acid ABC transporter	G
B5K06_13250	CPB295	hypothetical protein	-
B5K06_13255	CPB296	hypothetical protein	-
B5K06_13310	CPB297	DNA topoisomerase	-
B5K06_13335	CPB298	hypothetical protein	-
B5K06_13560	CPB299	hypothetical protein	-
B5K06_13830	CPB300	hypothetical protein	-
B5K06_14350	CPB301	hypothetical protein	-
B5K06_14395	CPB302	hypothetical protein	-
B5K06_14430	CPB303	oxidoreductase	C
B5K06_14625	CPB304	ABC transporter	R
B5K06_14630	CPB305	hypothetical protein	-
B5K06_14740	CPB306	nodulation protein NodT	M
B5K06_14745	CPB307	hypothetical protein	-
B5K06_14750	CPB308	hypothetical protein	-
B5K06_14755	CPB309	hypothetical protein	-
B5K06_14785	CPB310	glyoxalase	-
B5K06_15150	CPB311	hypothetical protein	-
B5K06_15245	CPB312	mannose-1-phosphate	-
B5K06_15275	CPB313	arylsulfatase	-
B5K06_15450	CPB314	hypothetical protein	-
B5K06_15525	CPB315	acetamidase	C
B5K06_15550	CPB316	type 1 glutamine amidotransferase	R
B5K06_15760	CPB317	LysR family transcriptional regulator	K
B5K06_15785	CPB318	hypothetical protein	-
B5K06_15795	CPB319	hypothetical protein	-
B5K06_15880	CPB320	ABC transporter	Q
B5K06_15935	CPB321	N-ethylammeline chlorohydrolase	F
B5K06_15965	CPB322	anti-sigma factor	K
B5K06_15970	CPB323	RNA polymerase subunit sigma-24	K
B5K06_15975	CPB324	MBL fold metallo-hydrolase	R
B5K06_16000	CPB325	hypothetical protein	-
B5K06_16005	CPB326	secretion protein HylD	V
B5K06_16035	CPB327	enoyl-[acyl-carrier-protein] reductase	I
B5K06_16040	CPB328	acetate kinase	C
B5K06_16045	CPB329	phosphate acetyltransferase	C
B5K06_16050	CPB330	hypothetical protein	I
B5K06_16095	CPB331	hypothetical protein	-
B5K06_16125	CPB332	hypothetical protein	-
B5K06_16145	CPB333	transporter	G
B5K06_16175	CPB334	LysR family transcriptional regulator	K
B5K06_16360	CPB335	hypothetical protein	-
B5K06_16365	CPB336	hypothetical protein	H
B5K06_16370	CPB337	hypothetical protein	-
B5K06_16495	CPB338	hypothetical protein	-
B5K06_16545	CPB339	aspartate-alanine antiporter	-
B5K06_16550	CPB340	decarboxylase	-
B5K06_16555	CPB341	hypothetical protein	-
B5K06_16620	CPB342	hypothetical protein	-
B5K06_16635	CPB343	hypothetical protein	-
B5K06_16730	CPB344	ABC transporter	-
B5K06_16920	CPB345	hypothetical protein	-
B5K06_16970	CPB346	multidrug MFS transporter	H
B5K06_16975	CPB347	carbonic anhydrase	P
B5K06_16980	CPB348	dTDP-4-dehydrorhamnose reductase	-
B5K06_17190	CPB349	multidrug ABC transporter ATP-binding protein	V
B5K06_17645	CPB350	hypothetical protein	-
B5K06_17715	CPB351	protein tyrosine phosphatase	T
B5K06_18020	CPB352	hypothetical protein	S
B5K06_18565	CPB353	hypothetical protein	-
B5K06_18685	CPB354	hypothetical protein	-
B5K06_18910	CPB355	N-(5'-phosphoribosyl)anthranilate isomerase	E
B5K06_19175	CPB356	DNA-binding response regulator	T
B5K06_19180	CPB357	hypothetical protein	-
B5K06_19185	CPB358	hypothetical protein	-
B5K06_19190	CPB359	type 1 glutamine amidotransferase	-
B5K06_19195	CPB360	hypothetical protein	-
B5K06_19200	CPB361	MBL fold metallo-hydrolase	R
B5K06_19205	CPB362	hemolysin D	V
B5K06_19210	CPB363	arabinose ABC transporter permease	G
B5K06_19425	CPB364	6-O-methylguanine DNA methyltransferase	K
B5K06_19520	CPB365	TetR family transcriptional regulator	K
B5K06_19625	CPB366	MarR family transcriptional regulator	K
B5K06_19630	CPB367	hypothetical protein	-
B5K06_19635	CPB368	multidrug MFS transporter	-
B5K06_19640	CPB369	multidrug MFS transporter	-
B5K06_19645	CPB370	isochorismatase	H
B5K06_19650	CPB371	hypothetical protein	-
B5K06_19655	CPB372	hypothetical protein	-
B5K06_19660	CPB373	transcriptional regulator	K
B5K06_19665	CPB374	hypothetical protein	-
B5K06_20000	CPB375	hypothetical protein	-
B5K06_20020	CPB376	hypothetical protein	U
B5K06_20085	CPB377	hypothetical protein	S
B5K06_20160	CPB378	sulfatase	P
B5K06_20295	CPB379	hypothetical protein	-
B5K06_20430	CPB380	AraC family transcriptional regulator	K
B5K06_20435	CPB381	hypothetical protein	-
B5K06_20560	CPB382	hypothetical protein	X
B5K06_20835	CPB383	entericidin	-
B5K06_20840	CPB384	hypothetical protein	-
B5K06_20940	CPB385	hypothetical protein	O
B5K06_20945	CPB386	hypothetical protein	-
B5K06_20950	CPB387	hypothetical protein	-
B5K06_20965	CPB388	hypothetical protein	-
B5K06_21040	CPB389	nodulation protein NodT	M
B5K06_21045	CPB390	nodulation protein NodT	-
B5K06_21095	CPB391	recombinase	-
B5K06_21135	CPB392	hypothetical protein	-
B5K06_21190	CPB393	hypothetical protein	-
B5K06_21195	CPB394	hypothetical protein	-
B5K06_21205	CPB395	MEKHLA domain-containing protein	-
B5K06_21325	CPB396	hypothetical protein	-
B5K06_21415	CPB397	hypothetical protein	-
B5K06_21585	CPB398	hypothetical protein	-
B5K06_21730	CPB399	hypothetical protein	-
B5K06_21775	CPB400	hypothetical protein	-
B5K06_21930	CPB401	LacI family transcriptional regulator	K
B5K06_21945	CPB402	Mo-co oxidoreductase dimerization domain	N
B5K06_21975	CPB403	hypothetical protein	-
B5K06_21985	CPB404	hemolysin-type calcium-binding protein	-
B5K06_21995	CPB405	hypothetical protein	-
B5K06_22055	CPB406	hypothetical protein	M
B5K06_22070	CPB407	hypothetical protein	-
B5K06_22275	CPB408	phosphatidylinositol kinase	-
B5K06_22860	CPB409	hypothetical protein	-
B5K06_22865	CPB410	hypothetical protein	-
B5K06_22870	CPB411	hypothetical protein	-
B5K06_22880	CPB412	hypothetical protein	-
B5K06_22905	CPB413	hypothetical protein	-
B5K06_23095	CPB414	sugar kinase	-
B5K06_23395	CPB415	hypothetical protein	-
B5K06_23430	CPB416	hypothetical protein	-
B5K06_23580	CPB417	hypothetical protein	-
B5K06_23640	CPB418	dicarboxylate transporter/tellurite-resistance	V
B5K06_23760	CPB419	hypothetical protein	-
B5K06_23955	CPB420	hypothetical protein	-
B5K06_24180	CPB421	hypothetical protein	-
B5K06_24295	CPB422	hypothetical protein	-
B5K06_24460	CPB423	hypothetical protein	-
B5K06_24495	CPB424	hypothetical protein	-
B5K06_24510	CPB425	ATPase	S
B5K06_24525	CPB426	IS110 family transposase	-
B5K06_24570	CPB427	proline racemase	-
B5K06_24575	CPB428	hypothetical protein	-
B5K06_24615	CPB429	hypothetical protein	-
B5K06_24625	CPB430	peptidase	E
B5K06_24680	CPB431	methyltransferase type 11	-
B5K06_24710	CPB432	maltose acetyltransferase	R
B5K06_24720	CPB433	LysR family transcriptional regulator	K
B5K06_24815	CPB434	hypothetical protein	-
B5K06_24855	CPB435	hypothetical protein	-
B5K06_24985	CPB436	tRNA-specific adenosine deaminase	-
B5K06_25040	CPB437	hypothetical protein	-
B5K06_25060	CPB438	hypothetical protein	-
B5K06_25065	CPB439	hypothetical protein	-
B5K06_25075	CPB440	adhesin	-
B5K06_25215	CPB441	hypothetical protein	-
B5K06_25220	CPB442	hypothetical protein	U
B5K06_25235	CPB443	pyridine nucleotide-disulfide oxidoreductase	-
B5K06_25260	CPB444	alpha-mannosidase	-
B5K06_25270	CPB445	hypothetical protein	S
B5K06_25280	CPB446	glyoxalase	Q
B5K06_25310	CPB447	phosphohydrolase	-
B5K06_25365	CPB448	hypothetical protein	-
B5K06_25370	CPB449	alkene reductase	C
B5K06_25535	CPB450	hypothetical protein	-
B5K06_25570	CPB451	phospholipase	I
B5K06_25600	CPB452	fatty acid desaturase	-
B5K06_25605	CPB453	hypothetical protein	-
B5K06_25640	CPB454	oxidoreductase	-
B5K06_25700	CPB455	hypothetical protein	-
B5K06_25705	CPB456	dehalogenase	-
B5K06_25710	CPB457	transcriptional regulator	-
B5K06_25720	CPB458	hypothetical protein	-
B5K06_25755	CPB459	transposase	-
B5K06_25775	CPB460	hypothetical protein	-
B5K06_25805	CPB461	hypothetical protein	-
B5K06_25810	CPB462	hypothetical protein	-
B5K06_25820	CPB463	amino acid ABC transporter permease	E
B5K06_25880	CPB464	hypothetical protein	-
B5K06_25890	CPB465	decarboxylase	-
B5K06_25905	CPB466	mechanosensitive ion channel protein	-
B5K06_25920	CPB467	hypothetical protein	-
B5K06_25925	CPB468	hypothetical protein	-
B5K06_25940	CPB469	IS110 family transposase	X
B5K06_25945	CPB470	ISKra4 family transposase	-
B5K06_25950	CPB471	hypothetical protein	-
B5K06_25955	CPB472	hypothetical protein	-
B5K06_25960	CPB473	hypothetical protein	-
B5K06_25965	CPB474	hypothetical protein	-
B5K06_25970	CPB475	hypothetical protein	-
B5K06_25975	CPB476	hypothetical protein	-
B5K06_25985	CPB477	hypothetical protein	-
B5K06_25990	CPB478	hypothetical protein	-
B5K06_26000	CPB479	hypothetical protein	-
B5K06_26005	CPB480	hypothetical protein	-
B5K06_26010	CPB481	endonuclease	-
B5K06_26015	CPB482	hypothetical protein	-
B5K06_26020	CPB483	hypothetical protein	-
B5K06_26025	CPB484	hypothetical protein	S
B5K06_26030	CPB485	oxidoreductase	I
B5K06_26035	CPB486	alpha/beta hydrolase	H
B5K06_26040	CPB487	MarR family transcriptional regulator	K
B5K06_26045	CPB488	short-chain dehydrogenase	-
B5K06_26050	CPB489	short-chain dehydrogenase	I
B5K06_26055	CPB490	polyketide cyclase	R
B5K06_26060	CPB491	LysR family transcriptional regulator	K
B5K06_26065	CPB492	hypothetical protein	-
B5K06_26070	CPB493	hypothetical protein	-
B5K06_26075	CPB494	hypothetical protein	-
B5K06_26080	CPB495	hypothetical protein	-
B5K06_26085	CPB496	hypothetical protein	-
B5K06_26090	CPB497	hypothetical protein	K
B5K06_26095	CPB498	hypothetical protein	-
B5K06_26100	CPB499	hypothetical protein	-
B5K06_26105	CPB500	hypothetical protein	-
B5K06_26110	CPB501	hypothetical protein	-
B5K06_26125	CPB502	addiction module toxin RelE	X
B5K06_26135	CPB503	ATPase	-
B5K06_26140	CPB504	hypothetical protein	-
B5K06_26145	CPB505	hypothetical protein	-
B5K06_26150	CPB506	hypothetical protein	-
B5K06_26155	CPB507	hypothetical protein	-
B5K06_26160	CPB508	hypothetical protein	-
B5K06_26165	CPB509	hypothetical protein	-
B5K06_26170	CPB510	hypothetical protein	-
B5K06_26175	CPB511	hypothetical protein	-
B5K06_26180	CPB512	hypothetical protein	-
B5K06_26185	CPB513	hypothetical protein	-
B5K06_26190	CPB514	hypothetical protein	-
B5K06_26195	CPB515	hypothetical protein	-
B5K06_26200	CPB516	hypothetical protein	-
B5K06_26210	CPB517	hypothetical protein	-
B5K06_26215	CPB518	hypothetical protein	-
B5K06_26220	CPB519	IS5/IS1182 family transposase	X
B5K06_26240	CPB520	hypothetical protein	-
B5K06_26245	CPB521	hypothetical protein	-
B5K06_26250	CPB522	hypothetical protein	-
B5K06_26255	CPB523	hypothetical protein	T
B5K06_26260	CPB524	hypothetical protein	-
B5K06_26265	CPB525	peptidase C14	R
B5K06_26270	CPB526	hypothetical protein	-
B5K06_26275	CPB527	hypothetical protein	-
B5K06_26280	CPB528	peptidase C14 caspase catalytic subunit p20	R
B5K06_26285	CPB529	hypothetical protein	-
B5K06_26290	CPB530	hypothetical protein	-
B5K06_26295	CPB531	hypothetical protein	O
B5K06_26300	CPB532	hypothetical protein	-
B5K06_26305	CPB533	peptidoglycan-binding protein	M
B5K06_26310	CPB534	hypothetical protein	-
B5K06_26315	CPB535	hypothetical protein	-
B5K06_26320	CPB536	hypothetical protein	-
B5K06_26325	CPB537	hypothetical protein	-
B5K06_26330	CPB538	recombinase family protein	-
B5K06_26335	CPB539	hypothetical protein	-
B5K06_26340	CPB540	integrase	L
B5K06_26345	CPB541	IS91 family transposase	-
B5K06_26360	CPB542	VapC toxin family PIN domain ribonuclease	R
B5K06_26535	CPB543	hypothetical protein	-
B5K06_26565	CPB544	formamidase	R
B5K06_26605	CPB545	hypothetical protein	-
B5K06_26615	CPB546	integrase	L
B5K06_26620	CPB547	integrase	L
B5K06_26625	CPB548	integrase	L
B5K06_26635	CPB549	hypothetical protein	-
B5K06_26640	CPB550	hypothetical protein	-
B5K06_26655	CPB551	chromosome partitioning protein	N
B5K06_26665	CPB552	conjugal transfer protein TraA	-
B5K06_26730	CPB553	NADP oxidoreductase	-
B5K06_26775	CPB554	hypothetical protein	-
B5K06_26805	CPB555	hypothetical protein	-
B5K06_26820	CPB556	endonuclease	-
B5K06_26825	CPB557	IS110 family transposase	-
B5K06_26830	CPB558	hypothetical protein	-
B5K06_26910	CPB559	hypothetical protein	-
B5K06_26915	CPB560	DNA-binding transcriptional regulator	K
B5K06_26920	CPB561	glycerol kinase	C
B5K06_26925	CPB562	transketolase	G
B5K06_26930	CPB563	transketolase	G
B5K06_26935	CPB564	sugar ABC transporter permease	G
B5K06_26940	CPB565	sugar ABC transporter substrate-binding protein	G
B5K06_26945	CPB566	sugar ABC transporter	G
B5K06_26950	CPB567	short chain dehydrogenase	I
B5K06_26955	CPB568	triose-phosphate isomerase	G
B5K06_26960	CPB569	SDR family oxidoreductase	I
B5K06_26965	CPB570	3,4-dihydroxy-2-butanone-4-phosphate synthase	H
B5K06_26970	CPB571	hypothetical protein	-
B5K06_26975	CPB572	transposase	-
B5K06_26980	CPB573	hypothetical protein	-
B5K06_26985	CPB574	hypothetical protein	S
B5K06_26990	CPB575	hypothetical protein	-
B5K06_26995	CPB576	nodulation protein NolW	-
B5K06_27000	CPB577	hypothetical protein	-
B5K06_27005	CPB578	EscJ/YscJ/HrcJ family type III secretion inner	U
B5K06_27010	CPB579	nodulation protein NolU	-
B5K06_27015	CPB580	nodulation protein NolV	N
B5K06_27020	CPB581	EscN/YscN/HrcN family type III secretion system	N
B5K06_27025	CPB582	hypothetical protein	-
B5K06_27030	CPB583	translocation protein	N
B5K06_27035	CPB584	EscR/YscR/HrcR family type III secretion system	U
B5K06_27040	CPB585	EscS/YscS/HrcS family type III secretion system	U
B5K06_27045	CPB586	EscT/YscT/HrcT family type III secretion system	U
B5K06_27050	CPB587	EscU/YscU/HrcU family type III secretion system	U
B5K06_27055	CPB588	IS110 family transposase	-
B5K06_27060	CPB589	IS256 family transposase	-
B5K06_27065	CPB590	hypothetical protein	-
B5K06_27070	CPB591	hypothetical protein	-
B5K06_27075	CPB592	host specificity protein	-
B5K06_27080	CPB593	oxidoreductase	I
B5K06_27085	CPB594	hypothetical protein	-
B5K06_27090	CPB595	hypothetical protein	-
B5K06_27095	CPB596	DNA-binding response regulator	T
B5K06_27100	CPB597	hypothetical protein	U
B5K06_27105	CPB598	hypothetical protein	W
B5K06_27110	CPB599	IS110 family transposase	-
B5K06_27120	CPB600	ISNCY family transposase	-
B5K06_27130	CPB601	oxidoreductase	I
B5K06_27135	CPB602	plasmid stabilization system	-
B5K06_27155	CPB603	hypothetical protein	-
B5K06_27160	CPB604	hypothetical protein	-
B5K06_27185	CPB605	ISNCY family transposase	-
B5K06_27190	CPB606	hypothetical protein	-
B5K06_27195	CPB607	hydrolase	E
B5K06_27200	CPB608	amidohydrolase	R
B5K06_27205	CPB609	glutamine ABC transporter ATP-binding protein	E
B5K06_27210	CPB610	amino acid ABC transporter permease	E
B5K06_27215	CPB611	amino acid ABC transporter substrate-binding	E
B5K06_27220	CPB612	hypothetical protein	K
B5K06_27225	CPB613	hypothetical protein	-
B5K06_27230	CPB614	transposase	X
B5K06_27235	CPB615	IS66 family transposase	-
B5K06_27250	CPB616	ISNCY family transposase	-
B5K06_27255	CPB617	IS110 family transposase	-
B5K06_27265	CPB618	IS21 family transposase	L
B5K06_27270	CPB619	IS21 family transposase	X
B5K06_27275	CPB620	hypothetical protein	E
B5K06_27280	CPB621	hypothetical protein	-
B5K06_27285	CPB622	hypothetical protein	-
B5K06_27290	CPB623	hypothetical protein	-
B5K06_27295	CPB624	XRE family transcriptional regulator	K
B5K06_27300	CPB625	histidinol dehydrogenase	E
B5K06_27305	CPB626	hypothetical protein	S
B5K06_27310	CPB627	transposase	-
B5K06_27315	CPB628	AAA family ATPase	L
B5K06_27320	CPB629	arginine--tRNA ligase	-
B5K06_27325	CPB630	hypothetical protein	-
B5K06_27340	CPB631	ArsR family transcriptional regulator	K
B5K06_27345	CPB632	hypothetical protein	M
B5K06_27350	CPB633	ornithine cyclodeaminase family protein	E
B5K06_27355	CPB634	hydroxyectoine utilization dehydratase EutB	E
B5K06_27360	CPB635	hydrolase	R
B5K06_27365	CPB636	hypothetical protein	-
B5K06_27370	CPB637	hypothetical protein	-
B5K06_27375	CPB638	group II intron reverse transcriptase/maturase	X
B5K06_27380	CPB639	hypothetical protein	-
B5K06_27385	CPB640	hypothetical protein	-
B5K06_27390	CPB641	MFS transporter	G
B5K06_27395	CPB642	hypothetical protein	-
B5K06_27400	CPB643	hypothetical protein	H
B5K06_27405	CPB644	hypothetical protein	-
B5K06_27410	CPB645	IS66 family transposase	-
B5K06_27415	CPB646	hypothetical protein	M
B5K06_27420	CPB647	hypothetical protein	-
B5K06_27425	CPB648	transposase	-
B5K06_27430	CPB649	IS110 family transposase	-
B5K06_27440	CPB650	hypothetical protein	-
B5K06_27445	CPB651	hypothetical protein	-
B5K06_27450	CPB652	protein tyrosine phosphatase	T
B5K06_27460	CPB653	response regulator	-
B5K06_27465	CPB654	phosphoethanolamine transferase	M
B5K06_27475	CPB655	hypothetical protein	-
B5K06_27480	CPB656	hypothetical protein	-
B5K06_27485	CPB657	hypothetical protein	-
B5K06_27490	CPB658	hypothetical protein	-
B5K06_27505	CPB659	hypothetical protein	-
B5K06_27510	CPB660	hypothetical protein	-
B5K06_27515	CPB661	hypothetical protein	-
B5K06_27520	CPB662	hypothetical protein	S
B5K06_27525	CPB663	hypothetical protein	-
B5K06_27530	CPB664	hypothetical protein	-
B5K06_27535	CPB665	ABC transporter permease	M
B5K06_27540	CPB666	ABC transporter ATP-binding protein	M
B5K06_27545	CPB667	ABC transporter ATP-binding protein	M
B5K06_27550	CPB668	hypothetical protein	-
B5K06_27555	CPB669	DNA-binding response regulator	T
B5K06_27560	CPB670	histidine kinase	T
B5K06_27575	CPB671	nitrate ABC transporter substrate-binding	P
B5K06_27580	CPB672	mannosyltransferase	P
B5K06_27585	CPB673	ABC transporter permease	P
B5K06_27590	CPB674	sensor histidine kinase	T
B5K06_27595	CPB675	DNA-binding response regulator	T
B5K06_27600	CPB676	hypothetical protein	-
B5K06_27605	CPB677	hypothetical protein	-
B5K06_27610	CPB678	hypothetical protein	S
B5K06_27615	CPB679	DNA-binding response regulator	T
B5K06_27620	CPB680	two-component sensor histidine kinase	T
B5K06_27625	CPB681	phosphoserine phosphatase	E
B5K06_27630	CPB682	aspartate aminotransferase family protein	E
B5K06_27635	CPB683	arginase	E
B5K06_27640	CPB684	permease	V
B5K06_27645	CPB685	fatty acid desaturase	I
B5K06_27650	CPB686	carboxylesterase	Q
B5K06_27655	CPB687	GNAT family N-acetyltransferase	R
B5K06_27660	CPB688	transporter	V
B5K06_27665	CPB689	SAM-dependent methyltransferase	I
B5K06_27670	CPB690	hypothetical protein	M
B5K06_27675	CPB691	hypothetical protein	-
B5K06_27680	CPB692	IS66 family transposase	-
B5K06_27700	CPB693	hypothetical protein	-
B5K06_27715	CPB694	efflux transporter periplasmic adaptor subunit	-
B5K06_27730	CPB695	hypothetical protein	-
B5K06_27740	CPB696	hypothetical protein	-
B5K06_27745	CPB697	hypothetical protein	-
B5K06_27755	CPB698	hypothetical protein	-
B5K06_27930	CPB699	hypothetical protein	-
B5K06_28110	CPB700	hypothetical protein	-
B5K06_28115	CPB701	hypothetical protein	-
B5K06_28125	CPB702	hypothetical protein	-
B5K06_28245	CPB703	hypothetical protein	M
B5K06_28325	CPB704	hypothetical protein	-
B5K06_28340	CPB705	hypothetical protein	-
B5K06_28480	CPB706	IS3 family transposase	-
B5K06_28485	CPB707	hypothetical protein	-
B5K06_28490	CPB708	hypothetical protein	-
B5K06_28515	CPB709	hypothetical protein	-
B5K06_28670	CPB710	carboxy-S-adenosyl-L-methionine synthase CmoA	H
B5K06_28725	CPB711	IS110 family transposase	-
B5K06_28735	CPB712	hypothetical protein	-
B5K06_28750	CPB713	hypothetical protein	-
B5K06_28835	CPB714	hypothetical protein	-
B5K06_28855	CPB715	hypothetical protein	T
B5K06_28860	CPB716	L-seryl-tRNA(Sec) selenium transferase	J
B5K06_28935	CPB717	hypothetical protein	-
B5K06_28945	CPB718	GNAT family N-acetyltransferase	-
B5K06_28960	CPB719	LysR family transcriptional regulator	-
B5K06_28965	CPB720	hypothetical protein	-
B5K06_29080	CPB721	hypothetical protein	-
B5K06_29130	CPB722	hypothetical protein	-
B5K06_29240	CPB723	3-oxoacyl-ACP reductase	I
B5K06_29315	CPB724	short-chain dehydrogenase	-
B5K06_29325	CPB725	carboxymethylenebutenolidase	-
B5K06_29340	CPB726	haloacid dehalogenase	-
B5K06_29380	CPB727	6-phosphofructokinase	-
B5K06_29395	CPB728	dihydroxyacetone kinase	-
B5K06_29400	CPB729	hypothetical protein	-
B5K06_29440	CPB730	hypothetical protein	-
B5K06_29455	CPB731	hypothetical protein	-
B5K06_29465	CPB732	hypothetical protein	-
B5K06_29500	CPB733	addiction module toxin RelE	-
B5K06_29530	CPB734	hypothetical protein	-
B5K06_29535	CPB735	short-chain dehydrogenase	-
B5K06_29540	CPB736	LysR family transcriptional regulator	K
B5K06_29550	CPB737	FAD-dependent pyridine nucleotide-disulfide	-
B5K06_29575	CPB738	hypothetical protein	-
B5K06_29610	CPB739	hypothetical protein	-
B5K06_29615	CPB740	hypothetical protein	-
B5K06_29710	CPB741	hypothetical protein	T
B5K06_29715	CPB742	hypothetical protein	-
B5K06_29775	CPB743	hypothetical protein	-
B5K06_29805	CPB744	DUF3606 domain-containing protein	-
B5K06_29865	CPB745	hypothetical protein	-
B5K06_29870	CPB746	hypothetical protein	-
B5K06_29935	CPB747	hypothetical protein	-
B5K06_29960	CPB748	hypothetical protein	-
B5K06_29970	CPB749	Rrf2 family transcriptional regulator	-
B5K06_30005	CPB750	hypothetical protein	-
B5K06_30105	CPB751	hypothetical protein	-
B5K06_30110	CPB752	hypothetical protein	-
B5K06_30115	CPB753	hypothetical protein	X
B5K06_30120	CPB754	hypothetical protein	S
B5K06_30125	CPB755	transcriptional regulator	K
B5K06_30155	CPB756	cytochrome c oxidase subunit I	C
B5K06_30270	CPB757	mannose-1-phosphate	G
B5K06_30275	CPB758	hypothetical protein	-
B5K06_30425	CPB759	hypothetical protein	-
B5K06_30435	CPB760	hypothetical protein	-
B5K06_30445	CPB761	MFS transporter	G
B5K06_30510	CPB762	antirestriction protein	-
B5K06_30565	CPB763	hypothetical protein	S
B5K06_30570	CPB764	hypothetical protein	-
B5K06_30610	CPB765	hypothetical protein	-
B5K06_30640	CPB766	hypothetical protein	-
B5K06_30725	CPB767	hypothetical protein	-
B5K06_30730	CPB768	transposase	-
B5K06_30735	CPB769	hypothetical protein	-
B5K06_30740	CPB770	hypothetical protein	-
B5K06_30780	CPB771	hypothetical protein	-
B5K06_30800	CPB772	hypothetical protein	-
B5K06_30805	CPB773	Ku protein	-
B5K06_30820	CPB774	cytochrome P460	-
B5K06_30825	CPB775	hypothetical protein	-
B5K06_30830	CPB776	hypothetical protein	-
B5K06_30840	CPB777	hypothetical protein	-
B5K06_30905	CPB778	TetR family transcriptional regulator	-
B5K06_30920	CPB779	hypothetical protein	-
B5K06_30945	CPB780	hypothetical protein	-
B5K06_31040	CPB781	2-nitropropane dioxygenase	-
B5K06_31090	CPB782	ISNCY family transposase	-
B5K06_31095	CPB783	transcriptional regulator	-
B5K06_31100	CPB784	hypothetical protein	-
B5K06_31105	CPB785	hypothetical protein	-
B5K06_31110	CPB786	DNA mismatch repair protein MutT	-
B5K06_31115	CPB787	hypothetical protein	-
B5K06_31120	CPB788	IS21 family transposase	-
B5K06_31125	CPB789	hypothetical protein	-
B5K06_31130	CPB790	hypothetical protein	-
B5K06_31150	CPB791	hypothetical protein	-
B5K06_31155	CPB792	hypothetical protein	-
B5K06_31170	CPB793	hypothetical protein	-
B5K06_31190	CPB794	hypothetical protein	-
B5K06_31210	CPB795	hypothetical protein	-
B5K06_31230	CPB796	hypothetical protein	-
B5K06_31235	CPB797	TetR family transcriptional regulator	K
B5K06_31240	CPB798	efflux transporter periplasmic adaptor subunit	M
B5K06_31245	CPB799	efflux transporter periplasmic adaptor subunit	M
B5K06_31255	CPB800	esterase	R
B5K06_31280	CPB801	hypothetical protein	-
B5K06_31285	CPB802	hypothetical protein	-
B5K06_31290	CPB803	hypothetical protein	K
B5K06_31300	CPB804	hydrolase	R
B5K06_31305	CPB805	hypothetical protein	-
B5K06_31340	CPB806	cytochrome C	-
B5K06_31350	CPB807	hypothetical protein	-
B5K06_31355	CPB808	hypothetical protein	-
B5K06_31370	CPB809	hypothetical protein	-
B5K06_31375	CPB810	integrase	-
B5K06_31400	CPB811	hypothetical protein	-
B5K06_31415	CPB812	hypothetical protein	-
B5K06_31440	CPB813	hypothetical protein	-
B5K06_31445	CPB814	hypothetical protein	S
B5K06_31470	CPB815	arsenical-resistance protein	-
B5K06_31485	CPB816	hypothetical protein	-
B5K06_31500	CPB817	hypothetical protein	-
B5K06_31580	CPB818	acyltransferase	M
B5K06_31585	CPB819	phosphatase PAP2 family protein	I
B5K06_31590	CPB820	hypothetical protein	I
B5K06_31740	CPB821	hypothetical protein	-
B5K06_31790	CPB822	chlorite dismutase	-
B5K06_31805	CPB823	peroxidase	-
B5K06_31815	CPB824	hypothetical protein	-
B5K06_31870	CPB825	hypothetical protein	-
B5K06_31885	CPB826	aldehyde dehydrogenase (NADP(+))	-
B5K06_31895	CPB827	hypothetical protein	-
B5K06_31920	CPB828	hypothetical protein	-
B5K06_31935	CPB829	hypothetical protein	-
B5K06_31955	CPB830	hypothetical protein	-
B5K06_31960	CPB831	hypothetical protein	-
B5K06_31980	CPB832	hypothetical protein	-
B5K06_32095	CPB833	Tn3 family transposase	-
B5K06_32100	CPB834	hypothetical protein	-
B5K06_32105	CPB835	histidine kinase	T
B5K06_32110	CPB836	response regulator	T
B5K06_32115	CPB837	hypothetical protein	T
B5K06_32120	CPB838	hypothetical protein	S
B5K06_32125	CPB839	guanylyl cyclase	R
B5K06_32200	CPB840	hypothetical protein	-
B5K06_32205	CPB841	esterase	-
B5K06_32210	CPB842	arylsulfatase	P
B5K06_32225	CPB843	DNA-binding response regulator	-
B5K06_32230	CPB844	histidine kinase	T
B5K06_32260	CPB845	quinone oxidoreductase	C
B5K06_32335	CPB846	ATP-dependent DNA ligase	-
B5K06_32345	CPB847	hypothetical protein	-
B5K06_32350	CPB848	hypothetical protein	-
B5K06_32390	CPB849	hypothetical protein	-
B5K06_32405	CPB850	hypothetical protein	-
B5K06_32460	CPB851	AAA family ATPase	-
B5K06_32470	CPB852	histidine kinase	T
B5K06_32475	CPB853	hypothetical protein	-
B5K06_32480	CPB854	hypothetical protein	-
B5K06_32540	CPB855	hypothetical protein	-
B5K06_32550	CPB856	hypothetical protein	-
B5K06_32555	CPB857	glycosyl transferase	M
B5K06_32560	CPB858	sensor histidine kinase	-
B5K06_32565	CPB859	DNA-binding response regulator	T
B5K06_32575	CPB860	hypothetical protein	-
B5K06_32580	CPB861	helix-turn-helix transcriptional regulator	-
B5K06_32590	CPB862	hypothetical protein	J
B5K06_32595	CPB863	hypothetical protein	-
B5K06_32605	CPB864	hypothetical protein	-
B5K06_32610	CPB865	hypothetical protein	-
B5K06_32680	CPB866	hypothetical protein	-
B5K06_32685	CPB867	hypothetical protein	-
B5K06_32715	CPB868	hypothetical protein	-
B5K06_32720	CPB869	hypothetical protein	-
B5K06_32730	CPB870	iron-sulfur cluster assembly accessory protein	O
B5K06_32765	CPB871	hypothetical protein	-
B5K06_32770	CPB872	hypothetical protein	-
B5K06_32780	CPB873	ferredoxin	-
B5K06_32795	CPB874	hypothetical protein	-
B5K06_32815	CPB875	hypothetical protein	-
B5K06_32825	CPB876	hypothetical protein	-
B5K06_32875	CPB877	hypothetical protein	-
B5K06_32885	CPB878	AraC family transcriptional regulator	-
B5K06_33000	CPB879	hypothetical protein	-
B5K06_33020	CPB880	FeMo cofactor biosynthesis protein	-
B5K06_33055	CPB881	hypothetical protein	-
B5K06_33100	CPB882	transcriptional regulator	K
B5K06_33105	CPB883	hypothetical protein	-
B5K06_33120	CPB884	hypothetical protein	-
B5K06_33125	CPB885	hypothetical protein	-
B5K06_33130	CPB886	beta-ACP synthase	I
B5K06_33135	CPB887	nodulation protein NodF	I
B5K06_33150	CPB888	hypothetical protein	-
B5K06_33205	CPB889	acetyl-coenzyme A synthetase	-
B5K06_33210	CPB890	NAD(P) transhydrogenase subunit beta	C
B5K06_33215	CPB891	NAD(P) transhydrogenase subunit alpha	-
B5K06_33255	CPB892	hypothetical protein	-
B5K06_33345	CPB893	hypothetical protein	-
B5K06_33350	CPB894	hemolysin expression modulating protein	Q
B5K06_33355	CPB895	hemolysin expression modulating protein	Q
B5K06_33370	CPB896	glutamine--scyllo-inositol aminotransferase	-
B5K06_33405	CPB897	hypothetical protein	-
B5K06_33410	CPB898	hypothetical protein	-
B5K06_33415	CPB899	hypothetical protein	-
B5K06_33480	CPB900	hypothetical protein	-
B5K06_33495	CPB901	hypothetical protein	-
B5K06_33500	CPB902	hypothetical protein	-
B5K06_33515	CPB903	IS66 family transposase	-
B5K06_33530	CPB904	DUF159 family protein	-
B5K06_33545	CPB905	hypothetical protein	-
B5K06_33550	CPB906	ISKra4 family transposase	-
B5K06_33560	CPB907	hypothetical protein	R
B5K06_33565	CPB908	phosphatidylserine synthase	I
B5K06_33570	CPB909	DNA helicase	L
B5K06_33575	CPB910	hypothetical protein	-
B5K06_33580	CPB911	hypothetical protein	R
B5K06_33585	CPB912	transcriptional regulator	E
B5K06_33590	CPB913	nucleotidyltransferase	J
B5K06_33595	CPB914	hypothetical protein	-
B5K06_33600	CPB915	ATPase	M
B5K06_33605	CPB916	hypothetical protein	-
B5K06_33610	CPB917	DNA polymerase III subunit epsilon	L
B5K06_33615	CPB918	hypothetical protein	-
B5K06_33620	CPB919	hypothetical protein	-
B5K06_33625	CPB920	hypothetical protein	-
B5K06_33630	CPB921	hypothetical protein	-
B5K06_33635	CPB922	hypothetical protein	-
B5K06_33645	CPB923	diadenosine tetraphosphate hydrolase	-
B5K06_33655	CPB924	hypothetical protein	-
B5K06_33660	CPB925	hypothetical protein	-
B5K06_33665	CPB926	hypothetical protein	-
B5K06_33755	CPB927	hypothetical protein	-
B5K06_33810	CPB928	hypothetical protein	-
B5K06_33820	CPB929	hypothetical protein	-
B5K06_33835	CPB930	hypothetical protein	-
B5K06_33840	CPB931	IS110 family transposase	-
B5K06_33845	CPB932	antirestriction protein ArdC	-
B5K06_33860	CPB933	hypothetical protein	-
B5K06_33945	CPB934	hypothetical protein	-
B5K06_33950	CPB935	hypothetical protein	-
B5K06_33955	CPB936	hypothetical protein	-
B5K06_33960	CPB937	hypothetical protein	V
B5K06_33965	CPB938	addiction module toxin, HicA family	R
B5K06_33975	CPB939	ATP-dependent DNA ligase	-
B5K06_33980	CPB940	IS110 family transposase	-
B5K06_34065	CPB941	hypothetical protein	S
B5K06_34070	CPB942	hypothetical protein	-
B5K06_34075	CPB943	hypothetical protein	V
B5K06_34100	CPB944	IS6 family transposase	-
B5K06_34105	CPB945	hypothetical protein	-
B5K06_34120	CPB946	hypothetical protein	-
B5K06_34140	CPB947	hypothetical protein	-
B5K06_34185	CPB948	chromate resistance protein ChrB	-
B5K06_34195	CPB949	hypothetical protein	-
B5K06_34200	CPB950	hypothetical protein	-
B5K06_34210	CPB951	trehalose-6-phosphate synthase	G
B5K06_34215	CPB952	group II intron reverse transcriptase/maturase	-
B5K06_34220	CPB953	hypothetical protein	-
B5K06_34225	CPB954	hypothetical protein	-
B5K06_34230	CPB955	transposase	-
B5K06_34235	CPB956	hypothetical protein	-
B5K06_34240	CPB957	hypothetical protein	-
B5K06_34245	CPB958	hypothetical protein	-
B5K06_34250	CPB959	IS21 family transposase	-
B5K06_34260	CPB960	hypothetical protein	-
B5K06_34265	CPB961	IS110 family transposase	-
B5K06_34270	CPB962	hypothetical protein	-
B5K06_34275	CPB963	nodulation protein NopA	-
B5K06_34280	CPB964	hypothetical protein	-
B5K06_34285	CPB965	EscV/YscV/HrcV family type III secretion system	U
B5K06_34290	CPB966	hypothetical protein	U
B5K06_34305	CPB967	hypothetical protein	K
B5K06_34310	CPB968	DNA-binding response regulator	T
B5K06_34315	CPB969	integrase	L
B5K06_34320	CPB970	hypothetical protein	M
B5K06_34325	CPB971	hypothetical protein	-
B5K06_34330	CPB972	IS630 family transposase	-
B5K06_34335	CPB973	hypothetical protein	-
B5K06_34340	CPB974	hypothetical protein	-
B5K06_34350	CPB975	uridylate kinase	E
B5K06_34355	CPB976	hypothetical protein	-
B5K06_34360	CPB977	hypothetical protein	-
B5K06_34365	CPB978	IS66 family transposase	S
B5K06_34370	CPB979	thymidine kinase	-
B5K06_34375	CPB980	hypothetical protein	-
B5K06_34380	CPB981	transposase	X
B5K06_34385	CPB982	hypothetical protein	X
B5K06_34390	CPB983	IS5/IS1182 family transposase	X
B5K06_34405	CPB984	hypothetical protein	-
B5K06_34410	CPB985	transcriptional regulator	K
B5K06_34415	CPB986	IS110 family transposase	-
B5K06_34420	CPB987	IS110 family transposase	-
B5K06_34425	CPB988	integrase	X
B5K06_34435	CPB989	hypothetical protein	-
B5K06_34440	CPB990	hypothetical protein	-
B5K06_34445	CPB991	electron transfer flavoprotein subunit alpha	C
B5K06_34450	CPB992	sugar ABC transporter substrate-binding protein	-
B5K06_34455	CPB993	ABC transporter permease	-

## Sheet: nodule grahamii
Additional File 5. Strain-specific genes in R. grahamii CCGE502.
gene key	cluster	function	COG
lcl|AEYE02000039.1_cds_EPE93607.1_2	CPA26	TRm26.2: putative transposase number 2 for	-
lcl|AEYE02000039.1_cds_EPE93609.1_4	CPA27	transposase	-
lcl|AEYE02000039.1_cds_EPE93610.1_5	CPA28	transposase IS3/IS911 family protein	-
lcl|AEYE02000039.1_cds_EPE93611.1_6	CPA29	hypothetical protein	-
lcl|AEYE02000039.1_cds_EPE93612.1_7	CPA30	DNA integration/recombination/inversion protein	L
lcl|AEYE02000039.1_cds_EPE93613.1_8	CPA31	DNA integration/recombination/inversion protein	L
lcl|AEYE02000039.1_cds_EPE93614.1_9	CPA32	DNA integration/recombination/inversion protein	L
lcl|AEYE02000039.1_cds_EPE93615.1_10	CPA33	transposase	-
lcl|AEYE02000039.1_cds_EPE93616.1_11	CPA34	transposase	-
lcl|AEYE02000039.1_cds_EPE93617.1_12	CPA35	yecA family protein	S
lcl|AEYE02000039.1_cds_EPE93618.1_13	CPA36	hypothetical protein	-
lcl|AEYE02000039.1_cds_EPE93619.1_14	CPA37	hypothetical protein	-
lcl|AEYE02000039.1_cds_EPE93620.1_15	CPA38	transposase IS66	-
lcl|AEYE02000039.1_cds_EPE93622.1_17	CPA39	putative transposase	-
lcl|AEYE02000039.1_cds_EPE93623.1_18	CPA40	RpiR family transcriptional regulator	K
lcl|AEYE02000039.1_cds_EPE93624.1_19	CPA41	putative insertion sequence transposase protein	-
lcl|AEYE02000039.1_cds_EPE93626.1_21	CPA42	hypothetical protein	-
lcl|AEYE02000039.1_cds_EPE93627.1_22	CPA43	ISRm2011-2 transposase protein	-
lcl|AEYE02000039.1_cds_EPE93628.1_23	CPA44	hypothetical protein	E
lcl|AEYE02000039.1_cds_EPE93629.1_24	CPA45	hypothetical protein	-
lcl|AEYE02000039.1_cds_EPE93630.1_25	CPA46	hypothetical protein	-
lcl|AEYE02000039.1_cds_EPE93631.1_26	CPA47	carbamoyl-phosphate synthase L chain ATP-binding	M
lcl|AEYE02000039.1_cds_EPE93632.1_27	CPA48	L-ectoine synthase	R
lcl|AEYE02000039.1_cds_EPE93635.1_30	CPA49	transposase	X
lcl|AEYE02000039.1_cds_EPE93636.1_31	CPA50	putative monooxygenase	H
lcl|AEYE02000038.1_cds_EPE93637.1_32	CPA51	transposase	-
lcl|AEYE02000038.1_cds_EPE93638.1_33	CPA52	aspartokinase	E
lcl|AEYE02000038.1_cds_EPE93641.1_36	CPA53	beta-mannosidase	-
lcl|AEYE02000038.1_cds_EPE93642.1_37	CPA54	hypothetical protein	-
lcl|AEYE02000038.1_cds_EPE93656.1_51	CPA55	hypothetical protein	-
lcl|AEYE02000038.1_cds_EPE93657.1_52	CPA56	hypothetical protein	-
lcl|AEYE02000038.1_cds_EPE93659.1_54	CPA57	Prolyl oligopeptidase	-
lcl|AEYE02000038.1_cds_EPE93665.1_60	CPA58	hypothetical protein	-
lcl|AEYE02000038.1_cds_EPE93667.1_62	CPA59	hypothetical protein	-
lcl|AEYE02000038.1_cds_EPE93674.1_69	CPA60	nitrogen fixation transcriptional regulator	-
lcl|AEYE02000038.1_cds_EPE93675.1_70	CPA61	rhizobium fredii repetitive sequence RFRS9 25	-
lcl|AEYE02000038.1_cds_EPE93679.1_74	CPA62	hypothetical protein	-
lcl|AEYE02000038.1_cds_EPE93683.1_78	CPA63	putative transposase of insertion sequence	X
lcl|AEYE02000038.1_cds_EPE93720.1_115	CPA64	FeMo cofactor biosynthesis protein	-
lcl|AEYE02000038.1_cds_EPE93727.1_122	CPA65	oxidoreductase, starvation associated protein	R
lcl|AEYE02000038.1_cds_EPE93736.1_131	CPA66	hypothetical protein	-
lcl|AEYE02000038.1_cds_EPE93739.1_134	CPA67	IS66 Orf2 family protein	-
lcl|AEYE02000038.1_cds_EPE93740.1_135	CPA68	Nodulation protein E, NodE	I
lcl|AEYE02000038.1_cds_EPE93741.1_136	CPA69	phosphopantetheine-binding protein, NodF	I
lcl|AEYE02000038.1_cds_EPE93742.1_137	CPA70	acyltransferase 3	M
lcl|AEYE02000038.1_cds_EPE93743.1_138	CPA71	hypothetical protein	-
lcl|AEYE02000038.1_cds_EPE93744.1_139	CPA72	LysR family transcriptional regulator	-
lcl|AEYE02000038.1_cds_EPE93745.1_140	CPA73	patatin	-
lcl|AEYE02000038.1_cds_EPE93746.1_141	CPA74	integrase catalytic subunit	-
lcl|AEYE02000038.1_cds_EPE93747.1_142	CPA75	hypothetical protein	-
lcl|AEYE02000038.1_cds_EPE93750.1_145	CPA76	hypothetical protein	-
lcl|AEYE02000038.1_cds_EPE93753.1_148	CPA77	hypothetical protein	-
lcl|AEYE02000038.1_cds_EPE93754.1_149	CPA78	transposase IS3/IS911	-
lcl|AEYE02000038.1_cds_EPE93755.1_150	CPA79	hypothetical protein	-
lcl|AEYE02000038.1_cds_EPE93757.1_152	CPA80	putative insertion sequence ATP-binding protein	-
lcl|AEYE02000038.1_cds_EPE93772.1_167	CPA81	hypothetical protein	-
lcl|AEYE02000038.1_cds_EPE93791.1_186	CPA82	hypothetical protein	-
lcl|AEYE02000038.1_cds_EPE93792.1_187	CPA83	IS66 Orf2 family protein	X
lcl|AEYE02000038.1_cds_EPE93794.1_189	CPA84	Ca- binding nodulation protein, NodO1	Q
lcl|AEYE02000038.1_cds_EPE93797.1_192	CPA85	DegT/DnrJ/EryC1/StrS family aminotransferase	M
lcl|AEYE02000038.1_cds_EPE93798.1_193	CPA86	cupin	G
lcl|AEYE02000038.1_cds_EPE93805.1_200	CPA87	ABC transporter permease	Q
lcl|AEYE02000038.1_cds_EPE93807.1_202	CPA88	peptide ABC transporter substrate-binding	E
lcl|AEYE02000038.1_cds_EPE93808.1_203	CPA89	transposase	-
lcl|AEYE02000038.1_cds_EPE93809.1_204	CPA90	transposase	-
lcl|AEYE02000038.1_cds_EPE93814.1_209	CPA91	transposase	X
lcl|AEYE02000038.1_cds_EPE93815.1_210	CPA92	IS21 family insertion sequence ATP-binding	L
lcl|AEYE02000038.1_cds_EPE93824.1_219	CPA93	hypothetical protein	-
lcl|AEYE02000038.1_cds_EPE93828.1_223	CPA94	transposase	-
lcl|AEYE02000038.1_cds_EPE93833.1_228	CPA95	hypothetical protein	-
lcl|AEYE02000038.1_cds_EPE93834.1_229	CPA96	hypothetical protein	-
lcl|AEYE02000038.1_cds_EPE93836.1_231	CPA97	DNA methylase N-4/N-6 domain-containing protein	-
lcl|AEYE02000038.1_cds_EPE93837.1_232	CPA98	modification methylase EcaI	-
lcl|AEYE02000038.1_cds_EPE93838.1_233	CPA99	hypothetical protein	-
lcl|AEYE02000038.1_cds_EPE93839.1_234	CPA100	DeoR family transcriptional regulator	K
lcl|AEYE02000038.1_cds_EPE93840.1_235	CPA101	hypothetical protein	-
lcl|AEYE02000038.1_cds_EPE93841.1_236	CPA102	exodeoxyribonuclease V subunit beta	L
lcl|AEYE02000038.1_cds_EPE93842.1_237	CPA103	hypothetical protein	-
lcl|AEYE02000038.1_cds_EPE93843.1_238	CPA104	hypothetical protein	-
lcl|AEYE02000038.1_cds_EPE93844.1_239	CPA105	hypothetical protein	-
lcl|AEYE02000038.1_cds_EPE93845.1_240	CPA106	hypothetical protein	-
lcl|AEYE02000038.1_cds_EPE93846.1_241	CPA107	hypothetical protein	-
lcl|AEYE02000038.1_cds_EPE93847.1_242	CPA108	HipA domain-containing protein	T
lcl|AEYE02000038.1_cds_EPE93848.1_243	CPA109	hypothetical protein	-
lcl|AEYE02000038.1_cds_EPE93849.1_244	CPA110	chromosome partition protein	L
lcl|AEYE02000038.1_cds_EPE93850.1_245	CPA111	hypothetical protein	L
lcl|AEYE02000038.1_cds_EPE93851.1_246	CPA112	response regulator receiver protein	-
lcl|AEYE02000038.1_cds_EPE93852.1_247	CPA113	transposase of ISMex15, IS5 family (ORF 1)	X
lcl|AEYE02000038.1_cds_EPE93853.1_248	CPA114	transposase	O
lcl|AEYE02000038.1_cds_EPE93857.1_252	CPA115	hypothetical protein	-
lcl|AEYE02000038.1_cds_EPE93875.1_270	CPA116	hypothetical protein	-
lcl|AEYE02000038.1_cds_EPE93876.1_271	CPA117	hypothetical protein	-
lcl|AEYE02000038.1_cds_EPE93877.1_272	CPA118	hypothetical protein	-
lcl|AEYE02000038.1_cds_EPE93889.1_284	CPA119	hypothetical protein	-
lcl|AEYE02000038.1_cds_EPE93891.1_286	CPA120	hypothetical protein	-
lcl|AEYE02000038.1_cds_EPE93892.1_287	CPA121	hypothetical protein	-
lcl|AEYE02000038.1_cds_EPE93894.1_289	CPA122	transposase	X
lcl|AEYE02000038.1_cds_EPE93895.1_290	CPA123	putative transposase y4rJ	-
lcl|AEYE02000038.1_cds_EPE93896.1_291	CPA124	hypothetical protein	-
lcl|AEYE02000038.1_cds_EPE93917.1_312	CPA125	transporter	-
lcl|AEYE02000038.1_cds_EPE93919.1_314	CPA126	carbohydrate ABC transporter membrane protein 2	-
lcl|AEYE02000038.1_cds_EPE93933.1_328	CPA127	hypothetical protein	-
lcl|AEYE02000038.1_cds_EPE93934.1_329	CPA128	hypothetical protein	-
lcl|AEYE02000038.1_cds_EPE93946.1_341	CPA129	transposase family protein	-
lcl|AEYE02000038.1_cds_EPE93958.1_353	CPA130	deoxyguanosinetriphosphate triphosphohydrolase	F
lcl|AEYE02000038.1_cds_EPE93959.1_354	CPA131	hypothetical protein	-
lcl|AEYE02000038.1_cds_EPE93960.1_355	CPA132	PilT protein domain-containing protein	V
lcl|AEYE02000038.1_cds_EPE93961.1_356	CPA133	prevent-host-death family protein	-
lcl|AEYE02000038.1_cds_EPE93963.1_358	CPA134	transposase	-
lcl|AEYE02000038.1_cds_EPE93965.1_360	CPA135	oxidoreductase, FixR	I
lcl|AEYE02000038.1_cds_EPE93966.1_361	CPA136	plasmid stabilization system	-
lcl|AEYE02000038.1_cds_EPE93970.1_365	CPA137	hypothetical protein	-
lcl|AEYE02000038.1_cds_EPE93975.1_370	CPA138	transposase	X
lcl|AEYE02000038.1_cds_EPE93976.1_371	CPA139	hypothetical protein	-
lcl|AEYE02000038.1_cds_EPE93977.1_372	CPA140	hypothetical protein	-
lcl|AEYE02000038.1_cds_EPE93978.1_373	CPA141	hypothetical protein	-
lcl|AEYE02000038.1_cds_EPE93979.1_374	CPA142	hypothetical protein	H
lcl|AEYE02000038.1_cds_EPE93980.1_375	CPA143	hypothetical protein	-
lcl|AEYE02000038.1_cds_EPE93981.1_376	CPA144	hypothetical protein	-
lcl|AEYE02000038.1_cds_EPE93982.1_377	CPA145	hypothetical protein	-
lcl|AEYE02000038.1_cds_EPE93983.1_378	CPA146	IS30 family transposase	-
lcl|AEYE02000038.1_cds_EPE93984.1_379	CPA147	hypothetical protein	-
lcl|AEYE02000038.1_cds_EPE93986.1_381	CPA148	integrase catalytic subunit	-
lcl|AEYE02000038.1_cds_EPE93987.1_382	CPA149	integrase catalytic subunit	-
lcl|AEYE02000038.1_cds_EPE93988.1_383	CPA150	D-isomer specific 2-hydroxyacid dehydrogenase	H
lcl|AEYE02000038.1_cds_EPE93991.1_386	CPA151	transposase IS4 family protein	-
lcl|AEYE02000038.1_cds_EPE93992.1_387	CPA152	hypothetical protein	X
lcl|AEYE02000038.1_cds_EPE93993.1_388	CPA153	hypothetical protein	-
lcl|AEYE02000038.1_cds_EPE93994.1_389	CPA154	L-ectoine synthase	G
lcl|AEYE02000038.1_cds_EPE93995.1_390	CPA155	glycine cleavage system transcriptional	K
lcl|AEYE02000038.1_cds_EPE93996.1_391	CPA156	oxidoreductase	C
lcl|AEYE02000038.1_cds_EPE93997.1_392	CPA157	glutamate dehydrogenase	E
lcl|AEYE02000038.1_cds_EPE93998.1_393	CPA158	hypothetical protein	-
lcl|AEYE02000038.1_cds_EPE93999.1_394	CPA159	hypothetical protein	-
lcl|AEYE02000038.1_cds_EPE94000.1_395	CPA160	acyltransferase	I
lcl|AEYE02000038.1_cds_EPE94001.1_396	CPA161	3-oxoacid CoA-transferase subunit B	I
lcl|AEYE02000038.1_cds_EPE94002.1_397	CPA162	3-oxoacid CoA-transferase subunit A	I
lcl|AEYE02000038.1_cds_EPE94005.1_400	CPA163	ectoine utilization protein EutD	-
lcl|AEYE02000038.1_cds_EPE94006.1_401	CPA164	Xaa-Pro dipeptidase	E
lcl|AEYE02000038.1_cds_EPE94007.1_402	CPA165	hypothetical protein	M
lcl|AEYE02000038.1_cds_EPE94008.1_403	CPA166	threonine dehydratase	-
lcl|AEYE02000038.1_cds_EPE94009.1_404	CPA167	amidohydrolase	R
lcl|AEYE02000038.1_cds_EPE94010.1_405	CPA168	phosphoglycerate dehydrogenase	H
lcl|AEYE02000038.1_cds_EPE94011.1_406	CPA169	peptidase	E
lcl|AEYE02000038.1_cds_EPE94012.1_407	CPA170	gamma-glutamyltranspeptidase	-
lcl|AEYE02000038.1_cds_EPE94013.1_408	CPA171	polysaccharide deacetylase	G
lcl|AEYE02000038.1_cds_EPE94014.1_409	CPA172	AsnC family transcriptional regulator	K
lcl|AEYE02000038.1_cds_EPE94015.1_410	CPA173	peptidase M24	E
lcl|AEYE02000038.1_cds_EPE94016.1_411	CPA174	hypothetical protein	-
lcl|AEYE02000038.1_cds_EPE94017.1_412	CPA175	ABC transporter	E
lcl|AEYE02000038.1_cds_EPE94018.1_413	CPA176	polar amino acid ABC transporter permease	E
lcl|AEYE02000038.1_cds_EPE94019.1_414	CPA177	family 3 extracellular solute-binding protein	E
lcl|AEYE02000038.1_cds_EPE94020.1_415	CPA178	carboxymuconolactone decarboxylase	P
lcl|AEYE02000038.1_cds_EPE94021.1_416	CPA179	hypothetical protein	H
lcl|AEYE02000038.1_cds_EPE94022.1_417	CPA180	RpiR family transcriptional regulator	K
lcl|AEYE02000037.1_cds_EPE94023.1_418	CPA181	hypothetical protein	-
lcl|AEYE02000037.1_cds_EPE94024.1_419	CPA182	phage-derived invertase/resolvase	L
lcl|AEYE02000037.1_cds_EPE94025.1_420	CPA183	hypothetical protein	-
lcl|AEYE02000037.1_cds_EPE94026.1_421	CPA184	TniB	-
lcl|AEYE02000037.1_cds_EPE94027.1_422	CPA185	NmrA family protein	R
lcl|AEYE02000037.1_cds_EPE94029.1_424	CPA186	PilT protein domain protein	-
lcl|AEYE02000037.1_cds_EPE94077.1_472	CPA187	hypothetical protein	-
lcl|AEYE02000037.1_cds_EPE94080.1_475	CPA188	chromosome partitioning protein	N
lcl|AEYE02000037.1_cds_EPE94082.1_477	CPA189	Ti-type conjugative transfer relaxase TraA	-
lcl|AEYE02000037.1_cds_EPE94084.1_479	CPA190	hypothetical protein	-
lcl|AEYE02000037.1_cds_EPE94085.1_480	CPA191	hypothetical protein	-
lcl|AEYE02000037.1_cds_EPE94112.1_507	CPA192	putative phage-related holin protein	-
lcl|AEYE02000037.1_cds_EPE94113.1_508	CPA193	transposase-related protein	-
lcl|AEYE02000037.1_cds_EPE94114.1_509	CPA194	hypothetical protein	-
lcl|AEYE02000037.1_cds_EPE94130.1_525	CPA195	oxidoreductase	-
lcl|AEYE02000037.1_cds_EPE94146.1_541	CPA196	recombinase	-
lcl|AEYE02000036.1_cds_EPE94147.1_542	CPA197	hypothetical protein	-
lcl|AEYE02000036.1_cds_EPE94176.1_571	CPA198	hypothetical protein	U
lcl|AEYE02000036.1_cds_EPE94178.1_573	CPA199	hypothetical protein	-
lcl|AEYE02000036.1_cds_EPE94179.1_574	CPA200	hypothetical protein	-
lcl|AEYE02000036.1_cds_EPE94181.1_576	CPA201	hypothetical protein	-
lcl|AEYE02000036.1_cds_EPE94185.1_580	CPA202	hypothetical protein	-
lcl|AEYE02000036.1_cds_EPE94186.1_581	CPA203	hypothetical protein	-
lcl|AEYE02000036.1_cds_EPE94187.1_582	CPA204	hypothetical protein	S
lcl|AEYE02000036.1_cds_EPE94188.1_583	CPA205	alpha-mannosidase	G
lcl|AEYE02000036.1_cds_EPE94206.1_601	CPA206	NADH:flavin oxidoreductase	-
lcl|AEYE02000036.1_cds_EPE94239.1_634	CPA207	hypothetical protein	-
lcl|AEYE02000036.1_cds_EPE94251.1_646	CPA208	fatty acid desaturase	-
lcl|AEYE02000036.1_cds_EPE94275.1_670	CPA209	hypothetical protein	-
lcl|AEYE02000036.1_cds_EPE94286.1_681	CPA210	hypothetical protein	-
lcl|AEYE02000036.1_cds_EPE94288.1_683	CPA211	polar amino acid ABC transporter inner membrane	E
lcl|AEYE02000036.1_cds_EPE94301.1_696	CPA212	hypothetical protein	-
lcl|AEYE02000036.1_cds_EPE94307.1_702	CPA213	AsnC family transcriptional regulator	K
lcl|AEYE02000036.1_cds_EPE94308.1_703	CPA214	ABC transporter protein	E
lcl|AEYE02000036.1_cds_EPE94309.1_704	CPA215	ABC transporter substrate-binding protein	E
lcl|AEYE02000036.1_cds_EPE94310.1_705	CPA216	ABC transporter permease	E
lcl|AEYE02000036.1_cds_EPE94311.1_706	CPA217	amino acid ABC transporter permease	E
lcl|AEYE02000036.1_cds_EPE94312.1_707	CPA218	homocysteine S-methyltransferase	E
lcl|AEYE02000036.1_cds_EPE94313.1_708	CPA219	hypothetical protein	-
lcl|AEYE02000036.1_cds_EPE94314.1_709	CPA220	IS3 family transposase	X
lcl|AEYE02000036.1_cds_EPE94315.1_710	CPA221	IS3 family transposase	-
lcl|AEYE02000036.1_cds_EPE94316.1_711	CPA222	IS3 family transposase	-
lcl|AEYE02000036.1_cds_EPE94319.1_714	CPA223	transcriptional regulator, AsnC family protein	-
lcl|AEYE02000036.1_cds_EPE94333.1_728	CPA224	transposase	-
lcl|AEYE02000036.1_cds_EPE94334.1_729	CPA225	hypothetical protein	V
lcl|AEYE02000036.1_cds_EPE94340.1_735	CPA226	hypothetical protein	-
lcl|AEYE02000036.1_cds_EPE94359.1_754	CPA227	putative protein y4cF	-
lcl|AEYE02000036.1_cds_EPE94362.1_757	CPA228	hypothetical protein	-
lcl|AEYE02000036.1_cds_EPE94363.1_758	CPA229	hypothetical protein	O
lcl|AEYE02000036.1_cds_EPE94364.1_759	CPA230	HSP90 family molecular chaperone-like protein	O
lcl|AEYE02000036.1_cds_EPE94365.1_760	CPA231	Radical SAM domain protein	R
lcl|AEYE02000036.1_cds_EPE94366.1_761	CPA232	DGQHR domain protein	-
lcl|AEYE02000036.1_cds_EPE94367.1_762	CPA233	hypothetical protein	D
lcl|AEYE02000036.1_cds_EPE94368.1_763	CPA234	helicase domain protein	K
lcl|AEYE02000036.1_cds_EPE94369.1_764	CPA235	hypothetical protein	-
lcl|AEYE02000036.1_cds_EPE94370.1_765	CPA236	hypothetical protein	D
lcl|AEYE02000036.1_cds_EPE94371.1_766	CPA237	hypothetical protein	T
lcl|AEYE02000036.1_cds_EPE94372.1_767	CPA238	Y4cF Protein	-
lcl|AEYE02000036.1_cds_EPE94373.1_768	CPA239	hypothetical protein	-
lcl|AEYE02000036.1_cds_EPE94374.1_769	CPA240	hypothetical protein	-
lcl|AEYE02000036.1_cds_EPE94375.1_770	CPA241	hypothetical protein	-
lcl|AEYE02000036.1_cds_EPE94376.1_771	CPA242	5'-methylthioadenosine phosphorylase	F
lcl|AEYE02000036.1_cds_EPE94377.1_772	CPA243	nucleoside diphosphate kinase	F
lcl|AEYE02000036.1_cds_EPE94378.1_773	CPA244	MccF-like protein	M
lcl|AEYE02000036.1_cds_EPE94379.1_774	CPA245	methylthioribose-1-phosphate isomerase	E
lcl|AEYE02000036.1_cds_EPE94380.1_775	CPA246	oxidoreductase yccK	R
lcl|AEYE02000036.1_cds_EPE94381.1_776	CPA247	methyltransferase/methylase	R
lcl|AEYE02000036.1_cds_EPE94382.1_777	CPA248	methyltransferase/methylase	R
lcl|AEYE02000036.1_cds_EPE94383.1_778	CPA249	methyltransferase	H
lcl|AEYE02000036.1_cds_EPE94384.1_779	CPA250	asparagine ligase A	J
lcl|AEYE02000036.1_cds_EPE94385.1_780	CPA251	hypothetical protein	-
lcl|AEYE02000036.1_cds_EPE94386.1_781	CPA252	hypothetical protein	-
lcl|AEYE02000036.1_cds_EPE94387.1_782	CPA253	hypothetical protein	-
lcl|AEYE02000036.1_cds_EPE94388.1_783	CPA254	nucleoside diphosphate kinase	-
lcl|AEYE02000036.1_cds_EPE94389.1_784	CPA255	coenzyme F390 synthetase	-
lcl|AEYE02000036.1_cds_EPE94390.1_785	CPA256	hypothetical protein	-
lcl|AEYE02000036.1_cds_EPE94391.1_786	CPA257	ATP synthase F0, B' subunit	-
lcl|AEYE02000035.1_cds_EPE94393.1_788	CPA258	hypothetical protein	-
lcl|AEYE02000035.1_cds_EPE94511.1_906	CPA259	hypothetical protein	-
lcl|AEYE02000035.1_cds_EPE94517.1_912	CPA260	hypothetical protein	-
lcl|AEYE02000035.1_cds_EPE94597.1_992	CPA261	hypothetical protein	-
lcl|AEYE02000035.1_cds_EPE94615.1_1010	CPA262	hypothetical protein	-
lcl|AEYE02000035.1_cds_EPE94616.1_1011	CPA263	hypothetical protein	-
lcl|AEYE02000035.1_cds_EPE94663.1_1058	CPA264	potassium-tellurite ethidium and proflavin	-
lcl|AEYE02000035.1_cds_EPE94666.1_1061	CPA265	potassium-tellurite ethidium and proflavin	-
lcl|AEYE02000035.1_cds_EPE94689.1_1084	CPA266	transposase	X
lcl|AEYE02000035.1_cds_EPE94690.1_1085	CPA267	hypothetical protein	X
lcl|AEYE02000035.1_cds_EPE94692.1_1087	CPA268	chaperonin GroEL	-
lcl|AEYE02000035.1_cds_EPE94693.1_1088	CPA269	hypothetical protein	-
lcl|AEYE02000035.1_cds_EPE94775.1_1170	CPA270	hypothetical protein	-
lcl|AEYE02000035.1_cds_EPE94830.1_1225	CPA271	hypothetical protein	-
lcl|AEYE02000035.1_cds_EPE94838.1_1233	CPA272	transposase IS116/IS110/IS902 family protein	-
lcl|AEYE02000035.1_cds_EPE94847.1_1242	CPA273	proline racemase	-
lcl|AEYE02000035.1_cds_EPE94856.1_1251	CPA274	hypothetical protein	-
lcl|AEYE02000035.1_cds_EPE94857.1_1252	CPA275	hypothetical protein	-
lcl|AEYE02000035.1_cds_EPE94873.1_1268	CPA276	maltose O-acetyltransferase	-
lcl|AEYE02000035.1_cds_EPE94874.1_1269	CPA277	hexapeptide repeat-containing transferase	-
lcl|AEYE02000035.1_cds_EPE94894.1_1289	CPA278	hypothetical protein	-
lcl|AEYE02000035.1_cds_EPE94927.1_1322	CPA279	hypothetical protein	-
lcl|AEYE02000035.1_cds_EPE94941.1_1336	CPA280	LysR family transcriptional regulator	-
lcl|AEYE02000035.1_cds_EPE94942.1_1337	CPA281	hypothetical protein	-
lcl|AEYE02000035.1_cds_EPE94944.1_1339	CPA282	outer membrane adhesin-like protein	-
lcl|AEYE02000034.1_cds_EPE94956.1_1351	CPA283	group 1 glycosyl transferase	-
lcl|AEYE02000034.1_cds_EPE95001.1_1396	CPA284	HipA domain-containing protein	-
lcl|AEYE02000034.1_cds_EPE95003.1_1398	CPA285	hemolysin-type calcium-binding protein	-
lcl|AEYE02000033.1_cds_EPE95014.1_1409	CPA286	MEKHLA domain-containing protein	-
lcl|AEYE02000033.1_cds_EPE95038.1_1433	CPA287	hypothetical protein	-
lcl|AEYE02000033.1_cds_EPE95088.1_1483	CPA288	hypothetical protein	-
lcl|AEYE02000033.1_cds_EPE95154.1_1549	CPA289	transcriptional regulator	-
lcl|AEYE02000033.1_cds_EPE95156.1_1551	CPA290	hypothetical protein	N
lcl|AEYE02000033.1_cds_EPE95163.1_1558	CPA291	heme peroxidase	-
lcl|AEYE02000076.1_cds_EPE93570.1_1561	CPA292	hypothetical protein	-
lcl|AEYE02000071.1_cds_EPE93572.1_1563	CPA293	transposase number 3 for disrupted insertion	-
lcl|AEYE02000070.1_cds_EPE93573.1_1564	CPA294	RNA-directed DNA polymerase	-
lcl|AEYE02000069.1_cds_EPE93574.1_1565	CPA295	hypothetical protein	-
lcl|AEYE02000066.1_cds_EPE93577.1_1568	CPA296	transmembrane component of ABC transporter	-
lcl|AEYE02000063.1_cds_EPE93580.1_1571	CPA297	heme peroxidase with hemolysin-type	-
lcl|AEYE02000062.1_cds_EPE93582.1_1573	CPA298	transposase	-
lcl|AEYE02000060.1_cds_EPE93583.1_1574	CPA299	type I secretion system ATPase	-
lcl|AEYE02000059.1_cds_EPE93584.1_1575	CPA300	TfuA-like core domain-containing protein	-
lcl|AEYE02000057.1_cds_EPE93586.1_1577	CPA301	hypothetical protein	-
lcl|AEYE02000056.1_cds_EPE93587.1_1578	CPA302	recombinase	-
lcl|AEYE02000055.1_cds_EPE93588.1_1579	CPA303	putative protease secretion (ATP-binding	-
lcl|AEYE02000053.1_cds_EPE93589.1_1580	CPA304	putative secretion protein (HlyD family)	-
lcl|AEYE02000052.1_cds_EPE93590.1_1581	CPA305	S-(hydroxymethyl)glutathione dehydrogenase	-
lcl|AEYE02000050.1_cds_EPE93592.1_1583	CPA306	hypothetical protein	-
lcl|AEYE02000048.1_cds_EPE93594.1_1585	CPA307	electron transfer flavoprotein subunit beta	-
lcl|AEYE02000047.1_cds_EPE93596.1_1587	CPA308	nodulation protein (outer membrane efflux	M
lcl|AEYE02000046.1_cds_EPE93597.1_1588	CPA309	transposase mutator type	X
lcl|AEYE02000044.1_cds_EPE93600.1_1591	CPA310	transposase related protein	X
lcl|AEYE02000044.1_cds_EPE93601.1_1592	CPA311	putative transposase	X
lcl|AEYE02000042.1_cds_EPE93602.1_1593	CPA312	hypothetical protein	-
lcl|AEYE02000032.1_cds_EPE95164.1_1597	CPA313	NodT family RND efflux system outer membrane	-
lcl|AEYE02000031.1_cds_EPE95174.1_1607	CPA314	recombinase	-
lcl|AEYE02000031.1_cds_EPE95175.1_1608	CPA315	hypothetical protein	-
lcl|AEYE02000031.1_cds_EPE95176.1_1609	CPA316	putative adenylate/guanylate cyclase	T
lcl|AEYE02000031.1_cds_EPE95177.1_1610	CPA317	transport protein permease	-
lcl|AEYE02000031.1_cds_EPE95238.1_1671	CPA318	transcriptional regulator	K
lcl|AEYE02000031.1_cds_EPE95259.1_1692	CPA319	hypothetical protein	-
lcl|AEYE02000031.1_cds_EPE95260.1_1693	CPA320	hypothetical protein	-
lcl|AEYE02000031.1_cds_EPE95270.1_1703	CPA321	hypothetical protein	-
lcl|AEYE02000031.1_cds_EPE95289.1_1722	CPA322	hypothetical protein	-
lcl|AEYE02000031.1_cds_EPE95329.1_1762	CPA323	phosphoglucomutase	G
lcl|AEYE02000031.1_cds_EPE95330.1_1763	CPA324	glycogen synthase	G
lcl|AEYE02000031.1_cds_EPE95334.1_1767	CPA325	hypothetical protein	U
lcl|AEYE02000031.1_cds_EPE95349.1_1782	CPA326	hypothetical protein	-
lcl|AEYE02000031.1_cds_EPE95359.1_1792	CPA327	hypothetical protein	-
lcl|AEYE02000031.1_cds_EPE95375.1_1808	CPA328	hypothetical protein	-
lcl|AEYE02000031.1_cds_EPE95389.1_1822	CPA329	outer membrane lipoprotein	-
lcl|AEYE02000031.1_cds_EPE95416.1_1849	CPA330	AraC family transcriptional regulator	-
lcl|AEYE02000031.1_cds_EPE95441.1_1874	CPA331	purine deaminase	J
lcl|AEYE02000031.1_cds_EPE95445.1_1878	CPA332	hypothetical protein	-
lcl|AEYE02000031.1_cds_EPE95471.1_1904	CPA333	hypothetical protein	S
lcl|AEYE02000031.1_cds_EPE95496.1_1929	CPA334	hypothetical protein	-
lcl|AEYE02000031.1_cds_EPE95514.1_1947	CPA335	hypothetical protein	-
lcl|AEYE02000031.1_cds_EPE95516.1_1949	CPA336	hypothetical protein	-
lcl|AEYE02000031.1_cds_EPE95517.1_1950	CPA337	hypothetical protein	-
lcl|AEYE02000030.1_cds_EPE95534.1_1967	CPA338	hypothetical protein	-
lcl|AEYE02000030.1_cds_EPE95539.1_1972	CPA339	N-(5'-phosphoribosyl)anthranilate isomerase	E
lcl|AEYE02000029.1_cds_EPE95577.1_2010	CPA340	hypothetical protein	-
lcl|AEYE02000029.1_cds_EPE95680.1_2113	CPA341	hypothetical protein	-
lcl|AEYE02000029.1_cds_EPE95688.1_2121	CPA342	hypothetical protein	-
lcl|AEYE02000029.1_cds_EPE95689.1_2122	CPA343	hypothetical protein	E
lcl|AEYE02000029.1_cds_EPE95690.1_2123	CPA344	hypothetical protein	-
lcl|AEYE02000029.1_cds_EPE95691.1_2124	CPA345	hypothetical protein	-
lcl|AEYE02000029.1_cds_EPE95692.1_2125	CPA346	hypothetical protein	-
lcl|AEYE02000029.1_cds_EPE95693.1_2126	CPA347	hypothetical protein	-
lcl|AEYE02000029.1_cds_EPE95694.1_2127	CPA348	hypothetical protein	-
lcl|AEYE02000029.1_cds_EPE95695.1_2128	CPA349	transmembrane protein	-
lcl|AEYE02000029.1_cds_EPE95696.1_2129	CPA350	hypothetical protein	-
lcl|AEYE02000029.1_cds_EPE95697.1_2130	CPA351	hypothetical protein	-
lcl|AEYE02000029.1_cds_EPE95698.1_2131	CPA352	putative anaerobic dehydrogenase	-
lcl|AEYE02000029.1_cds_EPE95699.1_2132	CPA353	hypothetical protein	-
lcl|AEYE02000029.1_cds_EPE95700.1_2133	CPA354	hypothetical protein	R
lcl|AEYE02000029.1_cds_EPE95701.1_2134	CPA355	acyltransferase	-
lcl|AEYE02000029.1_cds_EPE95702.1_2135	CPA356	hypothetical protein	-
lcl|AEYE02000029.1_cds_EPE95703.1_2136	CPA357	G-D-S-L family lipolytic protein	E
lcl|AEYE02000029.1_cds_EPE95704.1_2137	CPA358	hypothetical protein	-
lcl|AEYE02000029.1_cds_EPE95705.1_2138	CPA359	hypothetical protein	-
lcl|AEYE02000029.1_cds_EPE95706.1_2139	CPA360	hypothetical protein	-
lcl|AEYE02000029.1_cds_EPE95707.1_2140	CPA361	hypothetical protein	-
lcl|AEYE02000029.1_cds_EPE95708.1_2141	CPA362	hypothetical protein	-
lcl|AEYE02000029.1_cds_EPE95709.1_2142	CPA363	phage tail protein	-
lcl|AEYE02000029.1_cds_EPE95710.1_2143	CPA364	hypothetical protein	-
lcl|AEYE02000029.1_cds_EPE95711.1_2144	CPA365	hypothetical protein	-
lcl|AEYE02000029.1_cds_EPE95712.1_2145	CPA366	outer capsid protein Hoc	-
lcl|AEYE02000029.1_cds_EPE95713.1_2146	CPA367	hypothetical protein	-
lcl|AEYE02000029.1_cds_EPE95714.1_2147	CPA368	hypothetical protein	-
lcl|AEYE02000029.1_cds_EPE95715.1_2148	CPA369	hypothetical protein	X
lcl|AEYE02000029.1_cds_EPE95716.1_2149	CPA370	phage protein	-
lcl|AEYE02000029.1_cds_EPE95717.1_2150	CPA371	hypothetical protein	-
lcl|AEYE02000029.1_cds_EPE95718.1_2151	CPA372	HK97 family phage major capsid protein	X
lcl|AEYE02000029.1_cds_EPE95719.1_2152	CPA373	peptidase S14, ClpP	O
lcl|AEYE02000029.1_cds_EPE95720.1_2153	CPA374	HK97 family phage portal protein	X
lcl|AEYE02000029.1_cds_EPE95721.1_2154	CPA375	hypothetical protein	X
lcl|AEYE02000029.1_cds_EPE95722.1_2155	CPA376	hypothetical protein	K
lcl|AEYE02000029.1_cds_EPE95726.1_2159	CPA377	transcription anti-termination protein	K
lcl|AEYE02000029.1_cds_EPE95727.1_2160	CPA378	hypothetical protein	-
lcl|AEYE02000029.1_cds_EPE95728.1_2161	CPA379	hypothetical protein	-
lcl|AEYE02000029.1_cds_EPE95729.1_2162	CPA380	hypothetical protein	-
lcl|AEYE02000029.1_cds_EPE95730.1_2163	CPA381	hypothetical protein	-
lcl|AEYE02000029.1_cds_EPE95731.1_2164	CPA382	hypothetical protein	-
lcl|AEYE02000029.1_cds_EPE95732.1_2165	CPA383	hypothetical protein	-
lcl|AEYE02000029.1_cds_EPE95733.1_2166	CPA384	hypothetical protein	-
lcl|AEYE02000029.1_cds_EPE95734.1_2167	CPA385	XRE family transcriptional regulator	K
lcl|AEYE02000029.1_cds_EPE95735.1_2168	CPA386	hypothetical protein	-
lcl|AEYE02000029.1_cds_EPE95736.1_2169	CPA387	hypothetical protein	-
lcl|AEYE02000029.1_cds_EPE95737.1_2170	CPA388	hypothetical protein	-
lcl|AEYE02000029.1_cds_EPE95738.1_2171	CPA389	hypothetical protein	-
lcl|AEYE02000029.1_cds_EPE95739.1_2172	CPA390	hypothetical protein	-
lcl|AEYE02000029.1_cds_EPE95740.1_2173	CPA391	C-5 cytosine-specific DNA methylase	L
lcl|AEYE02000029.1_cds_EPE95741.1_2174	CPA392	hypothetical protein	-
lcl|AEYE02000029.1_cds_EPE95743.1_2176	CPA393	bacteriophage protein	-
lcl|AEYE02000029.1_cds_EPE95744.1_2177	CPA394	hypothetical protein	X
lcl|AEYE02000029.1_cds_EPE95745.1_2178	CPA395	hypothetical protein	-
lcl|AEYE02000029.1_cds_EPE95746.1_2179	CPA396	hypothetical protein	-
lcl|AEYE02000029.1_cds_EPE95747.1_2180	CPA397	hypothetical protein	-
lcl|AEYE02000029.1_cds_EPE95748.1_2181	CPA398	hypothetical protein	-
lcl|AEYE02000029.1_cds_EPE95749.1_2182	CPA399	phage integrase	L
lcl|AEYE02000029.1_cds_EPE95759.1_2192	CPA400	hypothetical protein	-
lcl|AEYE02000029.1_cds_EPE95837.1_2270	CPA401	hypothetical protein	-
lcl|AEYE02000029.1_cds_EPE95839.1_2272	CPA402	hypothetical protein	-
lcl|AEYE02000029.1_cds_EPE95852.1_2285	CPA403	hypothetical protein	-
lcl|AEYE02000029.1_cds_EPE95853.1_2286	CPA404	protein tyrosine phosphatase	-
lcl|AEYE02000029.1_cds_EPE95883.1_2316	CPA405	hypothetical protein	-
lcl|AEYE02000029.1_cds_EPE95886.1_2319	CPA406	hypothetical protein	-
lcl|AEYE02000029.1_cds_EPE95915.1_2348	CPA407	hypothetical protein	S
lcl|AEYE02000029.1_cds_EPE95962.1_2395	CPA408	hypothetical protein	-
lcl|AEYE02000029.1_cds_EPE95993.1_2426	CPA409	hypothetical protein	S
lcl|AEYE02000029.1_cds_EPE96025.1_2458	CPA410	hypothetical protein	-
lcl|AEYE02000029.1_cds_EPE96029.1_2462	CPA411	hypothetical protein	-
lcl|AEYE02000029.1_cds_EPE96047.1_2480	CPA412	hypothetical protein	-
lcl|AEYE02000028.1_cds_EPE96099.1_2532	CPA413	flavohemoprotein	C
lcl|AEYE02000028.1_cds_EPE96100.1_2533	CPA414	histidinol-phosphate aminotransferase	E
lcl|AEYE02000028.1_cds_EPE96101.1_2534	CPA415	FAD linked oxidase-like protein	C
lcl|AEYE02000028.1_cds_EPE96102.1_2535	CPA416	electron transfer flavoprotein subunit alpha	-
lcl|AEYE02000028.1_cds_EPE96103.1_2536	CPA417	electron transfer flavoprotein subunit beta	-
lcl|AEYE02000028.1_cds_EPE96104.1_2537	CPA418	electron transport flavoprotein subunit beta	-
lcl|AEYE02000028.1_cds_EPE96105.1_2538	CPA419	electron transfer flavoprotein subunit beta	-
lcl|AEYE02000028.1_cds_EPE96106.1_2539	CPA420	nopaline ABC transporter membrane spanning	E
lcl|AEYE02000028.1_cds_EPE96107.1_2540	CPA421	polar amino acid ABC transporter inner membrane	E
lcl|AEYE02000028.1_cds_EPE96108.1_2541	CPA422	nopaline ABC transporter substrate-binding	E
lcl|AEYE02000028.1_cds_EPE96109.1_2542	CPA423	nopaline ABC transporter nucleotide-binding	-
lcl|AEYE02000028.1_cds_EPE96110.1_2543	CPA424	vanillate O-demethylase oxygenase	P
lcl|AEYE02000028.1_cds_EPE96111.1_2544	CPA425	LysR family transcriptional regulator	K
lcl|AEYE02000028.1_cds_EPE96112.1_2545	CPA426	sulfatase	-
lcl|AEYE02000028.1_cds_EPE96128.1_2561	CPA427	hypothetical protein	-
lcl|AEYE02000028.1_cds_EPE96129.1_2562	CPA428	hypothetical protein	-
lcl|AEYE02000028.1_cds_EPE96132.1_2565	CPA429	alkylhydroperoxidase	-
lcl|AEYE02000028.1_cds_EPE96144.1_2577	CPA430	hypothetical protein	-
lcl|AEYE02000028.1_cds_EPE96147.1_2580	CPA431	aldehyde dehydrogenase	C
lcl|AEYE02000028.1_cds_EPE96155.1_2588	CPA432	hypothetical protein	-
lcl|AEYE02000028.1_cds_EPE96158.1_2591	CPA433	outer membrane protein	M
lcl|AEYE02000027.1_cds_EPE96165.1_2598	CPA434	NapC/NirT cytochrome C domain-containing	-
lcl|AEYE02000027.1_cds_EPE96167.1_2600	CPA435	hypothetical protein	-
lcl|AEYE02000027.1_cds_EPE96169.1_2602	CPA436	hypothetical protein	-
lcl|AEYE02000027.1_cds_EPE96171.1_2604	CPA437	hypothetical protein	-
lcl|AEYE02000027.1_cds_EPE96172.1_2605	CPA438	hypothetical protein	-
lcl|AEYE02000027.1_cds_EPE96177.1_2610	CPA439	hypothetical protein	-
lcl|AEYE02000027.1_cds_EPE96178.1_2611	CPA440	hypothetical protein	-
lcl|AEYE02000027.1_cds_EPE96179.1_2612	CPA441	hypothetical protein	-
lcl|AEYE02000027.1_cds_EPE96180.1_2613	CPA442	FAD dependent oxidoreductase	-
lcl|AEYE02000027.1_cds_EPE96187.1_2620	CPA443	hypothetical protein	-
lcl|AEYE02000027.1_cds_EPE96192.1_2625	CPA444	bile acid:sodium symporter	-
lcl|AEYE02000027.1_cds_EPE96197.1_2630	CPA445	hypothetical protein	-
lcl|AEYE02000027.1_cds_EPE96208.1_2641	CPA446	hypothetical protein	-
lcl|AEYE02000027.1_cds_EPE96214.1_2647	CPA447	acyltransferase 3	-
lcl|AEYE02000027.1_cds_EPE96215.1_2648	CPA448	acyltransferase 3	-
lcl|AEYE02000027.1_cds_EPE96217.1_2650	CPA449	hypothetical protein	-
lcl|AEYE02000027.1_cds_EPE96229.1_2662	CPA450	hypothetical protein	-
lcl|AEYE02000026.1_cds_EPE96232.1_2665	CPA451	Crp/FNR family transcriptional regulator	T
lcl|AEYE02000026.1_cds_EPE96233.1_2666	CPA452	hypothetical protein	-
lcl|AEYE02000026.1_cds_EPE96234.1_2667	CPA453	PAS/PAC sensor-containing diguanylate	T
lcl|AEYE02000026.1_cds_EPE96235.1_2668	CPA454	methyl-accepting chemotaxis sensory transducer	N
lcl|AEYE02000026.1_cds_EPE96241.1_2674	CPA455	parB-like partition protein	-
lcl|AEYE02000026.1_cds_EPE96245.1_2678	CPA456	hypothetical protein	-
lcl|AEYE02000026.1_cds_EPE96252.1_2685	CPA457	hypothetical protein	-
lcl|AEYE02000026.1_cds_EPE96253.1_2686	CPA458	hypothetical protein	-
lcl|AEYE02000026.1_cds_EPE96255.1_2688	CPA459	hypothetical protein	-
lcl|AEYE02000026.1_cds_EPE96259.1_2692	CPA460	hypothetical protein	-
lcl|AEYE02000026.1_cds_EPE96260.1_2693	CPA461	hypothetical protein	S
lcl|AEYE02000026.1_cds_EPE96261.1_2694	CPA462	response regulator	-
lcl|AEYE02000026.1_cds_EPE96263.1_2696	CPA463	hypothetical protein	-
lcl|AEYE02000025.1_cds_EPE96276.1_2709	CPA464	protein-L-isoaspartate O-methyltransferase	-
lcl|AEYE02000025.1_cds_EPE96283.1_2716	CPA465	hypothetical protein	-
lcl|AEYE02000025.1_cds_EPE96305.1_2738	CPA466	hypothetical protein	-
lcl|AEYE02000025.1_cds_EPE96313.1_2746	CPA467	hypothetical protein	-
lcl|AEYE02000025.1_cds_EPE96317.1_2750	CPA468	hypothetical protein	-
lcl|AEYE02000025.1_cds_EPE96318.1_2751	CPA469	hypothetical protein	L
lcl|AEYE02000025.1_cds_EPE96321.1_2754	CPA470	hypothetical protein	-
lcl|AEYE02000025.1_cds_EPE96322.1_2755	CPA471	hypothetical protein	-
lcl|AEYE02000025.1_cds_EPE96336.1_2769	CPA472	TetR family transcriptional regulator	-
lcl|AEYE02000025.1_cds_EPE96343.1_2776	CPA473	hypothetical protein	-
lcl|AEYE02000025.1_cds_EPE96344.1_2777	CPA474	hypothetical protein	-
lcl|AEYE02000025.1_cds_EPE96367.1_2800	CPA475	transposase IS116/IS110/IS902 family protein	-
lcl|AEYE02000025.1_cds_EPE96373.1_2806	CPA476	hypothetical protein	R
lcl|AEYE02000025.1_cds_EPE96375.1_2808	CPA477	efflux protein	M
lcl|AEYE02000025.1_cds_EPE96376.1_2809	CPA478	HlyD family secretion protein	M
lcl|AEYE02000025.1_cds_EPE96377.1_2810	CPA479	hypothetical protein	-
lcl|AEYE02000025.1_cds_EPE96378.1_2811	CPA480	response regulator receiver protein	T
lcl|AEYE02000025.1_cds_EPE96379.1_2812	CPA481	two component transcriptional regulator, LuxR	T
lcl|AEYE02000025.1_cds_EPE96380.1_2813	CPA482	multi-sensor signal transduction multi-kinase	T
lcl|AEYE02000025.1_cds_EPE96381.1_2814	CPA483	hypothetical protein	-
lcl|AEYE02000025.1_cds_EPE96382.1_2815	CPA484	hypothetical protein	-
lcl|AEYE02000025.1_cds_EPE96383.1_2816	CPA485	hypothetical protein	-
lcl|AEYE02000025.1_cds_EPE96384.1_2817	CPA486	High-affinity nickel transporter	P
lcl|AEYE02000025.1_cds_EPE96385.1_2818	CPA487	NADH dehydrogenase	C
lcl|AEYE02000025.1_cds_EPE96386.1_2819	CPA488	FAD-dependent pyridine nucleotide-disulfide	C
lcl|AEYE02000025.1_cds_EPE96387.1_2820	CPA489	hypothetical protein	-
lcl|AEYE02000025.1_cds_EPE96388.1_2821	CPA490	3-oxoacyl-ACP reductase	I
lcl|AEYE02000025.1_cds_EPE96389.1_2822	CPA491	serine protease do-like protein	C
lcl|AEYE02000025.1_cds_EPE96390.1_2823	CPA492	acetoacetate decarboxylase	Q
lcl|AEYE02000025.1_cds_EPE96391.1_2824	CPA493	hypothetical protein	-
lcl|AEYE02000025.1_cds_EPE96392.1_2825	CPA494	peroxidase	P
lcl|AEYE02000025.1_cds_EPE96393.1_2826	CPA495	hypothetical protein	-
lcl|AEYE02000025.1_cds_EPE96394.1_2827	CPA496	TetR family transcriptional regulator	K
lcl|AEYE02000025.1_cds_EPE96395.1_2828	CPA497	hypothetical protein	-
lcl|AEYE02000025.1_cds_EPE96396.1_2829	CPA498	hypothetical protein	-
lcl|AEYE02000025.1_cds_EPE96397.1_2830	CPA499	hypothetical protein	G
lcl|AEYE02000025.1_cds_EPE96398.1_2831	CPA500	inner-membrane translocator	-
lcl|AEYE02000025.1_cds_EPE96399.1_2832	CPA501	hypothetical protein	-
lcl|AEYE02000025.1_cds_EPE96400.1_2833	CPA502	transcriptional regulator	K
lcl|AEYE02000025.1_cds_EPE96401.1_2834	CPA503	molybdopterin oxidoreductase	C
lcl|AEYE02000025.1_cds_EPE96402.1_2835	CPA504	Pyrogallol hydroxytransferase	C
lcl|AEYE02000025.1_cds_EPE96403.1_2836	CPA505	TetR family transcriptional regulator	K
lcl|AEYE02000025.1_cds_EPE96404.1_2837	CPA506	AMP-binding domain protein	I
lcl|AEYE02000025.1_cds_EPE96405.1_2838	CPA507	hypothetical protein	-
lcl|AEYE02000025.1_cds_EPE96406.1_2839	CPA508	hypothetical protein	-
lcl|AEYE02000025.1_cds_EPE96407.1_2840	CPA509	fumarylacetoacetate (FAA) hydrolase	Q
lcl|AEYE02000025.1_cds_EPE96408.1_2841	CPA510	putative long-chain fatty acid protein	I
lcl|AEYE02000025.1_cds_EPE96409.1_2842	CPA511	bleomycin resistance protein	Q
lcl|AEYE02000025.1_cds_EPE96410.1_2843	CPA512	glutathione S-transferase	O
lcl|AEYE02000025.1_cds_EPE96411.1_2844	CPA513	acetyl-CoA acetyltransferase	I
lcl|AEYE02000025.1_cds_EPE96412.1_2845	CPA514	NAD-binding 3-hydroxyacyl-CoA dehydrogenase	I
lcl|AEYE02000025.1_cds_EPE96413.1_2846	CPA515	acyl-CoA dehydrogenase domain-containing	I
lcl|AEYE02000024.1_cds_EPE96415.1_2848	CPA516	hypothetical protein	-
lcl|AEYE02000024.1_cds_EPE96433.1_2866	CPA517	BadM/Rrf2 family transcriptional regulator	-
lcl|AEYE02000024.1_cds_EPE96440.1_2873	CPA518	GAF sensor signal transduction histidine kinase	-
lcl|AEYE02000024.1_cds_EPE96487.1_2920	CPA519	mannose-1-phosphate	-
lcl|AEYE02000024.1_cds_EPE96488.1_2921	CPA520	phosphomannomutase	-
lcl|AEYE02000024.1_cds_EPE96502.1_2935	CPA521	hypothetical protein	-
lcl|AEYE02000024.1_cds_EPE96516.1_2949	CPA522	hypothetical protein	-
lcl|AEYE02000023.1_cds_EPE96535.1_2968	CPA523	dihydroxyacetone kinase subunit DhaK	-
lcl|AEYE02000023.1_cds_EPE96545.1_2978	CPA524	ferrichrome receptor precursor protein	P
lcl|AEYE02000023.1_cds_EPE96546.1_2979	CPA525	AraC family transcriptional regulator	K
lcl|AEYE02000023.1_cds_EPE96547.1_2980	CPA526	pyrroline-5-carboxylate reductase protein	-
lcl|AEYE02000023.1_cds_EPE96548.1_2981	CPA527	nucleic acid-binding protein	-
lcl|AEYE02000023.1_cds_EPE96549.1_2982	CPA528	hypothetical protein	K
lcl|AEYE02000023.1_cds_EPE96550.1_2983	CPA529	hypothetical protein	T
lcl|AEYE02000023.1_cds_EPE96552.1_2985	CPA530	hypothetical protein	-
lcl|AEYE02000023.1_cds_EPE96560.1_2993	CPA531	hypothetical protein	-
lcl|AEYE02000023.1_cds_EPE96566.1_2999	CPA532	D-ribose-binding protein RbsB	-
lcl|AEYE02000023.1_cds_EPE96567.1_3000	CPA533	LysR family transcriptional regulator	K
lcl|AEYE02000023.1_cds_EPE96578.1_3011	CPA534	hypothetical protein	-
lcl|AEYE02000023.1_cds_EPE96579.1_3012	CPA535	hypothetical protein	-
lcl|AEYE02000023.1_cds_EPE96580.1_3013	CPA536	pyruvate ferredoxin/flavodoxin oxidoreductase	-
lcl|AEYE02000023.1_cds_EPE96599.1_3032	CPA537	hypothetical protein	-
lcl|AEYE02000023.1_cds_EPE96600.1_3033	CPA538	hypothetical protein	-
lcl|AEYE02000023.1_cds_EPE96612.1_3045	CPA539	hypothetical protein	-
lcl|AEYE02000023.1_cds_EPE96613.1_3046	CPA540	hypothetical protein	-
lcl|AEYE02000023.1_cds_EPE96618.1_3051	CPA541	hypothetical protein	-
lcl|AEYE02000023.1_cds_EPE96620.1_3053	CPA542	hypothetical protein	-
lcl|AEYE02000023.1_cds_EPE96621.1_3054	CPA543	hypothetical protein	-
lcl|AEYE02000022.1_cds_EPE96664.1_3097	CPA544	hypothetical protein	-
lcl|AEYE02000022.1_cds_EPE96671.1_3104	CPA545	hypothetical protein	-
lcl|AEYE02000022.1_cds_EPE96708.1_3141	CPA546	hypothetical protein	-
lcl|AEYE02000022.1_cds_EPE96710.1_3143	CPA547	hypothetical protein	-
lcl|AEYE02000022.1_cds_EPE96713.1_3146	CPA548	LysR family transcriptional regulator	-
lcl|AEYE02000022.1_cds_EPE96736.1_3169	CPA549	hypothetical protein	-
lcl|AEYE02000022.1_cds_EPE96764.1_3197	CPA550	hypothetical protein	-
lcl|AEYE02000022.1_cds_EPE96783.1_3216	CPA551	hypothetical protein	-
lcl|AEYE02000022.1_cds_EPE96784.1_3217	CPA552	carboxymethylenebutenolidase	-
lcl|AEYE02000021.1_cds_EPE96809.1_3242	CPA553	NUDIX hydrolase	-
lcl|AEYE02000021.1_cds_EPE96817.1_3250	CPA554	hypothetical protein	-
lcl|AEYE02000021.1_cds_EPE96846.1_3279	CPA555	hypothetical protein	-
lcl|AEYE02000021.1_cds_EPE96848.1_3281	CPA556	sodium/glutamate symporter	-
lcl|AEYE02000021.1_cds_EPE96849.1_3282	CPA557	hypothetical protein	-
lcl|AEYE02000021.1_cds_EPE96873.1_3306	CPA558	cyclic nucleotide-regulated small	-
lcl|AEYE02000021.1_cds_EPE96874.1_3307	CPA559	integral membrane protein	-
lcl|AEYE02000021.1_cds_EPE96890.1_3323	CPA560	hypothetical protein	-
lcl|AEYE02000021.1_cds_EPE96920.1_3353	CPA561	transposase IS3/IS911 family protein	-
lcl|AEYE02000021.1_cds_EPE96921.1_3354	CPA562	Integrase catalytic region	-
lcl|AEYE02000020.1_cds_EPE96929.1_3362	CPA563	hypothetical protein	-
lcl|AEYE02000020.1_cds_EPE96937.1_3370	CPA564	hypothetical protein	-
lcl|AEYE02000020.1_cds_EPE96938.1_3371	CPA565	hypothetical protein	-
lcl|AEYE02000020.1_cds_EPE96941.1_3374	CPA566	hypothetical protein	-
lcl|AEYE02000019.1_cds_EPE96959.1_3392	CPA567	hypothetical protein	-
lcl|AEYE02000019.1_cds_EPE96960.1_3393	CPA568	type IV pilus assembly PilZ	-
lcl|AEYE02000019.1_cds_EPE96961.1_3394	CPA569	hypothetical protein	-
lcl|AEYE02000019.1_cds_EPE96962.1_3395	CPA570	putative DNA ligase	L
lcl|AEYE02000019.1_cds_EPE96964.1_3397	CPA571	oxidoreductase	E
lcl|AEYE02000019.1_cds_EPE96965.1_3398	CPA572	hypothetical protein	-
lcl|AEYE02000019.1_cds_EPE96966.1_3399	CPA573	glycosyl transferase group 1	-
lcl|AEYE02000019.1_cds_EPE96967.1_3400	CPA574	glycosyl transferase group 1	-
lcl|AEYE02000019.1_cds_EPE96968.1_3401	CPA575	UDP-galactopyranose mutase	-
lcl|AEYE02000019.1_cds_EPE96969.1_3402	CPA576	glycosyl transferase group 1	-
lcl|AEYE02000019.1_cds_EPE96970.1_3403	CPA577	UDP-galactopyranose mutase	M
lcl|AEYE02000019.1_cds_EPE96971.1_3404	CPA578	hypothetical protein	S
lcl|AEYE02000019.1_cds_EPE96972.1_3405	CPA579	hypothetical protein	-
lcl|AEYE02000019.1_cds_EPE96973.1_3406	CPA580	transmembrane protein	-
lcl|AEYE02000019.1_cds_EPE96974.1_3407	CPA581	hypothetical protein	T
lcl|AEYE02000019.1_cds_EPE96975.1_3408	CPA582	sensory methylation accepting chemotaxis	T
lcl|AEYE02000019.1_cds_EPE96976.1_3409	CPA583	short chain dehydrogenase	I
lcl|AEYE02000019.1_cds_EPE96977.1_3410	CPA584	nucleic acid-binding protein contains PIN	R
lcl|AEYE02000019.1_cds_EPE96978.1_3411	CPA585	hypothetical protein	-
lcl|AEYE02000019.1_cds_EPE96979.1_3412	CPA586	hypothetical protein	-
lcl|AEYE02000019.1_cds_EPE96980.1_3413	CPA587	hypothetical protein	-
lcl|AEYE02000019.1_cds_EPE96981.1_3414	CPA588	hypothetical protein	-
lcl|AEYE02000019.1_cds_EPE96982.1_3415	CPA589	hypothetical protein	-
lcl|AEYE02000019.1_cds_EPE96983.1_3416	CPA590	hypothetical protein	-
lcl|AEYE02000019.1_cds_EPE96984.1_3417	CPA591	hypothetical protein	-
lcl|AEYE02000019.1_cds_EPE96985.1_3418	CPA592	hypothetical protein	-
lcl|AEYE02000019.1_cds_EPE96986.1_3419	CPA593	hypothetical protein	-
lcl|AEYE02000019.1_cds_EPE96987.1_3420	CPA594	Phosphoribosylamine-glycine ligase	-
lcl|AEYE02000019.1_cds_EPE96988.1_3421	CPA595	putative exported or membrane-anchored protein	-
lcl|AEYE02000019.1_cds_EPE96989.1_3422	CPA596	hypothetical protein	-
lcl|AEYE02000019.1_cds_EPE96990.1_3423	CPA597	hypothetical protein	-
lcl|AEYE02000019.1_cds_EPE96991.1_3424	CPA598	hypothetical protein	-
lcl|AEYE02000019.1_cds_EPE96992.1_3425	CPA599	hypothetical protein	-
lcl|AEYE02000019.1_cds_EPE96993.1_3426	CPA600	hypothetical protein	-
lcl|AEYE02000019.1_cds_EPE96994.1_3427	CPA601	hypothetical protein	-
lcl|AEYE02000019.1_cds_EPE96995.1_3428	CPA602	hypothetical protein	-
lcl|AEYE02000018.1_cds_EPE96996.1_3429	CPA603	hypothetical protein	-
lcl|AEYE02000018.1_cds_EPE96997.1_3430	CPA604	acetyltransferase	R
lcl|AEYE02000018.1_cds_EPE96998.1_3431	CPA605	mannosyltransferase, putative	M
lcl|AEYE02000018.1_cds_EPE96999.1_3432	CPA606	glycosyltransferase	M
lcl|AEYE02000018.1_cds_EPE97000.1_3433	CPA607	adenylate cyclase	T
lcl|AEYE02000018.1_cds_EPE97001.1_3434	CPA608	hypothetical protein	P
lcl|AEYE02000018.1_cds_EPE97002.1_3435	CPA609	hypothetical protein	-
lcl|AEYE02000018.1_cds_EPE97003.1_3436	CPA610	hypothetical protein	-
lcl|AEYE02000018.1_cds_EPE97004.1_3437	CPA611	hypothetical protein	-
lcl|AEYE02000018.1_cds_EPE97005.1_3438	CPA612	hypothetical protein	S
lcl|AEYE02000018.1_cds_EPE97006.1_3439	CPA613	DNA polymerase III subunit epsilon	L
lcl|AEYE02000018.1_cds_EPE97007.1_3440	CPA614	hypothetical protein	-
lcl|AEYE02000018.1_cds_EPE97008.1_3441	CPA615	nodulation protein	-
lcl|AEYE02000018.1_cds_EPE97009.1_3442	CPA616	inositol monophosphatase	G
lcl|AEYE02000018.1_cds_EPE97010.1_3443	CPA617	iron(III) ABC transporter	E
lcl|AEYE02000018.1_cds_EPE97011.1_3444	CPA618	ABC transporter permease	P
lcl|AEYE02000018.1_cds_EPE97012.1_3445	CPA619	iron(III)-binding periplasmic protein precursor	P
lcl|AEYE02000018.1_cds_EPE97013.1_3446	CPA620	transcriptional regulator	K
lcl|AEYE02000018.1_cds_EPE97014.1_3447	CPA621	hypothetical protein	-
lcl|AEYE02000018.1_cds_EPE97015.1_3448	CPA622	hypothetical protein	-
lcl|AEYE02000018.1_cds_EPE97017.1_3450	CPA623	histidine kinase	T
lcl|AEYE02000018.1_cds_EPE97018.1_3451	CPA624	two-component histidine kinase/response	T
lcl|AEYE02000018.1_cds_EPE97019.1_3452	CPA625	hypothetical protein	-
lcl|AEYE02000018.1_cds_EPE97020.1_3453	CPA626	hypothetical protein	-
lcl|AEYE02000018.1_cds_EPE97021.1_3454	CPA627	hypothetical protein	-
lcl|AEYE02000018.1_cds_EPE97022.1_3455	CPA628	hypothetical protein	-
lcl|AEYE02000018.1_cds_EPE97023.1_3456	CPA629	hypothetical protein	F
lcl|AEYE02000017.1_cds_EPE97024.1_3457	CPA630	ethanolamine ammonia lyase large subunit	E
lcl|AEYE02000017.1_cds_EPE97025.1_3458	CPA631	alcohol dehydrogenase	G
lcl|AEYE02000017.1_cds_EPE97026.1_3459	CPA632	hypothetical protein	-
lcl|AEYE02000017.1_cds_EPE97037.1_3470	CPA633	hydrolase IIA	F
lcl|AEYE02000017.1_cds_EPE97038.1_3471	CPA634	hypothetical protein	G
lcl|AEYE02000017.1_cds_EPE97039.1_3472	CPA635	alanine racemase	M
lcl|AEYE02000017.1_cds_EPE97040.1_3473	CPA636	hypothetical protein	-
lcl|AEYE02000017.1_cds_EPE97041.1_3474	CPA637	acyl-CoA-6-aminopenicillanic acid	-
lcl|AEYE02000017.1_cds_EPE97043.1_3476	CPA638	transcriptional regulator	K
lcl|AEYE02000017.1_cds_EPE97044.1_3477	CPA639	autoinducer synthesis protein	T
lcl|AEYE02000017.1_cds_EPE97045.1_3478	CPA640	hypothetical protein	-
lcl|AEYE02000017.1_cds_EPE97046.1_3479	CPA641	putative transcriptional regulator	K
lcl|AEYE02000017.1_cds_EPE97047.1_3480	CPA642	hypothetical protein	K
lcl|AEYE02000017.1_cds_EPE97048.1_3481	CPA643	hypothetical protein	-
lcl|AEYE02000017.1_cds_EPE97049.1_3482	CPA644	hypothetical protein	-
lcl|AEYE02000017.1_cds_EPE97050.1_3483	CPA645	succinate dehydrogenase, hydrophobic membrane	C
lcl|AEYE02000017.1_cds_EPE97051.1_3484	CPA646	hypothetical protein	P
lcl|AEYE02000017.1_cds_EPE97052.1_3485	CPA647	hypothetical protein	-
lcl|AEYE02000017.1_cds_EPE97053.1_3486	CPA648	heat shock protein Hsp20	O
lcl|AEYE02000017.1_cds_EPE97054.1_3487	CPA649	hypothetical protein	-
lcl|AEYE02000017.1_cds_EPE97055.1_3488	CPA650	hypothetical protein	-
lcl|AEYE02000017.1_cds_EPE97056.1_3489	CPA651	hypothetical protein	-
lcl|AEYE02000017.1_cds_EPE97057.1_3490	CPA652	hypothetical protein	-
lcl|AEYE02000017.1_cds_EPE97058.1_3491	CPA653	chaperonin Cpn10	O
lcl|AEYE02000017.1_cds_EPE97059.1_3492	CPA654	chaperonin GroEL	O
lcl|AEYE02000017.1_cds_EPE97060.1_3493	CPA655	hypothetical protein	-
lcl|AEYE02000017.1_cds_EPE97061.1_3494	CPA656	hypothetical protein	-
lcl|AEYE02000017.1_cds_EPE97062.1_3495	CPA657	hypothetical protein	-
lcl|AEYE02000017.1_cds_EPE97063.1_3496	CPA658	hypothetical protein	-
lcl|AEYE02000017.1_cds_EPE97064.1_3497	CPA659	hypothetical protein	-
lcl|AEYE02000017.1_cds_EPE97065.1_3498	CPA660	hypothetical protein	-
lcl|AEYE02000017.1_cds_EPE97066.1_3499	CPA661	diguanylate cyclase/phosphodiesterase	T
lcl|AEYE02000017.1_cds_EPE97067.1_3500	CPA662	hypothetical protein	-
lcl|AEYE02000017.1_cds_EPE97068.1_3501	CPA663	nuclease	L
lcl|AEYE02000017.1_cds_EPE97069.1_3502	CPA664	hypothetical protein	-
lcl|AEYE02000017.1_cds_EPE97070.1_3503	CPA665	type IV system transglycosylase	M
lcl|AEYE02000017.1_cds_EPE97071.1_3504	CPA666	VIRB2 type IV secretion fmaily protein	U
lcl|AEYE02000017.1_cds_EPE97072.1_3505	CPA667	type IV secretion system protein VirB3	U
lcl|AEYE02000017.1_cds_EPE97073.1_3506	CPA668	type IV secretion/conjugal transfer ATPase	U
lcl|AEYE02000017.1_cds_EPE97074.1_3507	CPA669	type IV system transglycosylase	M
lcl|AEYE02000017.1_cds_EPE97075.1_3508	CPA670	conjugal transfer protein	-
lcl|AEYE02000017.1_cds_EPE97076.1_3509	CPA671	hypothetical protein	-
lcl|AEYE02000017.1_cds_EPE97077.1_3510	CPA672	TrbL/VirB6 plasmid conjugal transfer protein	U
lcl|AEYE02000017.1_cds_EPE97078.1_3511	CPA673	conjugal transfer protein	U
lcl|AEYE02000017.1_cds_EPE97079.1_3512	CPA674	P-type conjugative transfer protein VirB9	U
lcl|AEYE02000017.1_cds_EPE97080.1_3513	CPA675	conjugation TrbI family protein	U
lcl|AEYE02000017.1_cds_EPE97081.1_3514	CPA676	Type IV secretion system protein virB11	U
lcl|AEYE02000017.1_cds_EPE97082.1_3515	CPA677	TRAG family protein	U
lcl|AEYE02000017.1_cds_EPE97083.1_3516	CPA678	hypothetical protein	-
lcl|AEYE02000017.1_cds_EPE97085.1_3518	CPA679	hypothetical protein	-
lcl|AEYE02000017.1_cds_EPE97086.1_3519	CPA680	hypothetical protein	-
lcl|AEYE02000017.1_cds_EPE97088.1_3521	CPA681	hypothetical protein	-
lcl|AEYE02000017.1_cds_EPE97089.1_3522	CPA682	chromosome partitioning protein	N
lcl|AEYE02000017.1_cds_EPE97090.1_3523	CPA683	mobilization protein	-
lcl|AEYE02000017.1_cds_EPE97091.1_3524	CPA684	Ti-type conjugative transfer relaxase TraA	-
lcl|AEYE02000017.1_cds_EPE97092.1_3525	CPA685	hepn domain-containing protein	-
lcl|AEYE02000017.1_cds_EPE97093.1_3526	CPA686	nucleotidyltransferase protein	-
lcl|AEYE02000017.1_cds_EPE97094.1_3527	CPA687	hypothetical protein	L
lcl|AEYE02000017.1_cds_EPE97095.1_3528	CPA688	hypothetical protein	-
lcl|AEYE02000017.1_cds_EPE97096.1_3529	CPA689	hypothetical protein	-
lcl|AEYE02000017.1_cds_EPE97097.1_3530	CPA690	hypothetical protein	-
lcl|AEYE02000017.1_cds_EPE97098.1_3531	CPA691	hypothetical protein	V
lcl|AEYE02000017.1_cds_EPE97099.1_3532	CPA692	glycosyl transferase family protein	M
lcl|AEYE02000017.1_cds_EPE97100.1_3533	CPA693	hypothetical protein	-
lcl|AEYE02000017.1_cds_EPE97101.1_3534	CPA694	membrane-anchored protein	-
lcl|AEYE02000017.1_cds_EPE97102.1_3535	CPA695	3-deoxy-manno-octulosonate cytidylyltransferase	-
lcl|AEYE02000017.1_cds_EPE97103.1_3536	CPA696	hypothetical protein	-
lcl|AEYE02000017.1_cds_EPE97104.1_3537	CPA697	hypothetical protein	-
lcl|AEYE02000017.1_cds_EPE97105.1_3538	CPA698	GDP-mannose 4,6-dehydratase	M
lcl|AEYE02000017.1_cds_EPE97106.1_3539	CPA699	perosamine synthase, putative	M
lcl|AEYE02000017.1_cds_EPE97107.1_3540	CPA700	ABC-2 type transporter	G
lcl|AEYE02000017.1_cds_EPE97108.1_3541	CPA701	lipopolysaccharide transport system ATP-binding	G
lcl|AEYE02000017.1_cds_EPE97109.1_3542	CPA702	acyltransferase 3	-
lcl|AEYE02000017.1_cds_EPE97110.1_3543	CPA703	methyltransferase	H
lcl|AEYE02000017.1_cds_EPE97111.1_3544	CPA704	FkbM family methyltransferase	-
lcl|AEYE02000017.1_cds_EPE97112.1_3545	CPA705	glycosyltransferase	M
lcl|AEYE02000017.1_cds_EPE97113.1_3546	CPA706	glycosyl transferase, group 1 family protein	M
lcl|AEYE02000017.1_cds_EPE97114.1_3547	CPA707	protein in ISRm14	X
lcl|AEYE02000017.1_cds_EPE97115.1_3548	CPA708	hypothetical protein	-
lcl|AEYE02000016.1_cds_EPE97142.1_3575	CPA709	hypothetical protein	-
lcl|AEYE02000016.1_cds_EPE97143.1_3576	CPA710	hypothetical protein	-
lcl|AEYE02000016.1_cds_EPE97144.1_3577	CPA711	hypothetical protein	-
lcl|AEYE02000016.1_cds_EPE97151.1_3584	CPA712	hypothetical protein	-
lcl|AEYE02000016.1_cds_EPE97157.1_3590	CPA713	hypothetical protein	O
lcl|AEYE02000016.1_cds_EPE97158.1_3591	CPA714	HupE/UreJ protein	O
lcl|AEYE02000016.1_cds_EPE97159.1_3592	CPA715	hypothetical protein	-
lcl|AEYE02000016.1_cds_EPE97160.1_3593	CPA716	hypothetical protein	O
lcl|AEYE02000016.1_cds_EPE97161.1_3594	CPA717	hypothetical protein	-
lcl|AEYE02000016.1_cds_EPE97162.1_3595	CPA718	hypothetical protein	-
lcl|AEYE02000016.1_cds_EPE97163.1_3596	CPA719	adenylate cyclase	R
lcl|AEYE02000016.1_cds_EPE97164.1_3597	CPA720	hypothetical protein	R
lcl|AEYE02000016.1_cds_EPE97165.1_3598	CPA721	hypothetical protein	-
lcl|AEYE02000016.1_cds_EPE97186.1_3619	CPA722	hypothetical protein	-
lcl|AEYE02000016.1_cds_EPE97189.1_3622	CPA723	hypothetical protein	-
lcl|AEYE02000016.1_cds_EPE97190.1_3623	CPA724	hypothetical protein	-
lcl|AEYE02000016.1_cds_EPE97196.1_3629	CPA725	hypothetical protein	-
lcl|AEYE02000016.1_cds_EPE97207.1_3640	CPA726	adenylate class-3/4/guanylyl cyclase	-
lcl|AEYE02000016.1_cds_EPE97208.1_3641	CPA727	ABC transporter	-
lcl|AEYE02000016.1_cds_EPE97209.1_3642	CPA728	nodulation protein D 1	-
lcl|AEYE02000016.1_cds_EPE97210.1_3643	CPA729	glutathione-dependent formaldehyde-activating	-
lcl|AEYE02000016.1_cds_EPE97211.1_3644	CPA730	methyltransferase	H
lcl|AEYE02000016.1_cds_EPE97212.1_3645	CPA731	TetR family transcriptional regulator	K
lcl|AEYE02000016.1_cds_EPE97213.1_3646	CPA732	thioredoxin reductase	O
lcl|AEYE02000016.1_cds_EPE97214.1_3647	CPA733	hypothetical protein	-
lcl|AEYE02000016.1_cds_EPE97216.1_3649	CPA734	beta-lactamase	-
lcl|AEYE02000016.1_cds_EPE97217.1_3650	CPA735	hypothetical protein	-
lcl|AEYE02000016.1_cds_EPE97218.1_3651	CPA736	hypothetical protein	-
lcl|AEYE02000016.1_cds_EPE97219.1_3652	CPA737	phosphoketolase	-
lcl|AEYE02000015.1_cds_EPE97317.1_3750	CPA738	mannose-1-phosphate	-
lcl|AEYE02000015.1_cds_EPE97323.1_3756	CPA739	sulfatase	P
lcl|AEYE02000015.1_cds_EPE97324.1_3757	CPA740	phage-related integrase	L
lcl|AEYE02000015.1_cds_EPE97325.1_3758	CPA741	hypothetical protein	K
lcl|AEYE02000015.1_cds_EPE97326.1_3759	CPA742	terminase small subunit	-
lcl|AEYE02000015.1_cds_EPE97327.1_3760	CPA743	hypothetical protein	-
lcl|AEYE02000015.1_cds_EPE97328.1_3761	CPA744	hypothetical protein	-
lcl|AEYE02000015.1_cds_EPE97329.1_3762	CPA745	Resolvase domain protein	L
lcl|AEYE02000015.1_cds_EPE97330.1_3763	CPA746	hypothetical protein	-
lcl|AEYE02000015.1_cds_EPE97331.1_3764	CPA747	hypothetical protein	-
lcl|AEYE02000015.1_cds_EPE97332.1_3765	CPA748	hypothetical protein	-
lcl|AEYE02000015.1_cds_EPE97377.1_3810	CPA749	2-nitropropane dioxygenase	R
lcl|AEYE02000015.1_cds_EPE97402.1_3835	CPA750	hypothetical protein	-
lcl|AEYE02000015.1_cds_EPE97429.1_3862	CPA751	rcorf72	-
lcl|AEYE02000015.1_cds_EPE97433.1_3866	CPA752	hypothetical protein	-
lcl|AEYE02000015.1_cds_EPE97434.1_3867	CPA753	hypothetical protein	-
lcl|AEYE02000015.1_cds_EPE97435.1_3868	CPA754	hypothetical protein	-
lcl|AEYE02000015.1_cds_EPE97436.1_3869	CPA755	MgtC/SapB transporter	S
lcl|AEYE02000015.1_cds_EPE97437.1_3870	CPA756	hypothetical protein	-
lcl|AEYE02000015.1_cds_EPE97455.1_3888	CPA757	ABC transporter-like protein	-
lcl|AEYE02000015.1_cds_EPE97466.1_3899	CPA758	N-ethylammeline chlorohydrolase	-
lcl|AEYE02000015.1_cds_EPE97472.1_3905	CPA759	transmembrane anti-sigma factor	-
lcl|AEYE02000015.1_cds_EPE97473.1_3906	CPA760	beta-lactamase	-
lcl|AEYE02000015.1_cds_EPE97483.1_3916	CPA761	hypothetical protein	-
lcl|AEYE02000015.1_cds_EPE97500.1_3933	CPA762	citrate transporter	G
lcl|AEYE02000015.1_cds_EPE97506.1_3939	CPA763	LysR family transcriptional regulator	K
lcl|AEYE02000015.1_cds_EPE97588.1_4021	CPA764	4-oxalocrotonate tautomerase	-
lcl|AEYE02000014.1_cds_EPE97647.1_4080	CPA765	hypothetical protein	-
lcl|AEYE02000014.1_cds_EPE97651.1_4084	CPA766	hypothetical protein	-
lcl|AEYE02000014.1_cds_EPE97673.1_4106	CPA767	hypothetical protein	-
lcl|AEYE02000014.1_cds_EPE97704.1_4137	CPA768	hypothetical protein	-
lcl|AEYE02000014.1_cds_EPE97768.1_4201	CPA769	DNA topoisomerase	L
lcl|AEYE02000014.1_cds_EPE97773.1_4206	CPA770	hypothetical protein	-
lcl|AEYE02000014.1_cds_EPE97806.1_4239	CPA771	hypothetical protein	-
lcl|AEYE02000014.1_cds_EPE97988.1_4421	CPA772	Cupin 2 barrel domain-containing protein	-
lcl|AEYE02000014.1_cds_EPE98027.1_4460	CPA773	component of ABC transporter	-
lcl|AEYE02000014.1_cds_EPE98049.1_4482	CPA774	nodulation protein	-
lcl|AEYE02000013.1_cds_EPE98067.1_4500	CPA775	acyl carrier protein	-
lcl|AEYE02000013.1_cds_EPE98109.1_4542	CPA776	hypothetical protein	-
lcl|AEYE02000013.1_cds_EPE98173.1_4606	CPA777	hypothetical protein	-
lcl|AEYE02000013.1_cds_EPE98187.1_4620	CPA778	hypothetical protein	-
lcl|AEYE02000013.1_cds_EPE98211.1_4644	CPA779	hypothetical protein	-
lcl|AEYE02000013.1_cds_EPE98242.1_4675	CPA780	hypothetical protein	-
lcl|AEYE02000013.1_cds_EPE98291.1_4724	CPA781	methyltransferase type 11	-
lcl|AEYE02000013.1_cds_EPE98322.1_4755	CPA782	response regulator receiver protein	-
lcl|AEYE02000011.1_cds_EPE98402.1_4835	CPA783	hypothetical protein	-
lcl|AEYE02000011.1_cds_EPE98426.1_4859	CPA784	hypothetical protein	-
lcl|AEYE02000011.1_cds_EPE98427.1_4860	CPA785	hypothetical protein	-
lcl|AEYE02000011.1_cds_EPE98428.1_4861	CPA786	hypothetical protein	-
lcl|AEYE02000011.1_cds_EPE98429.1_4862	CPA787	XRE family transcriptional regulator	K
lcl|AEYE02000011.1_cds_EPE98430.1_4863	CPA788	hypothetical protein	-
lcl|AEYE02000011.1_cds_EPE98431.1_4864	CPA789	hypothetical protein	O
lcl|AEYE02000011.1_cds_EPE98432.1_4865	CPA790	hypothetical protein	-
lcl|AEYE02000011.1_cds_EPE98433.1_4866	CPA791	hypothetical protein	-
lcl|AEYE02000011.1_cds_EPE98434.1_4867	CPA792	hypothetical protein	-
lcl|AEYE02000011.1_cds_EPE98435.1_4868	CPA793	hypothetical protein	-
lcl|AEYE02000011.1_cds_EPE98436.1_4869	CPA794	peptidase U35 phage prohead HK97	-
lcl|AEYE02000011.1_cds_EPE98437.1_4870	CPA795	hypothetical protein	-
lcl|AEYE02000011.1_cds_EPE98438.1_4871	CPA796	hypothetical protein	-
lcl|AEYE02000011.1_cds_EPE98439.1_4872	CPA797	hypothetical protein	-
lcl|AEYE02000011.1_cds_EPE98440.1_4873	CPA798	TP901 family phage tail tape measure protein	X
lcl|AEYE02000011.1_cds_EPE98441.1_4874	CPA799	hypothetical protein	-
lcl|AEYE02000011.1_cds_EPE98442.1_4875	CPA800	hypothetical protein	-
lcl|AEYE02000011.1_cds_EPE98443.1_4876	CPA801	hypothetical protein	-
lcl|AEYE02000011.1_cds_EPE98444.1_4877	CPA802	hypothetical protein	-
lcl|AEYE02000011.1_cds_EPE98445.1_4878	CPA803	hypothetical protein	-
lcl|AEYE02000011.1_cds_EPE98446.1_4879	CPA804	hypothetical protein	-
lcl|AEYE02000011.1_cds_EPE98447.1_4880	CPA805	hypothetical protein	-
lcl|AEYE02000011.1_cds_EPE98448.1_4881	CPA806	Arc domain-containing protein	-
lcl|AEYE02000011.1_cds_EPE98449.1_4882	CPA807	Integrase	L
lcl|AEYE02000011.1_cds_EPE98450.1_4883	CPA808	hypothetical protein	-
lcl|AEYE02000011.1_cds_EPE98453.1_4886	CPA809	hypothetical protein	-
lcl|AEYE02000011.1_cds_EPE98500.1_4933	CPA810	hypothetical protein	-
lcl|AEYE02000011.1_cds_EPE98510.1_4943	CPA811	phosphotransferase	R
lcl|AEYE02000011.1_cds_EPE98586.1_5019	CPA812	hypothetical protein	-
lcl|AEYE02000011.1_cds_EPE98592.1_5025	CPA813	hypothetical protein	-
lcl|AEYE02000011.1_cds_EPE98593.1_5026	CPA814	phage transcriptional regulator, AlpA	K
lcl|AEYE02000011.1_cds_EPE98594.1_5027	CPA815	hypothetical protein	-
lcl|AEYE02000011.1_cds_EPE98595.1_5028	CPA816	hypothetical protein	-
lcl|AEYE02000011.1_cds_EPE98596.1_5029	CPA817	hypothetical protein	-
lcl|AEYE02000011.1_cds_EPE98597.1_5030	CPA818	hypothetical protein	-
lcl|AEYE02000011.1_cds_EPE98598.1_5031	CPA819	hypothetical protein	-
lcl|AEYE02000011.1_cds_EPE98599.1_5032	CPA820	hypothetical protein	-
lcl|AEYE02000011.1_cds_EPE98600.1_5033	CPA821	hypothetical protein	-
lcl|AEYE02000011.1_cds_EPE98601.1_5034	CPA822	hypothetical protein	-
lcl|AEYE02000011.1_cds_EPE98602.1_5035	CPA823	hypothetical protein	V
lcl|AEYE02000011.1_cds_EPE98603.1_5036	CPA824	hypothetical protein	-
lcl|AEYE02000011.1_cds_EPE98604.1_5037	CPA825	phage terminase	X
lcl|AEYE02000011.1_cds_EPE98605.1_5038	CPA826	portal protein, HK97 family	X
lcl|AEYE02000011.1_cds_EPE98606.1_5039	CPA827	phage head maturation protease	-
lcl|AEYE02000011.1_cds_EPE98607.1_5040	CPA828	phage major capsid protein, HK97 family	X
lcl|AEYE02000011.1_cds_EPE98608.1_5041	CPA829	hypothetical protein	-
lcl|AEYE02000011.1_cds_EPE98609.1_5042	CPA830	hypothetical protein	-
lcl|AEYE02000011.1_cds_EPE98610.1_5043	CPA831	hypothetical protein	-
lcl|AEYE02000011.1_cds_EPE98611.1_5044	CPA832	phage head-tail adaptor	X
lcl|AEYE02000011.1_cds_EPE98612.1_5045	CPA833	hypothetical protein	-
lcl|AEYE02000011.1_cds_EPE98613.1_5046	CPA834	hypothetical protein	-
lcl|AEYE02000011.1_cds_EPE98614.1_5047	CPA835	hypothetical protein	-
lcl|AEYE02000011.1_cds_EPE98615.1_5048	CPA836	hypothetical protein	S
lcl|AEYE02000011.1_cds_EPE98616.1_5049	CPA837	hypothetical protein	-
lcl|AEYE02000011.1_cds_EPE98617.1_5050	CPA838	hypothetical protein	-
lcl|AEYE02000011.1_cds_EPE98618.1_5051	CPA839	hypothetical protein	-
lcl|AEYE02000011.1_cds_EPE98619.1_5052	CPA840	hypothetical protein	-
lcl|AEYE02000011.1_cds_EPE98620.1_5053	CPA841	hypothetical protein	-
lcl|AEYE02000011.1_cds_EPE98621.1_5054	CPA842	hypothetical protein	X
lcl|AEYE02000011.1_cds_EPE98622.1_5055	CPA843	hypothetical protein	-
lcl|AEYE02000011.1_cds_EPE98623.1_5056	CPA844	acyltransferase 3	-
lcl|AEYE02000011.1_cds_EPE98624.1_5057	CPA845	hypothetical protein	-
lcl|AEYE02000011.1_cds_EPE98625.1_5058	CPA846	hypothetical protein	-
lcl|AEYE02000011.1_cds_EPE98626.1_5059	CPA847	phage related lysozyme protein	M
lcl|AEYE02000011.1_cds_EPE98627.1_5060	CPA848	hypothetical protein	-
lcl|AEYE02000011.1_cds_EPE98628.1_5061	CPA849	hypothetical protein	-
lcl|AEYE02000011.1_cds_EPE98629.1_5062	CPA850	anaerobic dehydrogenase	-
lcl|AEYE02000011.1_cds_EPE98631.1_5064	CPA851	hypothetical protein	-
lcl|AEYE02000011.1_cds_EPE98632.1_5065	CPA852	phage-associated protein	X
lcl|AEYE02000011.1_cds_EPE98633.1_5066	CPA853	hypothetical protein	-
lcl|AEYE02000011.1_cds_EPE98634.1_5067	CPA854	hypothetical protein	-
lcl|AEYE02000011.1_cds_EPE98635.1_5068	CPA855	hypothetical protein	-
lcl|AEYE02000011.1_cds_EPE98636.1_5069	CPA856	hypothetical protein	-
lcl|AEYE02000011.1_cds_EPE98637.1_5070	CPA857	hypothetical protein	T
lcl|AEYE02000011.1_cds_EPE98638.1_5071	CPA858	blue-light-activated histidine kinase	T
lcl|AEYE02000011.1_cds_EPE98640.1_5073	CPA859	hypothetical protein	-
lcl|AEYE02000011.1_cds_EPE98641.1_5074	CPA860	hypothetical protein	-
lcl|AEYE02000011.1_cds_EPE98642.1_5075	CPA861	integrase family protein	L
lcl|AEYE02000011.1_cds_EPE98643.1_5076	CPA862	hypothetical protein	-
lcl|AEYE02000011.1_cds_EPE98644.1_5077	CPA863	hypothetical protein	-
lcl|AEYE02000011.1_cds_EPE98645.1_5078	CPA864	hypothetical protein	-
lcl|AEYE02000011.1_cds_EPE98646.1_5079	CPA865	hypothetical protein	-
lcl|AEYE02000011.1_cds_EPE98647.1_5080	CPA866	phage integrase	L
lcl|AEYE02000011.1_cds_EPE98656.1_5089	CPA867	transposase	X
lcl|AEYE02000011.1_cds_EPE98657.1_5090	CPA868	IS30 family transposase	X
lcl|AEYE02000011.1_cds_EPE98658.1_5091	CPA869	hypothetical protein	-
lcl|AEYE02000011.1_cds_EPE98666.1_5099	CPA870	hypothetical protein	-
lcl|AEYE02000011.1_cds_EPE98667.1_5100	CPA871	hypothetical protein	-
lcl|AEYE02000011.1_cds_EPE98670.1_5103	CPA872	hypothetical protein	-
lcl|AEYE02000011.1_cds_EPE98705.1_5138	CPA873	glutathione-dependent formaldehyde-activating	-
lcl|AEYE02000011.1_cds_EPE98747.1_5180	CPA874	proline iminopeptidase	-
lcl|AEYE02000011.1_cds_EPE98762.1_5195	CPA875	aldehyde dehydrogenase	-
lcl|AEYE02000011.1_cds_EPE98763.1_5196	CPA876	hypothetical protein	-
lcl|AEYE02000011.1_cds_EPE98769.1_5202	CPA877	methyltransferase	H
lcl|AEYE02000011.1_cds_EPE98770.1_5203	CPA878	cupin 2 domain-containing protein	R
lcl|AEYE02000011.1_cds_EPE98771.1_5204	CPA879	hypothetical protein	-
lcl|AEYE02000011.1_cds_EPE98773.1_5206	CPA880	isochorismatase hydrolase	-
lcl|AEYE02000011.1_cds_EPE98775.1_5208	CPA881	hypothetical protein	-
lcl|AEYE02000011.1_cds_EPE98778.1_5211	CPA882	long-chain-fatty-acid--CoA ligase	-
lcl|AEYE02000011.1_cds_EPE98779.1_5212	CPA883	AMP-dependent synthetase/ligase	-
lcl|AEYE02000011.1_cds_EPE98782.1_5215	CPA884	TfuA-like core domain-containing protein	S
lcl|AEYE02000010.1_cds_EPE98894.1_5327	CPA885	acetyltransferase	J
lcl|AEYE02000010.1_cds_EPE98896.1_5329	CPA886	hypothetical protein	-
lcl|AEYE02000010.1_cds_EPE98902.1_5335	CPA887	hypothetical protein	-
lcl|AEYE02000010.1_cds_EPE98918.1_5351	CPA888	hypothetical protein	-
lcl|AEYE02000010.1_cds_EPE98923.1_5356	CPA889	hypothetical protein	-
lcl|AEYE02000010.1_cds_EPE98933.1_5366	CPA890	hypothetical protein	-
lcl|AEYE02000010.1_cds_EPE98934.1_5367	CPA891	two-component response regulator protein	T
lcl|AEYE02000008.1_cds_EPE98951.1_5384	CPA892	oxidoreductase molybdopterin	-
lcl|AEYE02000008.1_cds_EPE98953.1_5386	CPA893	hypothetical protein	-
lcl|AEYE02000008.1_cds_EPE98956.1_5389	CPA894	sulfatase	P
lcl|AEYE02000008.1_cds_EPE98970.1_5403	CPA895	hypothetical protein	-
lcl|AEYE02000008.1_cds_EPE98979.1_5412	CPA896	monovalent cation/H+ antiporter subunit B	P
lcl|AEYE02000008.1_cds_EPE98995.1_5428	CPA897	hypothetical protein	-
lcl|AEYE02000008.1_cds_EPE99008.1_5441	CPA898	hypothetical protein	-
lcl|AEYE02000008.1_cds_EPE99074.1_5507	CPA899	hypothetical protein	-
lcl|AEYE02000008.1_cds_EPE99085.1_5518	CPA900	hypothetical protein	-
lcl|AEYE02000008.1_cds_EPE99129.1_5562	CPA901	hypothetical protein	-
lcl|AEYE02000008.1_cds_EPE99207.1_5640	CPA902	hypothetical protein	-
lcl|AEYE02000008.1_cds_EPE99219.1_5652	CPA903	hypothetical protein	-
lcl|AEYE02000008.1_cds_EPE99247.1_5680	CPA904	hypothetical protein	-
lcl|AEYE02000008.1_cds_EPE99269.1_5702	CPA905	hypothetical protein	-
lcl|AEYE02000007.1_cds_EPE99272.1_5705	CPA906	VCBS protein	-
lcl|AEYE02000007.1_cds_EPE99273.1_5706	CPA907	hypothetical protein	-
lcl|AEYE02000007.1_cds_EPE99296.1_5729	CPA908	hypothetical protein	-
lcl|AEYE02000007.1_cds_EPE99304.1_5737	CPA909	hypothetical protein	-
lcl|AEYE02000007.1_cds_EPE99313.1_5746	CPA910	hypothetical protein	-
lcl|AEYE02000007.1_cds_EPE99332.1_5765	CPA911	sulfite oxidase	-
lcl|AEYE02000006.1_cds_EPE99333.1_5766	CPA912	putative outer membrane adhesin like protein	-
lcl|AEYE02000005.1_cds_EPE99345.1_5778	CPA913	ribosomal large subunit pseudouridine synthase	-
lcl|AEYE02000005.1_cds_EPE99348.1_5781	CPA914	hypothetical protein	-
lcl|AEYE02000005.1_cds_EPE99447.1_5880	CPA915	hypothetical protein	-
lcl|AEYE02000005.1_cds_EPE99465.1_5898	CPA916	hypothetical protein	-
lcl|AEYE02000005.1_cds_EPE99494.1_5927	CPA917	phage integrase family protein	L
lcl|AEYE02000005.1_cds_EPE99495.1_5928	CPA918	hypothetical protein	-
lcl|AEYE02000005.1_cds_EPE99496.1_5929	CPA919	hypothetical protein	-
lcl|AEYE02000005.1_cds_EPE99497.1_5930	CPA920	Interleukin-17 receptor B precursor	-
lcl|AEYE02000005.1_cds_EPE99498.1_5931	CPA921	hypothetical protein	L
lcl|AEYE02000005.1_cds_EPE99499.1_5932	CPA922	bacteriophage protein	-
lcl|AEYE02000005.1_cds_EPE99501.1_5934	CPA923	hypothetical protein	F
lcl|AEYE02000005.1_cds_EPE99502.1_5935	CPA924	hypothetical protein	-
lcl|AEYE02000005.1_cds_EPE99503.1_5936	CPA925	hypothetical protein	S
lcl|AEYE02000005.1_cds_EPE99504.1_5937	CPA926	DNA polymerase III subunit beta	L
lcl|AEYE02000005.1_cds_EPE99505.1_5938	CPA927	hypothetical protein	-
lcl|AEYE02000005.1_cds_EPE99506.1_5939	CPA928	hypothetical protein	-
lcl|AEYE02000005.1_cds_EPE99507.1_5940	CPA929	hypothetical protein	-
lcl|AEYE02000005.1_cds_EPE99508.1_5941	CPA930	hypothetical protein	-
lcl|AEYE02000005.1_cds_EPE99509.1_5942	CPA931	hypothetical protein	-
lcl|AEYE02000005.1_cds_EPE99510.1_5943	CPA932	hypothetical protein	-
lcl|AEYE02000005.1_cds_EPE99511.1_5944	CPA933	hypothetical protein	-
lcl|AEYE02000005.1_cds_EPE99512.1_5945	CPA934	hypothetical protein	-
lcl|AEYE02000005.1_cds_EPE99513.1_5946	CPA935	hypothetical protein	-
lcl|AEYE02000005.1_cds_EPE99514.1_5947	CPA936	MT-A70 family protein	J
lcl|AEYE02000005.1_cds_EPE99515.1_5948	CPA937	hypothetical protein	E
lcl|AEYE02000005.1_cds_EPE99516.1_5949	CPA938	hypothetical protein	-
lcl|AEYE02000005.1_cds_EPE99517.1_5950	CPA939	hypothetical protein	-
lcl|AEYE02000005.1_cds_EPE99518.1_5951	CPA940	hypothetical protein	-
lcl|AEYE02000005.1_cds_EPE99519.1_5952	CPA941	NusG antitermination factor	K
lcl|AEYE02000005.1_cds_EPE99523.1_5956	CPA942	hypothetical protein	-
lcl|AEYE02000005.1_cds_EPE99524.1_5957	CPA943	resolvase domain-containing protein	K
lcl|AEYE02000005.1_cds_EPE99525.1_5958	CPA944	phage terminase	X
lcl|AEYE02000005.1_cds_EPE99526.1_5959	CPA945	Portal protein GP3	X
lcl|AEYE02000005.1_cds_EPE99527.1_5960	CPA946	prohead peptidase	X
lcl|AEYE02000005.1_cds_EPE99528.1_5961	CPA947	Major capsid protein	X
lcl|AEYE02000005.1_cds_EPE99529.1_5962	CPA948	hypothetical protein	-
lcl|AEYE02000005.1_cds_EPE99530.1_5963	CPA949	hypothetical protein	-
lcl|AEYE02000005.1_cds_EPE99531.1_5964	CPA950	hypothetical protein	X
lcl|AEYE02000005.1_cds_EPE99532.1_5965	CPA951	hypothetical protein	-
lcl|AEYE02000005.1_cds_EPE99533.1_5966	CPA952	HK97 family phage protein	-
lcl|AEYE02000005.1_cds_EPE99534.1_5967	CPA953	hypothetical protein	S
lcl|AEYE02000005.1_cds_EPE99535.1_5968	CPA954	hypothetical protein	-
lcl|AEYE02000005.1_cds_EPE99536.1_5969	CPA955	phage tape measure protein	X
lcl|AEYE02000005.1_cds_EPE99537.1_5970	CPA956	hypothetical protein	-
lcl|AEYE02000005.1_cds_EPE99538.1_5971	CPA957	hypothetical protein	-
lcl|AEYE02000005.1_cds_EPE99539.1_5972	CPA958	N-acetyltransferase GCN5	-
lcl|AEYE02000005.1_cds_EPE99540.1_5973	CPA959	phage tail fiber protein	X
lcl|AEYE02000005.1_cds_EPE99541.1_5974	CPA960	hypothetical protein	-
lcl|AEYE02000005.1_cds_EPE99542.1_5975	CPA961	hypothetical protein	-
lcl|AEYE02000005.1_cds_EPE99543.1_5976	CPA962	hypothetical protein	-
lcl|AEYE02000005.1_cds_EPE99544.1_5977	CPA963	hypothetical protein	-
lcl|AEYE02000005.1_cds_EPE99545.1_5978	CPA964	hypothetical protein	-
lcl|AEYE02000005.1_cds_EPE99546.1_5979	CPA965	hypothetical protein	-
lcl|AEYE02000005.1_cds_EPE99547.1_5980	CPA966	chitinase-like protein	-
lcl|AEYE02000005.1_cds_EPE99548.1_5981	CPA967	hypothetical protein	-
lcl|AEYE02000005.1_cds_EPE99549.1_5982	CPA968	hypothetical protein	-
lcl|AEYE02000005.1_cds_EPE99550.1_5983	CPA969	hypothetical protein	-
lcl|AEYE02000005.1_cds_EPE99551.1_5984	CPA970	hypothetical protein	-
lcl|AEYE02000005.1_cds_EPE99552.1_5985	CPA971	hypothetical protein	-
lcl|AEYE02000005.1_cds_EPE99553.1_5986	CPA972	hypothetical protein	-
lcl|AEYE02000005.1_cds_EPE99554.1_5987	CPA973	hypothetical protein	-
lcl|AEYE02000005.1_cds_EPE99555.1_5988	CPA974	hypothetical protein	-
lcl|AEYE02000005.1_cds_EPE99556.1_5989	CPA975	protein-glutamate methyltransferase	N
lcl|AEYE02000005.1_cds_EPE99557.1_5990	CPA976	chemotaxis methyltransferase	T
lcl|AEYE02000005.1_cds_EPE99558.1_5991	CPA977	response regulator receiver	T
lcl|AEYE02000005.1_cds_EPE99559.1_5992	CPA978	hypothetical protein	-
lcl|AEYE02000005.1_cds_EPE99566.1_5999	CPA979	Chloride channel core	P
lcl|AEYE02000005.1_cds_EPE99585.1_6018	CPA980	hypothetical protein	-
lcl|AEYE02000005.1_cds_EPE99603.1_6036	CPA981	outer membrane adhesin-like protein	-
lcl|AEYE02000004.1_cds_EPE99619.1_6052	CPA982	hypothetical protein	-
lcl|AEYE02000004.1_cds_EPE99652.1_6085	CPA983	hypothetical protein	-
lcl|AEYE02000004.1_cds_EPE99653.1_6086	CPA984	hypothetical protein	-
lcl|AEYE02000004.1_cds_EPE99687.1_6120	CPA985	hypothetical protein	-
lcl|AEYE02000004.1_cds_EPE99738.1_6171	CPA986	hypothetical protein	-
lcl|AEYE02000004.1_cds_EPE99777.1_6210	CPA987	phosphate transporter protein	-
lcl|AEYE02000004.1_cds_EPE99802.1_6235	CPA988	hypothetical protein	-
lcl|AEYE02000003.1_cds_EPE99851.1_6284	CPA989	peptide ABC transporter	-
lcl|AEYE02000003.1_cds_EPE99852.1_6285	CPA990	peptide ABC transporter substrate-binding	E
lcl|AEYE02000003.1_cds_EPE99888.1_6321	CPA991	NAD-specific glutamate dehydrogenase	-
lcl|AEYE02000003.1_cds_EPE99889.1_6322	CPA992	molecular chaperone DnaK	O
lcl|AEYE02000003.1_cds_EPE99913.1_6346	CPA993	conjugal transfer protein TraA	-
lcl|AEYE02000003.1_cds_EPE99949.1_6382	CPA994	hypothetical protein	-
lcl|AEYE02000003.1_cds_EPF00106.1_6538	CPA995	hypothetical protein	-
lcl|AEYE02000003.1_cds_EPF00107.1_6539	CPA996	diguanylate cyclase	-
lcl|AEYE02000003.1_cds_EPF00110.1_6542	CPA997	hypothetical protein	-
lcl|AEYE02000002.1_cds_EPF00243.1_6675	CPA998	hypothetical protein	S
lcl|AEYE02000002.1_cds_EPF00289.1_6721	CPA999	ABC transporter permease	Q
lcl|AEYE02000002.1_cds_EPF00290.1_6722	CPA1000	peptide ABC transporter permease	-
lcl|AEYE02000001.1_cds_EPF00291.1_6723	CPA1001	aldehyde dehydrogenase	-
lcl|AEYE02000001.1_cds_EPF00292.1_6724	CPA1002	aldehyde dehydrogenase	-
lcl|AEYE02000001.1_cds_EPF00294.1_6726	CPA1003	DJ-1/PfPI family protein	R
lcl|AEYE02000001.1_cds_EPF00295.1_6727	CPA1004	alcohol dehydrogenase	G
lcl|AEYE02000001.1_cds_EPF00296.1_6728	CPA1005	hypothetical protein	S
lcl|AEYE02000001.1_cds_EPF00297.1_6729	CPA1006	major facilitator transporter	P
lcl|AEYE02000001.1_cds_EPF00298.1_6730	CPA1007	hypothetical protein	C
lcl|AEYE02000001.1_cds_EPF00299.1_6731	CPA1008	transcriptional regulator	R
lcl|AEYE02000001.1_cds_EPF00343.1_6775	CPA1009	hypothetical protein	-
lcl|AEYE02000001.1_cds_EPF00412.1_6844	CPA1010	translation initiation factor IF-2	-

## Sheet: Strain specific R.phaseoli
Additional File 5. Strain specific genes in the group R. phaseoli.
Strain CCGM1
gene key	cluster	function	COG
lcl|JFGP01000002.1_cds_KEC75580.1_940	CPA71	2-octaprenyl-6-methoxyphenol hydroxylase	-
lcl|JFGP01000002.1_cds_KEC75581.1_941	CPA72	2-octaprenyl-6-methoxyphenol hydroxylase	-
lcl|JFGP01000004.1_cds_KEC73434.1_1530	CPA110	3-oxoacyl-(acyl-carrier-protein) synthase	-
lcl|JFGP01000011.1_cds_KEC70733.1_4946	CPA345	4-hydroxyphenylacetate-3-monooxygenase protein	-
lcl|JFGP01000019.1_cds_KEC69705.1_5979	CPA417	ABC transporter ATP-binding protein	M
lcl|JFGP01000019.1_cds_KEC69704.1_5978	CPA416	ABC transporter integral membrane protein	M
lcl|JFGP01000022.1_cds_KEC69382.1_6402	CPA457	ABC transporter permease protein	-
lcl|JFGP01000008.1_cds_KEC70986.1_4489	CPA288	ABC transporter, periplasmic substrate-binding	-
lcl|JFGP01000008.1_cds_KEC70987.1_4490	CPA289	ABC transporter, periplasmic substrate-binding	-
lcl|JFGP01000019.1_cds_KEC69706.1_5980	CPA418	ABC transporter, permease protein	M
lcl|JFGP01000005.1_cds_KEC72219.1_3542	CPA231	acetyltransferase protein	-
lcl|JFGP01000005.1_cds_KEC72797.1_4120	CPA250	acyl-CoA dehydrogenase	-
lcl|JFGP01000001.1_cds_KEC75947.1_50	CPA17	acyltransferase protein	-
lcl|JFGP01000004.1_cds_KEC73893.1_1989	CPA139	adenine specific DNA methyltransferase, D12	L
lcl|JFGP01000001.1_cds_KEC76303.1_406	CPA35	adenylate cyclase	-
lcl|JFGP01000001.1_cds_KEC76304.1_407	CPA36	adenylate cyclase	-
lcl|JFGP01000002.1_cds_KEC75138.1_498	CPA41	adenylate cyclase	-
lcl|JFGP01000021.1_cds_KEC69573.1_6252	CPA449	allophanate hydrolase	-
lcl|JFGP01000021.1_cds_KEC69572.1_6251	CPA448	allophanate hydrolase protein	-
lcl|JFGP01000022.1_cds_KEC69361.1_6381	CPA453	amino acid ABC transporter substrate-binding	-
lcl|JFGP01000011.1_cds_KEC70721.1_4934	CPA342	aryl-alcohol dehydrogenase	-
lcl|JFGP01000004.1_cds_KEC73934.1_2030	CPA180	bacteriophage DNA transposition protein B	X
lcl|JFGP01000014.1_cds_KEC70675.1_5032	CPA365	bifunctional sulfate adenylyltransferase subunit	-
lcl|JFGP01000002.1_cds_KEC75438.1_798	CPA58	biotin carboxyl carrier protein of acetyl-CoA	-
lcl|JFGP01000002.1_cds_KEC75171.1_531	CPA42	biotin-protein ligase	-
lcl|JFGP01000009.1_cds_KEC70852.1_4868	CPA329	carbon monoxide dehydrogenase large chain	-
lcl|JFGP01000005.1_cds_KEC72090.1_3413	CPA228	cell division protein	-
lcl|JFGP01000002.1_cds_KEC75098.1_458	CPA38	cellulose synthase	-
lcl|JFGP01000002.1_cds_KEC75097.1_457	CPA37	cellulose synthase catalytic subunit	-
lcl|JFGP01000001.1_cds_KEC75944.1_47	CPA16	cellulosome anchoring protein	-
lcl|JFGP01000007.1_cds_KEC71289.1_4263	CPA260	chemotaxis protein methyltransferase CheR	-
lcl|JFGP01000004.1_cds_KEC73937.1_2033	CPA183	chromosome partitioning protein parB	D
lcl|JFGP01000002.1_cds_KEC75752.1_1112	CPA85	citrate synthase	-
lcl|JFGP01000021.1_cds_KEC69557.1_6236	CPA447	CMP/dCMP deaminase zinc-binding protein	-
lcl|JFGP01000005.1_cds_KEC72472.1_3795	CPA240	cold shock protein	-
lcl|JFGP01000005.1_cds_KEC72798.1_4121	CPA251	cyl-CoA dehydrogenase protein	-
lcl|JFGP01000007.1_cds_KEC71351.1_4325	CPA269	cytochrome c-like protein	-
lcl|JFGP01000004.1_cds_KEC74009.1_2105	CPA191	dehydrogenase	-
lcl|JFGP01000011.1_cds_KEC70722.1_4935	CPA343	deoxyribose-specific ABC transporter, permease	-
lcl|JFGP01000004.1_cds_KEC73484.1_1580	CPA113	dihydroxyacetone kinase, ATP-dependent	-
lcl|JFGP01000002.1_cds_KEC75316.1_676	CPA50	DNA helicase	-
lcl|JFGP01000002.1_cds_KEC75317.1_677	CPA51	DNA helicase	-
lcl|JFGP01000017.1_cds_KEC69876.1_5637	CPA396	electron transfer flavoprotein, alpha subunit	-
lcl|JFGP01000004.1_cds_KEC74079.1_2175	CPA194	extensin-like protein	-
lcl|JFGP01000016.1_cds_KEC70367.1_5400	CPA389	flagellar hook-length control protein FliK	-
lcl|JFGP01000002.1_cds_KEC75475.1_835	CPA62	flagellar protein FlgJ	-
lcl|JFGP01000011.1_cds_KEC70728.1_4941	CPA344	FMN reductase	-
lcl|JFGP01000016.1_cds_KEC70223.1_5256	CPA379	gamma-aminobutyratealpha-ketoglutarate	-
lcl|JFGP01000016.1_cds_KEC70224.1_5257	CPA380	gamma-aminobutyratealpha-ketoglutarate	-
lcl|JFGP01000007.1_cds_KEC71388.1_4362	CPA279	gifsy-2 prophage protein	-
lcl|JFGP01000004.1_cds_KEC73633.1_1729	CPA126	GntR family transcriptional regulator	-
lcl|JFGP01000004.1_cds_KEC73272.1_1368	CPA100	hypothetical protein	-
lcl|JFGP01000004.1_cds_KEC73284.1_1380	CPA101	hypothetical protein	-
lcl|JFGP01000004.1_cds_KEC73313.1_1409	CPA104	hypothetical protein	-
lcl|JFGP01000004.1_cds_KEC73317.1_1413	CPA105	hypothetical protein	-
lcl|JFGP01000004.1_cds_KEC73367.1_1463	CPA106	hypothetical protein	-
lcl|JFGP01000004.1_cds_KEC73393.1_1489	CPA107	hypothetical protein	-
lcl|JFGP01000004.1_cds_KEC73402.1_1498	CPA108	hypothetical protein	-
lcl|JFGP01000004.1_cds_KEC73411.1_1507	CPA109	hypothetical protein	-
lcl|JFGP01000004.1_cds_KEC73468.1_1564	CPA112	hypothetical protein	-
lcl|JFGP01000004.1_cds_KEC73485.1_1581	CPA114	hypothetical protein	-
lcl|JFGP01000004.1_cds_KEC73486.1_1582	CPA115	hypothetical protein	-
lcl|JFGP01000004.1_cds_KEC73489.1_1585	CPA116	hypothetical protein	-
lcl|JFGP01000004.1_cds_KEC73517.1_1613	CPA118	hypothetical protein	-
lcl|JFGP01000004.1_cds_KEC73537.1_1633	CPA119	hypothetical protein	-
lcl|JFGP01000004.1_cds_KEC73538.1_1634	CPA120	hypothetical protein	-
lcl|JFGP01000004.1_cds_KEC73548.1_1644	CPA121	hypothetical protein	-
lcl|JFGP01000004.1_cds_KEC73586.1_1682	CPA122	hypothetical protein	-
lcl|JFGP01000004.1_cds_KEC73597.1_1693	CPA123	hypothetical protein	-
lcl|JFGP01000004.1_cds_KEC73613.1_1709	CPA124	hypothetical protein	E
lcl|JFGP01000004.1_cds_KEC73615.1_1711	CPA125	hypothetical protein	-
lcl|JFGP01000004.1_cds_KEC73665.1_1761	CPA127	hypothetical protein	-
lcl|JFGP01000004.1_cds_KEC73680.1_1776	CPA128	hypothetical protein	-
lcl|JFGP01000004.1_cds_KEC73702.1_1798	CPA129	hypothetical protein	-
lcl|JFGP01000004.1_cds_KEC73703.1_1799	CPA130	hypothetical protein	-
lcl|JFGP01000004.1_cds_KEC73719.1_1815	CPA132	hypothetical protein	-
lcl|JFGP01000004.1_cds_KEC73720.1_1816	CPA133	hypothetical protein	-
lcl|JFGP01000004.1_cds_KEC73793.1_1889	CPA136	hypothetical protein	-
lcl|JFGP01000004.1_cds_KEC73795.1_1891	CPA137	hypothetical protein	-
lcl|JFGP01000004.1_cds_KEC73892.1_1988	CPA138	hypothetical protein	-
lcl|JFGP01000001.1_cds_KEC75917.1_20	CPA14	hypothetical protein	-
lcl|JFGP01000004.1_cds_KEC73894.1_1990	CPA140	hypothetical protein	-
lcl|JFGP01000004.1_cds_KEC73895.1_1991	CPA141	hypothetical protein	-
lcl|JFGP01000004.1_cds_KEC73896.1_1992	CPA142	hypothetical protein	-
lcl|JFGP01000004.1_cds_KEC73899.1_1995	CPA145	hypothetical protein	X
lcl|JFGP01000004.1_cds_KEC73903.1_1999	CPA149	hypothetical protein	X
lcl|JFGP01000001.1_cds_KEC75926.1_29	CPA15	hypothetical protein	-
lcl|JFGP01000004.1_cds_KEC73904.1_2000	CPA150	hypothetical protein	-
lcl|JFGP01000004.1_cds_KEC73905.1_2001	CPA151	hypothetical protein	-
lcl|JFGP01000004.1_cds_KEC73906.1_2002	CPA152	hypothetical protein	-
lcl|JFGP01000004.1_cds_KEC73908.1_2004	CPA154	hypothetical protein	-
lcl|JFGP01000004.1_cds_KEC73909.1_2005	CPA155	hypothetical protein	X
lcl|JFGP01000004.1_cds_KEC73910.1_2006	CPA156	hypothetical protein	X
lcl|JFGP01000004.1_cds_KEC73911.1_2007	CPA157	hypothetical protein	-
lcl|JFGP01000004.1_cds_KEC73912.1_2008	CPA158	hypothetical protein	-
lcl|JFGP01000004.1_cds_KEC73914.1_2010	CPA160	hypothetical protein	-
lcl|JFGP01000004.1_cds_KEC73922.1_2018	CPA168	hypothetical protein	-
lcl|JFGP01000004.1_cds_KEC73923.1_2019	CPA169	hypothetical protein	-
lcl|JFGP01000004.1_cds_KEC73924.1_2020	CPA170	hypothetical protein	-
lcl|JFGP01000004.1_cds_KEC73925.1_2021	CPA171	hypothetical protein	M
lcl|JFGP01000004.1_cds_KEC73926.1_2022	CPA172	hypothetical protein	-
lcl|JFGP01000004.1_cds_KEC73928.1_2024	CPA174	hypothetical protein	-
lcl|JFGP01000004.1_cds_KEC73929.1_2025	CPA175	hypothetical protein	-
lcl|JFGP01000004.1_cds_KEC73930.1_2026	CPA176	hypothetical protein	-
lcl|JFGP01000004.1_cds_KEC73931.1_2027	CPA177	hypothetical protein	-
lcl|JFGP01000004.1_cds_KEC73932.1_2028	CPA178	hypothetical protein	-
lcl|JFGP01000004.1_cds_KEC73933.1_2029	CPA179	hypothetical protein	-
lcl|JFGP01000004.1_cds_KEC73936.1_2032	CPA182	hypothetical protein	-
lcl|JFGP01000004.1_cds_KEC73938.1_2034	CPA184	hypothetical protein	-
lcl|JFGP01000004.1_cds_KEC73939.1_2035	CPA185	hypothetical protein	-
lcl|JFGP01000004.1_cds_KEC73940.1_2036	CPA186	hypothetical protein	-
lcl|JFGP01000004.1_cds_KEC73941.1_2037	CPA187	hypothetical protein	L
lcl|JFGP01000004.1_cds_KEC73944.1_2040	CPA188	hypothetical protein	-
lcl|JFGP01000004.1_cds_KEC73981.1_2077	CPA189	hypothetical protein	-
lcl|JFGP01000001.1_cds_KEC75962.1_65	CPA19	hypothetical protein	-
lcl|JFGP01000004.1_cds_KEC74005.1_2101	CPA190	hypothetical protein	-
lcl|JFGP01000004.1_cds_KEC74067.1_2163	CPA192	hypothetical protein	-
lcl|JFGP01000004.1_cds_KEC74069.1_2165	CPA193	hypothetical protein	-
lcl|JFGP01000004.1_cds_KEC74116.1_2212	CPA195	hypothetical protein	-
lcl|JFGP01000004.1_cds_KEC74186.1_2282	CPA196	hypothetical protein	-
lcl|JFGP01000004.1_cds_KEC74224.1_2320	CPA197	hypothetical protein	-
lcl|JFGP01000001.1_cds_KEC76017.1_120	CPA20	hypothetical protein	-
lcl|JFGP01000004.1_cds_KEC74249.1_2345	CPA200	hypothetical protein	-
lcl|JFGP01000004.1_cds_KEC74290.1_2386	CPA201	hypothetical protein	-
lcl|JFGP01000004.1_cds_KEC74425.1_2521	CPA203	hypothetical protein	-
lcl|JFGP01000004.1_cds_KEC74439.1_2535	CPA204	hypothetical protein	-
lcl|JFGP01000004.1_cds_KEC74575.1_2671	CPA206	hypothetical protein	-
lcl|JFGP01000004.1_cds_KEC74653.1_2749	CPA207	hypothetical protein	-
lcl|JFGP01000004.1_cds_KEC74702.1_2798	CPA208	hypothetical protein	-
lcl|JFGP01000005.1_cds_KEC71591.1_2914	CPA210	hypothetical protein	-
lcl|JFGP01000005.1_cds_KEC71599.1_2922	CPA211	hypothetical protein	-
lcl|JFGP01000005.1_cds_KEC71603.1_2926	CPA212	hypothetical protein	-
lcl|JFGP01000005.1_cds_KEC71665.1_2988	CPA213	hypothetical protein	-
lcl|JFGP01000005.1_cds_KEC71689.1_3012	CPA214	hypothetical protein	-
lcl|JFGP01000005.1_cds_KEC71791.1_3114	CPA215	hypothetical protein	-
lcl|JFGP01000005.1_cds_KEC71876.1_3199	CPA216	hypothetical protein	-
lcl|JFGP01000005.1_cds_KEC71953.1_3276	CPA218	hypothetical protein	-
lcl|JFGP01000005.1_cds_KEC71992.1_3315	CPA221	hypothetical protein	-
lcl|JFGP01000005.1_cds_KEC72001.1_3324	CPA222	hypothetical protein	-
lcl|JFGP01000005.1_cds_KEC72003.1_3326	CPA224	hypothetical protein	-
lcl|JFGP01000005.1_cds_KEC72017.1_3340	CPA227	hypothetical protein	-
lcl|JFGP01000005.1_cds_KEC72167.1_3490	CPA229	hypothetical protein	-
lcl|JFGP01000001.1_cds_KEC76101.1_204	CPA23	hypothetical protein	-
lcl|JFGP01000005.1_cds_KEC72168.1_3491	CPA230	hypothetical protein	-
lcl|JFGP01000005.1_cds_KEC72237.1_3560	CPA233	hypothetical protein	-
lcl|JFGP01000005.1_cds_KEC72289.1_3612	CPA234	hypothetical protein	-
lcl|JFGP01000005.1_cds_KEC72298.1_3621	CPA235	hypothetical protein	-
lcl|JFGP01000005.1_cds_KEC72364.1_3687	CPA236	hypothetical protein	-
lcl|JFGP01000005.1_cds_KEC72423.1_3746	CPA238	hypothetical protein	-
lcl|JFGP01000005.1_cds_KEC72456.1_3779	CPA239	hypothetical protein	-
lcl|JFGP01000001.1_cds_KEC76102.1_205	CPA24	hypothetical protein	-
lcl|JFGP01000005.1_cds_KEC72501.1_3824	CPA241	hypothetical protein	-
lcl|JFGP01000005.1_cds_KEC72510.1_3833	CPA242	hypothetical protein	-
lcl|JFGP01000005.1_cds_KEC72549.1_3872	CPA243	hypothetical protein	-
lcl|JFGP01000005.1_cds_KEC72587.1_3910	CPA244	hypothetical protein	-
lcl|JFGP01000005.1_cds_KEC72690.1_4013	CPA246	hypothetical protein	-
lcl|JFGP01000005.1_cds_KEC72693.1_4016	CPA247	hypothetical protein	-
lcl|JFGP01000005.1_cds_KEC72719.1_4042	CPA248	hypothetical protein	-
lcl|JFGP01000001.1_cds_KEC76104.1_207	CPA25	hypothetical protein	-
lcl|JFGP01000005.1_cds_KEC72883.1_4206	CPA252	hypothetical protein	-
lcl|JFGP01000005.1_cds_KEC72909.1_4232	CPA253	hypothetical protein	-
lcl|JFGP01000007.1_cds_KEC71274.1_4248	CPA255	hypothetical protein	-
lcl|JFGP01000007.1_cds_KEC71275.1_4249	CPA256	hypothetical protein	-
lcl|JFGP01000007.1_cds_KEC71284.1_4258	CPA257	hypothetical protein	-
lcl|JFGP01000007.1_cds_KEC71286.1_4260	CPA258	hypothetical protein	-
lcl|JFGP01000007.1_cds_KEC71287.1_4261	CPA259	hypothetical protein	-
lcl|JFGP01000001.1_cds_KEC76105.1_208	CPA26	hypothetical protein	-
lcl|JFGP01000007.1_cds_KEC71290.1_4264	CPA261	hypothetical protein	-
lcl|JFGP01000007.1_cds_KEC71291.1_4265	CPA262	hypothetical protein	-
lcl|JFGP01000007.1_cds_KEC71293.1_4267	CPA263	hypothetical protein	-
lcl|JFGP01000007.1_cds_KEC71294.1_4268	CPA264	hypothetical protein	-
lcl|JFGP01000007.1_cds_KEC71298.1_4272	CPA266	hypothetical protein	-
lcl|JFGP01000007.1_cds_KEC71331.1_4305	CPA267	hypothetical protein	-
lcl|JFGP01000007.1_cds_KEC71348.1_4322	CPA268	hypothetical protein	-
lcl|JFGP01000001.1_cds_KEC76111.1_214	CPA27	hypothetical protein	-
lcl|JFGP01000007.1_cds_KEC71359.1_4333	CPA270	hypothetical protein	-
lcl|JFGP01000007.1_cds_KEC71371.1_4345	CPA271	hypothetical protein	-
lcl|JFGP01000007.1_cds_KEC71376.1_4350	CPA274	hypothetical protein	-
lcl|JFGP01000007.1_cds_KEC71381.1_4355	CPA276	hypothetical protein	-
lcl|JFGP01000007.1_cds_KEC71382.1_4356	CPA277	hypothetical protein	-
lcl|JFGP01000007.1_cds_KEC71387.1_4361	CPA278	hypothetical protein	E
lcl|JFGP01000007.1_cds_KEC71393.1_4367	CPA281	hypothetical protein	-
lcl|JFGP01000007.1_cds_KEC71404.1_4378	CPA283	hypothetical protein	G
lcl|JFGP01000007.1_cds_KEC71411.1_4385	CPA284	hypothetical protein	-
lcl|JFGP01000007.1_cds_KEC71428.1_4402	CPA285	hypothetical protein	-
lcl|JFGP01000001.1_cds_KEC76142.1_245	CPA29	hypothetical protein	-
lcl|JFGP01000008.1_cds_KEC71008.1_4511	CPA290	hypothetical protein	-
lcl|JFGP01000008.1_cds_KEC71050.1_4553	CPA293	hypothetical protein	-
lcl|JFGP01000008.1_cds_KEC71090.1_4593	CPA294	hypothetical protein	-
lcl|JFGP01000008.1_cds_KEC71144.1_4647	CPA295	hypothetical protein	-
lcl|JFGP01000008.1_cds_KEC71145.1_4648	CPA296	hypothetical protein	-
lcl|JFGP01000008.1_cds_KEC71267.1_4770	CPA299	hypothetical protein	-
lcl|JFGP01000001.1_cds_KEC76182.1_285	CPA30	hypothetical protein	-
lcl|JFGP01000009.1_cds_KEC70757.1_4773	CPA301	hypothetical protein	-
lcl|JFGP01000009.1_cds_KEC70763.1_4779	CPA304	hypothetical protein	-
lcl|JFGP01000009.1_cds_KEC70764.1_4780	CPA305	hypothetical protein	-
lcl|JFGP01000009.1_cds_KEC70789.1_4805	CPA308	hypothetical protein	-
lcl|JFGP01000009.1_cds_KEC70792.1_4808	CPA309	hypothetical protein	-
lcl|JFGP01000009.1_cds_KEC70794.1_4810	CPA310	hypothetical protein	-
lcl|JFGP01000009.1_cds_KEC70803.1_4819	CPA312	hypothetical protein	-
lcl|JFGP01000009.1_cds_KEC70807.1_4823	CPA313	hypothetical protein	-
lcl|JFGP01000009.1_cds_KEC70825.1_4841	CPA315	hypothetical protein	-
lcl|JFGP01000009.1_cds_KEC70826.1_4842	CPA316	hypothetical protein	-
lcl|JFGP01000009.1_cds_KEC70827.1_4843	CPA317	hypothetical protein	-
lcl|JFGP01000001.1_cds_KEC76214.1_317	CPA32	hypothetical protein	-
lcl|JFGP01000009.1_cds_KEC70834.1_4850	CPA322	hypothetical protein	-
lcl|JFGP01000009.1_cds_KEC70835.1_4851	CPA323	hypothetical protein	-
lcl|JFGP01000009.1_cds_KEC70848.1_4864	CPA328	hypothetical protein	-
lcl|JFGP01000001.1_cds_KEC76226.1_329	CPA33	hypothetical protein	-
lcl|JFGP01000009.1_cds_KEC70854.1_4870	CPA330	hypothetical protein	-
lcl|JFGP01000009.1_cds_KEC70855.1_4871	CPA331	hypothetical protein	-
lcl|JFGP01000009.1_cds_KEC70856.1_4872	CPA332	hypothetical protein	-
lcl|JFGP01000009.1_cds_KEC70857.1_4873	CPA333	hypothetical protein	-
lcl|JFGP01000009.1_cds_KEC70864.1_4880	CPA334	hypothetical protein	-
lcl|JFGP01000009.1_cds_KEC70884.1_4900	CPA336	hypothetical protein	-
lcl|JFGP01000009.1_cds_KEC70889.1_4905	CPA337	hypothetical protein	-
lcl|JFGP01000009.1_cds_KEC70900.1_4916	CPA340	hypothetical protein	-
lcl|JFGP01000011.1_cds_KEC70739.1_4952	CPA346	hypothetical protein	-
lcl|JFGP01000014.1_cds_KEC70630.1_4987	CPA349	hypothetical protein	-
lcl|JFGP01000014.1_cds_KEC70641.1_4998	CPA352	hypothetical protein	-
lcl|JFGP01000014.1_cds_KEC70645.1_5002	CPA355	hypothetical protein	-
lcl|JFGP01000014.1_cds_KEC70664.1_5021	CPA359	hypothetical protein	-
lcl|JFGP01000014.1_cds_KEC70665.1_5022	CPA360	hypothetical protein	-
lcl|JFGP01000014.1_cds_KEC70667.1_5024	CPA361	hypothetical protein	-
lcl|JFGP01000014.1_cds_KEC70671.1_5028	CPA362	hypothetical protein	-
lcl|JFGP01000014.1_cds_KEC70672.1_5029	CPA363	hypothetical protein	-
lcl|JFGP01000014.1_cds_KEC70674.1_5031	CPA364	hypothetical protein	-
lcl|JFGP01000014.1_cds_KEC70693.1_5050	CPA366	hypothetical protein	-
lcl|JFGP01000015.1_cds_KEC70610.1_5060	CPA369	hypothetical protein	-
lcl|JFGP01000016.1_cds_KEC70062.1_5095	CPA370	hypothetical protein	-
lcl|JFGP01000016.1_cds_KEC70081.1_5114	CPA371	hypothetical protein	-
lcl|JFGP01000016.1_cds_KEC70086.1_5119	CPA372	hypothetical protein	-
lcl|JFGP01000016.1_cds_KEC70088.1_5121	CPA373	hypothetical protein	-
lcl|JFGP01000016.1_cds_KEC70138.1_5171	CPA375	hypothetical protein	-
lcl|JFGP01000016.1_cds_KEC70139.1_5172	CPA376	hypothetical protein	-
lcl|JFGP01000016.1_cds_KEC70174.1_5207	CPA377	hypothetical protein	-
lcl|JFGP01000016.1_cds_KEC70227.1_5260	CPA381	hypothetical protein	-
lcl|JFGP01000016.1_cds_KEC70252.1_5285	CPA382	hypothetical protein	-
lcl|JFGP01000016.1_cds_KEC70253.1_5286	CPA383	hypothetical protein	-
lcl|JFGP01000016.1_cds_KEC70254.1_5287	CPA384	hypothetical protein	-
lcl|JFGP01000016.1_cds_KEC70326.1_5359	CPA385	hypothetical protein	-
lcl|JFGP01000016.1_cds_KEC70327.1_5360	CPA386	hypothetical protein	-
lcl|JFGP01000016.1_cds_KEC70346.1_5379	CPA387	hypothetical protein	-
lcl|JFGP01000002.1_cds_KEC75135.1_495	CPA39	hypothetical protein	-
lcl|JFGP01000016.1_cds_KEC70396.1_5429	CPA391	hypothetical protein	-
lcl|JFGP01000016.1_cds_KEC70397.1_5430	CPA392	hypothetical protein	-
lcl|JFGP01000016.1_cds_KEC70404.1_5437	CPA393	hypothetical protein	-
lcl|JFGP01000016.1_cds_KEC70472.1_5505	CPA394	hypothetical protein	-
lcl|JFGP01000016.1_cds_KEC70515.1_5548	CPA395	hypothetical protein	-
lcl|JFGP01000017.1_cds_KEC69914.1_5675	CPA397	hypothetical protein	-
lcl|JFGP01000017.1_cds_KEC69916.1_5677	CPA398	hypothetical protein	-
lcl|JFGP01000002.1_cds_KEC75136.1_496	CPA40	hypothetical protein	-
lcl|JFGP01000017.1_cds_KEC69979.1_5740	CPA400	hypothetical protein	-
lcl|JFGP01000017.1_cds_KEC69994.1_5755	CPA401	hypothetical protein	-
lcl|JFGP01000017.1_cds_KEC70000.1_5761	CPA402	hypothetical protein	-
lcl|JFGP01000017.1_cds_KEC70014.1_5775	CPA403	hypothetical protein	-
lcl|JFGP01000017.1_cds_KEC70020.1_5781	CPA404	hypothetical protein	-
lcl|JFGP01000017.1_cds_KEC70024.1_5785	CPA406	hypothetical protein	-
lcl|JFGP01000017.1_cds_KEC70025.1_5786	CPA407	hypothetical protein	-
lcl|JFGP01000018.1_cds_KEC69800.1_5847	CPA408	hypothetical protein	-
lcl|JFGP01000019.1_cds_KEC69665.1_5939	CPA411	hypothetical protein	-
lcl|JFGP01000019.1_cds_KEC69680.1_5954	CPA412	hypothetical protein	-
lcl|JFGP01000019.1_cds_KEC69684.1_5958	CPA413	hypothetical protein	-
lcl|JFGP01000019.1_cds_KEC69690.1_5964	CPA414	hypothetical protein	-
lcl|JFGP01000019.1_cds_KEC69703.1_5977	CPA415	hypothetical protein	-
lcl|JFGP01000019.1_cds_KEC69724.1_5998	CPA422	hypothetical protein	-
lcl|JFGP01000019.1_cds_KEC69725.1_5999	CPA423	hypothetical protein	-
lcl|JFGP01000019.1_cds_KEC69737.1_6011	CPA424	hypothetical protein	-
lcl|JFGP01000019.1_cds_KEC69738.1_6012	CPA425	hypothetical protein	-
lcl|JFGP01000020.1_cds_KEC69594.1_6028	CPA426	hypothetical protein	-
lcl|JFGP01000020.1_cds_KEC69595.1_6029	CPA427	hypothetical protein	-
lcl|JFGP01000020.1_cds_KEC69596.1_6030	CPA428	hypothetical protein	-
lcl|JFGP01000020.1_cds_KEC69597.1_6031	CPA429	hypothetical protein	-
lcl|JFGP01000002.1_cds_KEC75207.1_567	CPA43	hypothetical protein	-
lcl|JFGP01000020.1_cds_KEC69600.1_6034	CPA430	hypothetical protein	-
lcl|JFGP01000020.1_cds_KEC69602.1_6036	CPA431	hypothetical protein	-
lcl|JFGP01000020.1_cds_KEC69626.1_6060	CPA434	hypothetical protein	-
lcl|JFGP01000020.1_cds_KEC69630.1_6064	CPA435	hypothetical protein	-
lcl|JFGP01000020.1_cds_KEC69634.1_6068	CPA436	hypothetical protein	-
lcl|JFGP01000020.1_cds_KEC69635.1_6069	CPA437	hypothetical protein	-
lcl|JFGP01000020.1_cds_KEC69643.1_6077	CPA438	hypothetical protein	-
lcl|JFGP01000002.1_cds_KEC75212.1_572	CPA44	hypothetical protein	-
lcl|JFGP01000021.1_cds_KEC69465.1_6144	CPA440	hypothetical protein	-
lcl|JFGP01000021.1_cds_KEC69466.1_6145	CPA441	hypothetical protein	-
lcl|JFGP01000021.1_cds_KEC69467.1_6146	CPA442	hypothetical protein	-
lcl|JFGP01000021.1_cds_KEC69491.1_6170	CPA443	hypothetical protein	-
lcl|JFGP01000021.1_cds_KEC69506.1_6185	CPA444	hypothetical protein	-
lcl|JFGP01000021.1_cds_KEC69507.1_6186	CPA445	hypothetical protein	-
lcl|JFGP01000021.1_cds_KEC69527.1_6206	CPA446	hypothetical protein	-
lcl|JFGP01000002.1_cds_KEC75258.1_618	CPA45	hypothetical protein	-
lcl|JFGP01000022.1_cds_KEC69284.1_6304	CPA450	hypothetical protein	-
lcl|JFGP01000022.1_cds_KEC69335.1_6355	CPA451	hypothetical protein	-
lcl|JFGP01000022.1_cds_KEC69356.1_6376	CPA452	hypothetical protein	-
lcl|JFGP01000022.1_cds_KEC69369.1_6389	CPA455	hypothetical protein	-
lcl|JFGP01000022.1_cds_KEC69375.1_6395	CPA456	hypothetical protein	-
lcl|JFGP01000023.1_cds_KEC69242.1_6423	CPA459	hypothetical protein	-
lcl|JFGP01000002.1_cds_KEC75266.1_626	CPA46	hypothetical protein	-
lcl|JFGP01000024.1_cds_KEC69241.1_6424	CPA460	hypothetical protein	-
lcl|JFGP01000002.1_cds_KEC75289.1_649	CPA47	hypothetical protein	-
lcl|JFGP01000002.1_cds_KEC75297.1_657	CPA48	hypothetical protein	-
lcl|JFGP01000002.1_cds_KEC75338.1_698	CPA52	hypothetical protein	-
lcl|JFGP01000002.1_cds_KEC75397.1_757	CPA54	hypothetical protein	-
lcl|JFGP01000002.1_cds_KEC75398.1_758	CPA55	hypothetical protein	-
lcl|JFGP01000002.1_cds_KEC75432.1_792	CPA57	hypothetical protein	-
lcl|JFGP01000002.1_cds_KEC75453.1_813	CPA59	hypothetical protein	-
lcl|JFGP01000002.1_cds_KEC75455.1_815	CPA60	hypothetical protein	-
lcl|JFGP01000002.1_cds_KEC75461.1_821	CPA61	hypothetical protein	-
lcl|JFGP01000002.1_cds_KEC75478.1_838	CPA63	hypothetical protein	-
lcl|JFGP01000002.1_cds_KEC75479.1_839	CPA64	hypothetical protein	-
lcl|JFGP01000002.1_cds_KEC75489.1_849	CPA66	hypothetical protein	-
lcl|JFGP01000002.1_cds_KEC75496.1_856	CPA67	hypothetical protein	-
lcl|JFGP01000002.1_cds_KEC75584.1_944	CPA73	hypothetical protein	-
lcl|JFGP01000002.1_cds_KEC75585.1_945	CPA74	hypothetical protein	-
lcl|JFGP01000002.1_cds_KEC75596.1_956	CPA75	hypothetical protein	-
lcl|JFGP01000002.1_cds_KEC75597.1_957	CPA76	hypothetical protein	-
lcl|JFGP01000002.1_cds_KEC75608.1_968	CPA77	hypothetical protein	-
lcl|JFGP01000002.1_cds_KEC75628.1_988	CPA78	hypothetical protein	-
lcl|JFGP01000002.1_cds_KEC75652.1_1012	CPA79	hypothetical protein	-
lcl|JFGP01000002.1_cds_KEC75661.1_1021	CPA81	hypothetical protein	-
lcl|JFGP01000002.1_cds_KEC75737.1_1097	CPA82	hypothetical protein	-
lcl|JFGP01000002.1_cds_KEC75739.1_1099	CPA83	hypothetical protein	-
lcl|JFGP01000002.1_cds_KEC75751.1_1111	CPA84	hypothetical protein	-
lcl|JFGP01000002.1_cds_KEC75811.1_1171	CPA87	hypothetical protein	I
lcl|JFGP01000003.1_cds_KEC74883.1_1207	CPA88	hypothetical protein	-
lcl|JFGP01000003.1_cds_KEC74892.1_1216	CPA89	hypothetical protein	-
lcl|JFGP01000004.1_cds_KEC73140.1_1236	CPA91	hypothetical protein	-
lcl|JFGP01000004.1_cds_KEC73150.1_1246	CPA92	hypothetical protein	-
lcl|JFGP01000004.1_cds_KEC73151.1_1247	CPA93	hypothetical protein	-
lcl|JFGP01000004.1_cds_KEC73167.1_1263	CPA94	hypothetical protein	-
lcl|JFGP01000004.1_cds_KEC73185.1_1281	CPA95	hypothetical protein	-
lcl|JFGP01000004.1_cds_KEC73222.1_1318	CPA96	hypothetical protein	-
lcl|JFGP01000004.1_cds_KEC73245.1_1341	CPA98	hypothetical protein	-
lcl|JFGP01000004.1_cds_KEC73271.1_1367	CPA99	hypothetical protein	-
lcl|JFGP01000008.1_cds_KEC71269.1_4772	CPA300	iIron-uptake factor PiuB	-
lcl|JFGP01000008.1_cds_KEC71042.1_4545	CPA292	inner membrane component of tripartite multidrug	-
lcl|JFGP01000020.1_cds_KEC69621.1_6055	CPA433	insertion sequence ATP-binding protein	-
lcl|JFGP01000009.1_cds_KEC70797.1_4813	CPA311	insertion sequence transposase	X
lcl|JFGP01000009.1_cds_KEC70846.1_4862	CPA327	insertion sequence transposase	-
lcl|JFGP01000009.1_cds_KEC70898.1_4914	CPA338	insertion sequence transposase	-
lcl|JFGP01000009.1_cds_KEC70899.1_4915	CPA339	insertion sequence transposase	X
lcl|JFGP01000014.1_cds_KEC70643.1_5000	CPA354	insertion sequence transposase	X
lcl|JFGP01000014.1_cds_KEC70655.1_5012	CPA358	insertion sequence transposase	-
lcl|JFGP01000009.1_cds_KEC70760.1_4776	CPA302	insertion sequence transposase protein	-
lcl|JFGP01000014.1_cds_KEC70653.1_5010	CPA356	insertion sequence transposase protein	-
lcl|JFGP01000002.1_cds_KEC75653.1_1013	CPA80	insertion sequence transposase protein	-
lcl|JFGP01000005.1_cds_KEC72002.1_3325	CPA223	integrase	L
lcl|JFGP01000009.1_cds_KEC70774.1_4790	CPA307	integrase catalytic protein	X
lcl|JFGP01000005.1_cds_KEC72005.1_3328	CPA226	integrase family protein	L
lcl|JFGP01000007.1_cds_KEC71380.1_4354	CPA275	integrase protein	-
lcl|JFGP01000007.1_cds_KEC71392.1_4366	CPA280	integrase/recombinase clustered with segregation	-
lcl|JFGP01000009.1_cds_KEC70879.1_4895	CPA335	IS3 family transposase	-
lcl|JFGP01000020.1_cds_KEC69646.1_6080	CPA439	IS3 family transposase	-
lcl|JFGP01000014.1_cds_KEC70695.1_5052	CPA368	IS3/IS4 family insertion sequence transposase	-
lcl|JFGP01000014.1_cds_KEC70642.1_4999	CPA353	IS4 insertion sequence transposase protein	-
lcl|JFGP01000004.1_cds_KEC73441.1_1537	CPA111	L-threonine 3-O-phosphate decarboxylase	-
lcl|JFGP01000019.1_cds_KEC69707.1_5981	CPA419	lipoprotein	-
lcl|JFGP01000001.1_cds_KEC76029.1_132	CPA21	LysR family transcriptional regulator	-
lcl|JFGP01000009.1_cds_KEC70839.1_4855	CPA326	LysR family transcriptional regulator	-
lcl|JFGP01000019.1_cds_KEC69648.1_5922	CPA409	major pilus subunit of type IV secretion complex	-
lcl|JFGP01000004.1_cds_KEC74243.1_2339	CPA198	mannose-1-phosphate guanylyltransferase	-
lcl|JFGP01000004.1_cds_KEC74244.1_2340	CPA199	mannose-1-phosphate guanylyltransferase (GDP)	-
lcl|JFGP01000001.1_cds_KEC76139.1_242	CPA28	membrane alanine aminopeptidase N	-
lcl|JFGP01000005.1_cds_KEC71913.1_3236	CPA217	membrane-bound lytic murein transglycosylase	-
lcl|JFGP01000008.1_cds_KEC71023.1_4526	CPA291	metal activated pyridoxal enzyme	-
lcl|JFGP01000011.1_cds_KEC70741.1_4954	CPA347	metallo-hydrolase	-
lcl|JFGP01000006.1_cds_KEC71439.1_4244	CPA254	methyl-accepting chemotaxis protein	-
lcl|JFGP01000004.1_cds_KEC73237.1_1333	CPA97	mobile element protein	-
lcl|JFGP01000004.1_cds_KEC73901.1_1997	CPA147	Mu P family protein	X
lcl|JFGP01000004.1_cds_KEC73907.1_2003	CPA153	Mu tail sheath family protein	X
lcl|JFGP01000004.1_cds_KEC73902.1_1998	CPA148	Mu-like prophage DNA circulation protein	-
lcl|JFGP01000004.1_cds_KEC73913.1_2009	CPA159	Mu-like prophage FluMu major head subunit	X
lcl|JFGP01000004.1_cds_KEC73920.1_2016	CPA166	Mu-like prophage FluMu protein gp27	-
lcl|JFGP01000004.1_cds_KEC73919.1_2015	CPA165	Mu-like prophage FluMu protein gp28	X
lcl|JFGP01000004.1_cds_KEC73918.1_2014	CPA164	Mu-like prophage FluMu protein gp29	X
lcl|JFGP01000004.1_cds_KEC73915.1_2011	CPA161	Mu-like prophage I protein-like protein	X
lcl|JFGP01000004.1_cds_KEC73900.1_1996	CPA146	Mu-like prophage protein gp45-like protein	-
lcl|JFGP01000004.1_cds_KEC73307.1_1403	CPA103	muconate cycloisomerase	-
lcl|JFGP01000008.1_cds_KEC71259.1_4762	CPA298	multi-sensor hybrid histidine kinase	-
lcl|JFGP01000004.1_cds_KEC73493.1_1589	CPA117	MutT/NUDIX family NTP pyrophosphohydrolase	-
lcl|JFGP01000016.1_cds_KEC70359.1_5392	CPA388	N-acetylglucosamine-1-phosphate	-
lcl|JFGP01000017.1_cds_KEC69967.1_5728	CPA399	N6-hydroxylysine O-acetyltransferase	-
lcl|JFGP01000014.1_cds_KEC70632.1_4989	CPA350	nodZ protein	-
lcl|JFGP01000002.1_cds_KEC75313.1_673	CPA49	ornithine cyclodeaminase	-
lcl|JFGP01000001.1_cds_KEC76066.1_169	CPA22	oxidoreductase	-
lcl|JFGP01000008.1_cds_KEC70922.1_4425	CPA286	oxidoreductase	-
lcl|JFGP01000008.1_cds_KEC70923.1_4426	CPA287	oxidoreductase	-
lcl|JFGP01000009.1_cds_KEC70761.1_4777	CPA303	oxidoreductase	-
lcl|JFGP01000022.1_cds_KEC69362.1_6382	CPA454	periplasmic binding protein	-
lcl|JFGP01000004.1_cds_KEC73917.1_2013	CPA163	phage (Mu-like) virion morphogenesis protein	-
lcl|JFGP01000004.1_cds_KEC73134.1_1230	CPA90	phage endolysin	R
lcl|JFGP01000004.1_cds_KEC73898.1_1994	CPA144	phage FluMu protein gp47	X
lcl|JFGP01000004.1_cds_KEC73921.1_2017	CPA167	phage protein	-
lcl|JFGP01000004.1_cds_KEC73916.1_2012	CPA162	phage virion morphogenesis protein	X
lcl|JFGP01000016.1_cds_KEC70115.1_5148	CPA374	plasmid stabilization system protein	-
lcl|JFGP01000002.1_cds_KEC75561.1_921	CPA68	polar amino acid transport system permease	-
lcl|JFGP01000002.1_cds_KEC75562.1_922	CPA69	polar amino acid transport system permease	-
lcl|JFGP01000001.1_cds_KEC76192.1_295	CPA31	porin	-
lcl|JFGP01000007.1_cds_KEC71374.1_4348	CPA272	prolyl endopeptidase	-
lcl|JFGP01000007.1_cds_KEC71375.1_4349	CPA273	prolyl endopeptidase	-
lcl|JFGP01000004.1_cds_KEC73927.1_2023	CPA173	protein gp16	X
lcl|JFGP01000005.1_cds_KEC72004.1_3327	CPA225	pvuII DNA methyltransferase	-
lcl|JFGP01000004.1_cds_KEC73790.1_1886	CPA135	pyrimidine reductase protein	H
lcl|JFGP01000005.1_cds_KEC72232.1_3555	CPA232	rare lipoprotein A protein	-
lcl|JFGP01000001.1_cds_KEC76299.1_402	CPA34	regulatory inactivation of DnaA Hda protein	-
lcl|JFGP01000005.1_cds_KEC72639.1_3962	CPA245	rhizobiocin/RTX toxin and hemolysin-type calcium	Q
lcl|JFGP01000004.1_cds_KEC74742.1_2838	CPA209	ribonuclease	-
lcl|JFGP01000005.1_cds_KEC72750.1_4073	CPA249	scaffold protein for (4Fe-4S) cluster assembly	-
lcl|JFGP01000009.1_cds_KEC70832.1_4848	CPA321	sensor histidine kinase	-
lcl|JFGP01000004.1_cds_KEC73302.1_1398	CPA102	sensory box/GGDEF family protein	-
lcl|JFGP01000019.1_cds_KEC69709.1_5983	CPA421	sensory histidine kinase QseC	T
lcl|JFGP01000002.1_cds_KEC75576.1_936	CPA70	siroheme synthase	-
lcl|JFGP01000002.1_cds_KEC75377.1_737	CPA53	soluble lytic murein transglycosylase	-
lcl|JFGP01000004.1_cds_KEC74410.1_2506	CPA202	spermidine Putrescine ABC transporter permease	-
lcl|JFGP01000002.1_cds_KEC75796.1_1156	CPA86	sucrose ABC transporter permease	G
lcl|JFGP01000005.1_cds_KEC71964.1_3287	CPA219	Superfamily I DNA/RNA helicase protein	L
lcl|JFGP01000005.1_cds_KEC71965.1_3288	CPA220	Superfamily I DNA/RNA helicase protein	-
lcl|JFGP01000017.1_cds_KEC70021.1_5782	CPA405	syrB regulator	-
lcl|JFGP01000004.1_cds_KEC73897.1_1993	CPA143	tail protein	X
lcl|JFGP01000004.1_cds_KEC73721.1_1817	CPA134	tetracycline resistance protein	-
lcl|JFGP01000001.1_cds_KEC75958.1_61	CPA18	transcriptional regulator GntR	-
lcl|JFGP01000004.1_cds_KEC74530.1_2626	CPA205	transcriptional regulator lrhA	-
lcl|JFGP01000011.1_cds_KEC70719.1_4932	CPA341	transcriptional regulator protein, AraC family	-
lcl|JFGP01000020.1_cds_KEC69610.1_6044	CPA432	transcriptional regulator protein, AraC family	-
lcl|JFGP01000016.1_cds_KEC70203.1_5236	CPA378	transcriptional regulator, ArsR family	-
lcl|JFGP01000004.1_cds_KEC73705.1_1801	CPA131	transcriptional regulator, TetR family	-
lcl|JFGP01000002.1_cds_KEC75487.1_847	CPA65	transmembrane protein	-
lcl|JFGP01000019.1_cds_KEC69654.1_5928	CPA410	transport secretion system IV protein, VirB7	-
lcl|JFGP01000004.1_cds_KEC73935.1_2031	CPA181	transposase	X
lcl|JFGP01000009.1_cds_KEC70765.1_4781	CPA306	transposase	-
lcl|JFGP01000009.1_cds_KEC70828.1_4844	CPA318	transposase	X
lcl|JFGP01000009.1_cds_KEC70829.1_4845	CPA319	transposase	-
lcl|JFGP01000009.1_cds_KEC70831.1_4847	CPA320	transposase	-
lcl|JFGP01000009.1_cds_KEC70837.1_4853	CPA324	transposase	-
lcl|JFGP01000009.1_cds_KEC70838.1_4854	CPA325	transposase	-
lcl|JFGP01000012.1_cds_KEC70706.1_4960	CPA348	transposase	-
lcl|JFGP01000014.1_cds_KEC70640.1_4997	CPA351	transposase	-
lcl|JFGP01000014.1_cds_KEC70654.1_5011	CPA357	transposase	-
lcl|JFGP01000014.1_cds_KEC70694.1_5051	CPA367	transposase	-
lcl|JFGP01000002.1_cds_KEC75409.1_769	CPA56	transposase	-
lcl|JFGP01000007.1_cds_KEC71403.1_4377	CPA282	TRAP-type C4-dicarboxylate transport system,	G
lcl|JFGP01000019.1_cds_KEC69708.1_5982	CPA420	two component transcriptional regulator	T
lcl|JFGP01000005.1_cds_KEC72378.1_3701	CPA237	two-component response regulator protein	-
lcl|JFGP01000009.1_cds_KEC70819.1_4835	CPA314	type III secretion bridge between inner and	-
lcl|JFGP01000016.1_cds_KEC70376.1_5409	CPA390	type IV secretion system protein VirD4	-
lcl|JFGP01000022.1_cds_KEC69402.1_6422	CPA458	UDP-galactose-lipid carrier transferase	-
lcl|JFGP01000008.1_cds_KEC71182.1_4685	CPA297	urocanate hydratase	-
lcl|JFGP01000007.1_cds_KEC71296.1_4270	CPA265	zinc-binding dehydrogenase	-
Strain CCGM2
gene key	cluster	function	COG
B5K03_33855	CPB444	3-ketoacyl-ACP reductase	I
B5K03_09240	CPB112	3-oxoacyl-ACP reductase	I
B5K03_09250	CPB114	ABC transporter	E
B5K03_09295	CPB121	ABC transporter ATP-binding protein	R
B5K03_09300	CPB122	ABC transporter ATP-binding protein	E
B5K03_27280	CPB325	ABC transporter ATP-binding protein	M
B5K03_27285	CPB326	ABC transporter ATP-binding protein	M
B5K03_33625	CPB400	ABC transporter ATP-binding protein	M
B5K03_33630	CPB401	ABC transporter ATP-binding protein	M
B5K03_34255	CPB476	ABC transporter ATP-binding protein	Q
B5K03_09225	CPB109	ABC transporter permease	G
B5K03_09230	CPB110	ABC transporter permease	G
B5K03_27290	CPB327	ABC transporter permease	M
B5K03_33620	CPB399	ABC transporter permease	M
B5K03_34245	CPB474	ABC transporter permease	E
B5K03_09220	CPB108	ABC transporter substrate-binding protein	G
B5K03_34240	CPB473	ABC transporter substrate-binding protein	E
B5K03_25920	CPB275	addiction module toxin RelE	X
B5K03_29620	CPB366	adenosylmethionine decarboxylase	-
B5K03_07525	CPB60	adenylate/guanylate cyclase domain-containing	-
B5K03_28075	CPB333	adhesin	-
B5K03_09535	CPB169	ADP-glyceromanno-heptose 6-epimerase	M
B5K03_09350	CPB132	alanine racemase	E
B5K03_23445	CPB271	alpha/beta hydrolase	-
B5K03_26025	CPB279	alpha/beta hydrolase	H
B5K03_25055	CPB272	Asp/Glu/hydantoin racemase	E
B5K03_09465	CPB155	ATP-binding protein	L
B5K03_33845	CPB442	ATP-dependent DNA ligase	-
B5K03_34335	CPB491	ATP-dependent DNA ligase	L
B5K03_34360	CPB495	ATPase	M
B5K03_28380	CPB340	BON domain-containing protein	-
B5K03_09290	CPB120	branched-chain amino acid ABC transporter	E
B5K03_09310	CPB124	branched-chain amino acid ABC transporter	E
B5K03_26640	CPB295	carbon-nitrogen hydrolase family protein	R
B5K03_00640	CPB25	cell division protein FtsK	D
B5K03_34230	CPB471	chaperonin GroL	O
B5K03_33980	CPB459	chromate resistance protein ChrB	-
B5K03_09435	CPB149	chromosome partitioning protein	L
B5K03_09125	CPB89	chromosome partitioning protein ParB	-
B5K03_34235	CPB472	co-chaperone GroES	O
B5K03_09375	CPB137	conjugal transfer protein	U
B5K03_09210	CPB106	conjugal transfer protein TraG	U
B5K03_09410	CPB144	conjugal transfer protein TraI	U
B5K03_09370	CPB136	conjugal transfer protein TrbC	U
B5K03_09380	CPB138	conjugal transfer protein TrbE	U
B5K03_09400	CPB142	conjugal transfer protein TrbF	U
B5K03_09215	CPB107	CopG family transcriptional regulator	K
B5K03_09445	CPB151	CopG family transcriptional regulator	-
B5K03_26540	CPB291	cytochrome C	-
B5K03_16925	CPB239	cytoplasmic protein	-
B5K03_34310	CPB487	damage-inducible mutagenesis protein	S
B5K03_33730	CPB421	DDE transposase	X
B5K03_09590	CPB179	DEAD/DEAH box helicase	K
B5K03_09450	CPB152	DNA (cytosine-5-)-methyltransferase	L
B5K03_08440	CPB64	DNA helicase	-
B5K03_09470	CPB156	DNA helicase	V
B5K03_02065	CPB31	DNA methylase	L
B5K03_09460	CPB154	DNA mismatch repair protein Vsr	L
B5K03_09115	CPB87	DNA repair protein	-
B5K03_09120	CPB88	DNA-binding protein	-
B5K03_09175	CPB99	DNA-binding protein	K
B5K03_34035	CPB464	DNA-binding protein	L
B5K03_27270	CPB323	DNA-binding response regulator	T
B5K03_33640	CPB403	DNA-binding response regulator	T
B5K03_33765	CPB427	DNA-binding response regulator	T
B5K03_09995	CPB189	DUF1515 domain-containing protein	-
B5K03_26325	CPB284	DUF159 family protein	O
B5K03_26335	CPB286	DUF159 family protein	O
B5K03_34290	CPB483	DUF159 family protein	O
B5K03_34295	CPB484	DUF159 family protein	O
B5K03_09160	CPB96	DUF2285 domain-containing protein	-
B5K03_11640	CPB205	DUF3606 domain-containing protein	-
B5K03_09150	CPB94	DUF932 domain-containing protein	-
B5K03_20025	CPB246	electron transfer flavoprotein subunit beta	-
B5K03_20030	CPB247	electron transfer flavoprotein subunit beta	-
B5K03_34300	CPB485	error-prone DNA polymerase	L
B5K03_26110	CPB280	ethanolamine utilization protein EutQ	E
B5K03_34350	CPB493	exodeoxyribonuclease III	L
B5K03_09275	CPB119	FAD-binding dehydrogenase	C
B5K03_09320	CPB126	FAD-binding oxidoreductase	C
B5K03_09325	CPB127	FAD/FMN-containing dehydrogenase	C
B5K03_27170	CPB319	gamma-aminobutyric acid A receptor, epsilon-like	-
B5K03_26300	CPB283	gluconolactonase	-
B5K03_34285	CPB482	glutathione S-transferase	O
B5K03_09330	CPB128	glycolate oxidase iron-sulfur subunit	C
B5K03_09185	CPB101	glycosidase	-
B5K03_19075	CPB244	glyoxalase/bleomycin resistance/extradiol	-
B5K03_01030	CPB26	GNAT family N-acetyltransferase	-
B5K03_21535	CPB259	helicase SNF2	R
B5K03_09825	CPB182	helix-turn-helix domain-containing protein	-
B5K03_11695	CPB209	histidine kinase	-
B5K03_33645	CPB404	histidine kinase	T
B5K03_09500	CPB162	HNH endonuclease	V
B5K03_34385	CPB500	holo-[acyl-carrier-protein] synthase	I
B5K03_00365	CPB24	hypothetical protein	-
B5K03_01485	CPB27	hypothetical protein	-
B5K03_01670	CPB29	hypothetical protein	-
B5K03_01875	CPB30	hypothetical protein	-
B5K03_03495	CPB34	hypothetical protein	-
B5K03_04070	CPB35	hypothetical protein	-
B5K03_04355	CPB36	hypothetical protein	-
B5K03_04780	CPB37	hypothetical protein	-
B5K03_04805	CPB38	hypothetical protein	-
B5K03_04830	CPB39	hypothetical protein	-
B5K03_04870	CPB40	hypothetical protein	-
B5K03_04900	CPB41	hypothetical protein	K
B5K03_04905	CPB42	hypothetical protein	-
B5K03_04980	CPB43	hypothetical protein	-
B5K03_05005	CPB44	hypothetical protein	-
B5K03_05025	CPB46	hypothetical protein	-
B5K03_05030	CPB47	hypothetical protein	-
B5K03_05085	CPB48	hypothetical protein	-
B5K03_05235	CPB49	hypothetical protein	-
B5K03_05240	CPB50	hypothetical protein	-
B5K03_05245	CPB51	hypothetical protein	-
B5K03_06065	CPB52	hypothetical protein	-
B5K03_07470	CPB54	hypothetical protein	-
B5K03_07490	CPB56	hypothetical protein	-
B5K03_07505	CPB58	hypothetical protein	-
B5K03_07515	CPB59	hypothetical protein	-
B5K03_08420	CPB62	hypothetical protein	-
B5K03_08750	CPB66	hypothetical protein	-
B5K03_08760	CPB67	hypothetical protein	L
B5K03_08765	CPB68	hypothetical protein	-
B5K03_08770	CPB69	hypothetical protein	-
B5K03_08780	CPB71	hypothetical protein	-
B5K03_08785	CPB72	hypothetical protein	-
B5K03_08790	CPB73	hypothetical protein	-
B5K03_08810	CPB76	hypothetical protein	-
B5K03_08815	CPB77	hypothetical protein	-
B5K03_08820	CPB78	hypothetical protein	-
B5K03_08825	CPB79	hypothetical protein	-
B5K03_08835	CPB81	hypothetical protein	K
B5K03_08840	CPB82	hypothetical protein	-
B5K03_09000	CPB84	hypothetical protein	-
B5K03_09010	CPB85	hypothetical protein	-
B5K03_09070	CPB86	hypothetical protein	-
B5K03_09130	CPB90	hypothetical protein	-
B5K03_09135	CPB91	hypothetical protein	-
B5K03_09140	CPB92	hypothetical protein	S
B5K03_09145	CPB93	hypothetical protein	-
B5K03_09165	CPB97	hypothetical protein	-
B5K03_09170	CPB98	hypothetical protein	-
B5K03_09195	CPB103	hypothetical protein	S
B5K03_09260	CPB116	hypothetical protein	-
B5K03_09265	CPB117	hypothetical protein	S
B5K03_09270	CPB118	hypothetical protein	S
B5K03_09305	CPB123	hypothetical protein	-
B5K03_09315	CPB125	hypothetical protein	-
B5K03_09390	CPB140	hypothetical protein	-
B5K03_09420	CPB146	hypothetical protein	-
B5K03_09425	CPB147	hypothetical protein	R
B5K03_09430	CPB148	hypothetical protein	-
B5K03_09440	CPB150	hypothetical protein	L
B5K03_09455	CPB153	hypothetical protein	-
B5K03_09475	CPB157	hypothetical protein	-
B5K03_09485	CPB159	hypothetical protein	-
B5K03_09490	CPB160	hypothetical protein	-
B5K03_09495	CPB161	hypothetical protein	M
B5K03_09505	CPB163	hypothetical protein	-
B5K03_09510	CPB164	hypothetical protein	-
B5K03_09515	CPB165	hypothetical protein	-
B5K03_09520	CPB166	hypothetical protein	E
B5K03_09525	CPB167	hypothetical protein	G
B5K03_09530	CPB168	hypothetical protein	M
B5K03_09540	CPB170	hypothetical protein	M
B5K03_09545	CPB171	hypothetical protein	-
B5K03_09550	CPB172	hypothetical protein	O
B5K03_09555	CPB173	hypothetical protein	M
B5K03_09560	CPB174	hypothetical protein	M
B5K03_09565	CPB175	hypothetical protein	R
B5K03_09570	CPB176	hypothetical protein	-
B5K03_09580	CPB177	hypothetical protein	-
B5K03_09585	CPB178	hypothetical protein	-
B5K03_09810	CPB180	hypothetical protein	-
B5K03_09820	CPB181	hypothetical protein	-
B5K03_09830	CPB183	hypothetical protein	-
B5K03_09835	CPB184	hypothetical protein	-
B5K03_09860	CPB185	hypothetical protein	-
B5K03_09870	CPB186	hypothetical protein	-
B5K03_09940	CPB187	hypothetical protein	-
B5K03_09955	CPB188	hypothetical protein	-
B5K03_10050	CPB192	hypothetical protein	-
B5K03_10055	CPB193	hypothetical protein	-
B5K03_10400	CPB195	hypothetical protein	-
B5K03_10490	CPB197	hypothetical protein	-
B5K03_10545	CPB198	hypothetical protein	-
B5K03_10550	CPB199	hypothetical protein	-
B5K03_10750	CPB200	hypothetical protein	-
B5K03_10805	CPB201	hypothetical protein	-
B5K03_11555	CPB202	hypothetical protein	-
B5K03_11630	CPB203	hypothetical protein	-
B5K03_11635	CPB204	hypothetical protein	-
B5K03_11645	CPB206	hypothetical protein	-
B5K03_11650	CPB207	hypothetical protein	-
B5K03_11685	CPB208	hypothetical protein	-
B5K03_11730	CPB210	hypothetical protein	-
B5K03_11775	CPB211	hypothetical protein	-
B5K03_11810	CPB212	hypothetical protein	-
B5K03_11890	CPB213	hypothetical protein	-
B5K03_11980	CPB214	hypothetical protein	-
B5K03_12255	CPB215	hypothetical protein	-
B5K03_12380	CPB216	hypothetical protein	-
B5K03_13400	CPB219	hypothetical protein	-
B5K03_13450	CPB220	hypothetical protein	-
B5K03_13695	CPB221	hypothetical protein	-
B5K03_13725	CPB223	hypothetical protein	F
B5K03_13730	CPB224	hypothetical protein	-
B5K03_13885	CPB225	hypothetical protein	-
B5K03_14365	CPB226	hypothetical protein	-
B5K03_14475	CPB227	hypothetical protein	-
B5K03_14510	CPB228	hypothetical protein	-
B5K03_14705	CPB229	hypothetical protein	-
B5K03_15355	CPB230	hypothetical protein	-
B5K03_15675	CPB231	hypothetical protein	-
B5K03_15685	CPB232	hypothetical protein	-
B5K03_15985	CPB233	hypothetical protein	-
B5K03_16350	CPB234	hypothetical protein	-
B5K03_16595	CPB235	hypothetical protein	-
B5K03_16600	CPB236	hypothetical protein	-
B5K03_16880	CPB237	hypothetical protein	-
B5K03_16895	CPB238	hypothetical protein	-
B5K03_16945	CPB240	hypothetical protein	-
B5K03_17490	CPB241	hypothetical protein	-
B5K03_18330	CPB242	hypothetical protein	-
B5K03_18420	CPB243	hypothetical protein	-
B5K03_20260	CPB248	hypothetical protein	-
B5K03_20265	CPB249	hypothetical protein	-
B5K03_20270	CPB250	hypothetical protein	-
B5K03_21135	CPB251	hypothetical protein	-
B5K03_21500	CPB252	hypothetical protein	-
B5K03_21505	CPB253	hypothetical protein	L
B5K03_21510	CPB254	hypothetical protein	-
B5K03_21515	CPB255	hypothetical protein	-
B5K03_21520	CPB256	hypothetical protein	S
B5K03_21545	CPB261	hypothetical protein	-
B5K03_21550	CPB262	hypothetical protein	-
B5K03_21555	CPB263	hypothetical protein	-
B5K03_21560	CPB264	hypothetical protein	-
B5K03_21565	CPB265	hypothetical protein	-
B5K03_21575	CPB267	hypothetical protein	-
B5K03_21580	CPB268	hypothetical protein	-
B5K03_21590	CPB269	hypothetical protein	-
B5K03_25970	CPB276	hypothetical protein	N
B5K03_25985	CPB277	hypothetical protein	-
B5K03_26000	CPB278	hypothetical protein	-
B5K03_26295	CPB282	hypothetical protein	-
B5K03_26420	CPB288	hypothetical protein	-
B5K03_26475	CPB289	hypothetical protein	-
B5K03_26500	CPB290	hypothetical protein	-
B5K03_26555	CPB292	hypothetical protein	-
B5K03_26620	CPB293	hypothetical protein	-
B5K03_26635	CPB294	hypothetical protein	-
B5K03_26765	CPB297	hypothetical protein	-
B5K03_26775	CPB298	hypothetical protein	-
B5K03_26810	CPB299	hypothetical protein	-
B5K03_26825	CPB300	hypothetical protein	R
B5K03_26855	CPB301	hypothetical protein	-
B5K03_26865	CPB302	hypothetical protein	C
B5K03_26875	CPB303	hypothetical protein	-
B5K03_26880	CPB304	hypothetical protein	-
B5K03_26890	CPB305	hypothetical protein	-
B5K03_26895	CPB306	hypothetical protein	-
B5K03_26910	CPB307	hypothetical protein	-
B5K03_26925	CPB308	hypothetical protein	-
B5K03_27020	CPB310	hypothetical protein	-
B5K03_27055	CPB311	hypothetical protein	-
B5K03_27075	CPB312	hypothetical protein	-
B5K03_27080	CPB313	hypothetical protein	-
B5K03_27100	CPB314	hypothetical protein	-
B5K03_27125	CPB316	hypothetical protein	-
B5K03_27140	CPB317	hypothetical protein	-
B5K03_27165	CPB318	hypothetical protein	-
B5K03_27180	CPB320	hypothetical protein	-
B5K03_27250	CPB321	hypothetical protein	-
B5K03_27275	CPB324	hypothetical protein	-
B5K03_27295	CPB328	hypothetical protein	-
B5K03_27345	CPB329	hypothetical protein	-
B5K03_27925	CPB331	hypothetical protein	-
B5K03_27965	CPB332	hypothetical protein	-
B5K03_28140	CPB335	hypothetical protein	-
B5K03_28285	CPB338	hypothetical protein	-
B5K03_28385	CPB341	hypothetical protein	-
B5K03_28430	CPB342	hypothetical protein	-
B5K03_28505	CPB343	hypothetical protein	-
B5K03_28525	CPB345	hypothetical protein	-
B5K03_28555	CPB347	hypothetical protein	-
B5K03_28835	CPB352	hypothetical protein	-
B5K03_28865	CPB354	hypothetical protein	-
B5K03_28970	CPB357	hypothetical protein	-
B5K03_29230	CPB359	hypothetical protein	-
B5K03_29495	CPB361	hypothetical protein	R
B5K03_29500	CPB362	hypothetical protein	-
B5K03_29520	CPB363	hypothetical protein	-
B5K03_29610	CPB365	hypothetical protein	-
B5K03_29625	CPB367	hypothetical protein	-
B5K03_29635	CPB368	hypothetical protein	-
B5K03_29640	CPB369	hypothetical protein	-
B5K03_29920	CPB373	hypothetical protein	-
B5K03_29950	CPB378	hypothetical protein	-
B5K03_30010	CPB379	hypothetical protein	-
B5K03_30015	CPB380	hypothetical protein	-
B5K03_30260	CPB384	hypothetical protein	-
B5K03_30265	CPB385	hypothetical protein	-
B5K03_30500	CPB386	hypothetical protein	-
B5K03_30510	CPB387	hypothetical protein	-
B5K03_30590	CPB388	hypothetical protein	-
B5K03_31470	CPB389	hypothetical protein	-
B5K03_31770	CPB390	hypothetical protein	-
B5K03_31945	CPB392	hypothetical protein	-
B5K03_32315	CPB393	hypothetical protein	-
B5K03_33605	CPB396	hypothetical protein	S
B5K03_33610	CPB397	hypothetical protein	-
B5K03_33615	CPB398	hypothetical protein	-
B5K03_33635	CPB402	hypothetical protein	-
B5K03_33650	CPB405	hypothetical protein	-
B5K03_33660	CPB407	hypothetical protein	-
B5K03_33665	CPB408	hypothetical protein	-
B5K03_33670	CPB409	hypothetical protein	-
B5K03_33680	CPB411	hypothetical protein	-
B5K03_33690	CPB413	hypothetical protein	-
B5K03_33695	CPB414	hypothetical protein	-
B5K03_33700	CPB415	hypothetical protein	-
B5K03_33705	CPB416	hypothetical protein	S
B5K03_33710	CPB417	hypothetical protein	-
B5K03_33720	CPB419	hypothetical protein	-
B5K03_33735	CPB422	hypothetical protein	-
B5K03_33745	CPB424	hypothetical protein	-
B5K03_33755	CPB425	hypothetical protein	-
B5K03_33760	CPB426	hypothetical protein	-
B5K03_33775	CPB429	hypothetical protein	S
B5K03_33780	CPB430	hypothetical protein	-
B5K03_33790	CPB432	hypothetical protein	-
B5K03_33805	CPB435	hypothetical protein	E
B5K03_33815	CPB437	hypothetical protein	-
B5K03_33820	CPB438	hypothetical protein	-
B5K03_33830	CPB440	hypothetical protein	-
B5K03_33840	CPB441	hypothetical protein	R
B5K03_33865	CPB446	hypothetical protein	-
B5K03_33885	CPB447	hypothetical protein	X
B5K03_33890	CPB448	hypothetical protein	-
B5K03_33900	CPB450	hypothetical protein	-
B5K03_33905	CPB451	hypothetical protein	-
B5K03_33920	CPB453	hypothetical protein	-
B5K03_33965	CPB456	hypothetical protein	-
B5K03_33975	CPB458	hypothetical protein	L
B5K03_34005	CPB461	hypothetical protein	-
B5K03_34010	CPB462	hypothetical protein	-
B5K03_34015	CPB463	hypothetical protein	-
B5K03_34135	CPB466	hypothetical protein	-
B5K03_34215	CPB468	hypothetical protein	R
B5K03_34225	CPB470	hypothetical protein	-
B5K03_34265	CPB478	hypothetical protein	-
B5K03_34270	CPB479	hypothetical protein	-
B5K03_34275	CPB480	hypothetical protein	-
B5K03_34280	CPB481	hypothetical protein	-
B5K03_34315	CPB488	hypothetical protein	-
B5K03_34365	CPB496	hypothetical protein	O
B5K03_34370	CPB497	hypothetical protein	H
B5K03_34375	CPB498	hypothetical protein	-
B5K03_34380	CPB499	hypothetical protein	-
B5K03_34390	CPB501	hypothetical protein	-
B5K03_34395	CPB502	hypothetical protein	K
B5K03_34400	CPB503	hypothetical protein	E
B5K03_34405	CPB504	hypothetical protein	O
B5K03_34410	CPB505	hypothetical protein	H
B5K03_34415	CPB506	hypothetical protein	-
B5K03_34420	CPB507	hypothetical protein	F
B5K03_34425	CPB508	hypothetical protein	-
B5K03_34430	CPB509	hypothetical protein	-
B5K03_34450	CPB513	hypothetical protein	-
B5K03_02370	CPB33	hypothetical protein	-
B5K03_05020	CPB45	hypothetical protein	-
B5K03_06465	CPB53	hypothetical protein	M
B5K03_07495	CPB57	hypothetical protein	-
B5K03_08775	CPB70	hypothetical protein	-
B5K03_08800	CPB74	hypothetical protein	-
B5K03_08805	CPB75	hypothetical protein	-
B5K03_08830	CPB80	hypothetical protein	-
B5K03_10035	CPB191	hypothetical protein	-
B5K03_10090	CPB194	hypothetical protein	-
B5K03_12675	CPB217	hypothetical protein	-
B5K03_26330	CPB285	hypothetical protein	E
B5K03_26995	CPB309	hypothetical protein	-
B5K03_29200	CPB358	hypothetical protein	-
B5K03_29365	CPB360	hypothetical protein	-
B5K03_30240	CPB383	hypothetical protein	-
B5K03_33655	CPB406	hypothetical protein	-
B5K03_33675	CPB410	hypothetical protein	-
B5K03_33895	CPB449	hypothetical protein	S
B5K03_34045	CPB465	hypothetical protein	-
B5K03_34325	CPB489	hypothetical protein	-
B5K03_34355	CPB494	hypothetical protein	-
B5K03_09335	CPB129	IclR family transcriptional regulator	K
B5K03_25910	CPB274	integrase	-
B5K03_33725	CPB420	integrase	L
B5K03_33850	CPB443	integrase	L
B5K03_33860	CPB445	integrase	-
B5K03_33960	CPB455	integrase	L
B5K03_33970	CPB457	integrase	-
B5K03_33825	CPB439	IS110 family transposase	X
B5K03_28080	CPB334	IS21 family transposase	-
B5K03_33685	CPB412	IS21 family transposase	-
B5K03_28690	CPB348	IS256 family transposase	-
B5K03_28235	CPB336	IS3 family transposase	-
B5K03_28810	CPB349	IS3 family transposase	-
B5K03_29855	CPB372	IS3 family transposase	-
B5K03_28275	CPB337	IS481 family transposase	X
B5K03_29605	CPB364	IS5/IS1182 family transposase	-
B5K03_29945	CPB377	IS5/IS1182 family transposase	-
B5K03_33740	CPB423	IS5/IS1182 family transposase	X
B5K03_28815	CPB350	IS630 family transposase	X
B5K03_28830	CPB351	IS630 family transposase	-
B5K03_29940	CPB376	IS630 family transposase	-
B5K03_30230	CPB382	IS630 family transposase	-
B5K03_33795	CPB433	IS630 family transposase	X
B5K03_28860	CPB353	IS66 family transposase	S
B5K03_28530	CPB346	ISNCY family transposase	-
B5K03_26195	CPB281	Killer protein	V
B5K03_34340	CPB492	Ku protein	L
B5K03_33910	CPB452	lactate dehydrogenase	L
B5K03_34260	CPB477	lactate dehydrogenase	-
B5K03_09360	CPB134	LysR family transcriptional regulator	K
B5K03_21540	CPB260	LysR family transcriptional regulator	-
B5K03_27115	CPB315	LysR family transcriptional regulator	-
B5K03_09200	CPB104	lytic transglycosylase	M
B5K03_33935	CPB454	Maebl	S
B5K03_33600	CPB395	MFS transporter	-
B5K03_33985	CPB460	MFS transporter	G
B5K03_34330	CPB490	molecular chaperone Hsp20	O
B5K03_34220	CPB469	monooxygenase	-
B5K03_29930	CPB374	nodulation protein	-
B5K03_34445	CPB512	NTP-binding protein	M
B5K03_10015	CPB190	nuclease	-
B5K03_34305	CPB486	nucleotidyltransferase	L
B5K03_08425	CPB63	ornithine cyclodeaminase	E
B5K03_09355	CPB133	ornithine cyclodeaminase	E
B5K03_09365	CPB135	P-type conjugative transfer ATPase TrbB	U
B5K03_09405	CPB143	P-type conjugative transfer protein TrbG	U
B5K03_09385	CPB139	P-type conjugative transfer protein TrbJ	X
B5K03_09395	CPB141	P-type conjugative transfer protein TrbL	U
B5K03_09190	CPB102	peptidase	O
B5K03_34250	CPB475	peptide ABC transporter permease	E
B5K03_30125	CPB381	phasin	-
B5K03_28365	CPB339	phosphoketolase	-
B5K03_09245	CPB113	phosphotransferase	F
B5K03_27375	CPB330	PIN domain-containing protein	-
B5K03_33375	CPB394	plasmid stabilization protein	-
B5K03_10430	CPB196	polar amino acid ABC transporter permease	-
B5K03_13065	CPB218	porin	M
B5K03_33800	CPB434	protein-L-isoaspartate O-methyltransferase	O
B5K03_25060	CPB273	reactive intermediate/imine deaminase	-
B5K03_09180	CPB100	RepA replication protein	X
B5K03_21570	CPB266	resolvase	L
B5K03_21525	CPB257	restriction endonuclease subunit R	K
B5K03_09235	CPB111	ribokinase	G
B5K03_22260	CPB270	RTX toxin	-
B5K03_26380	CPB287	S9 family peptidase	-
B5K03_33715	CPB418	segregation and condensation protein B	K
B5K03_09345	CPB131	serine dehydratase	E
B5K03_34210	CPB467	serine O-acetyltransferase	E
B5K03_09340	CPB130	serine--glyoxylate aminotransferase	E
B5K03_29645	CPB370	short-chain dehydrogenase	-
B5K03_31865	CPB391	short-chain dehydrogenase	-
B5K03_21530	CPB258	site-specific DNA-methyltransferase	L
B5K03_08845	CPB83	site-specific integrase	L
B5K03_09415	CPB145	small protein	S
B5K03_08240	CPB61	sugar ABC transporter substrate-binding protein	-
B5K03_19660	CPB245	sugar ABC transporter substrate-binding protein	-
B5K03_09480	CPB158	sulfotransferase family protein	D
B5K03_26645	CPB296	TetR family transcriptional regulator	K
B5K03_08745	CPB65	transcriptional regulator	K
B5K03_09155	CPB95	transcriptional regulator	K
B5K03_09255	CPB115	transcriptional regulator	S
B5K03_07475	CPB55	transport-associated protein	-
B5K03_33810	CPB436	transporter	-
B5K03_02305	CPB32	transposase	X
B5K03_28510	CPB344	transposase	-
B5K03_28880	CPB355	transposase	-
B5K03_28885	CPB356	transposase	-
B5K03_29795	CPB371	transposase	-
B5K03_29935	CPB375	transposase	X
B5K03_33785	CPB431	transposase	-
B5K03_34435	CPB510	transposase	L
B5K03_34440	CPB511	transposase	X
B5K03_27265	CPB322	two-component sensor histidine kinase	T
B5K03_33770	CPB428	two-component sensor histidine kinase	T
B5K03_09205	CPB105	type VI secretion protein	U
B5K03_13720	CPB222	uracil-DNA glycosylase	L
B5K03_01545	CPB28	VOC family virulence protein	-
Strain CCGM8
gene key	cluster	function	COG
B5K04_28995	CPC24	adenylate cyclase	-
B5K04_29000	CPC25	adenylate cyclase	-
B5K04_27285	CPC21	dehydrogenase	-
B5K04_08245	CPC7	DNA-binding protein	-
B5K04_08250	CPC8	DNA-binding protein	-
B5K04_22480	CPC19	electron transfer flavoprotein subunit beta	-
B5K04_12300	CPC14	hemolysin-type calcium-binding protein	-
B5K04_02790	CPC2	hypothetical protein	-
B5K04_07495	CPC4	hypothetical protein	V
B5K04_07635	CPC5	hypothetical protein	-
B5K04_07640	CPC6	hypothetical protein	-
B5K04_08750	CPC9	hypothetical protein	-
B5K04_09065	CPC10	hypothetical protein	-
B5K04_11730	CPC11	hypothetical protein	-
B5K04_12290	CPC12	hypothetical protein	-
B5K04_12295	CPC13	hypothetical protein	-
B5K04_12305	CPC15	hypothetical protein	-
B5K04_15430	CPC17	hypothetical protein	-
B5K04_21385	CPC18	hypothetical protein	-
B5K04_23340	CPC20	hypothetical protein	-
B5K04_27690	CPC22	hypothetical protein	-
B5K04_28185	CPC23	hypothetical protein	-
B5K04_30760	CPC26	lactate dehydrogenase	-
B5K04_31525	CPC27	lactate dehydrogenase	-
B5K04_06070	CPC3	RTX toxin	-
B5K04_14965	CPC16	transcriptional regulator	-
Strain CCGM9
gene key	cluster	function	COG
B5K05_27120	CPD51	AsnC family transcriptional regulator	-
B5K05_28165	CPD98	ATP-dependent DNA ligase	-
B5K05_28035	CPD75	ATPase	R
B5K05_08510	CPD22	chaperonin GroL	-
B5K05_05650	CPD16	chemoreceptor protein	-
B5K05_07090	CPD18	chorismate synthase	-
B5K05_07095	CPD19	chorismate synthase	-
B5K05_27490	CPD62	coproporphyrinogen III oxidase	-
B5K05_28285	CPD112	DNA mismatch repair protein MutT	V
B5K05_02970	CPD8	DNA polymerase III subunit gamma/tau	-
B5K05_28180	CPD99	DNA polymerase IV	-
B5K05_02340	CPD5	DNA-binding response regulator	-
B5K05_02345	CPD6	DNA-binding response regulator	-
B5K05_28255	CPD109	DNA-binding response regulator	T
B5K05_07720	CPD21	DUF159 family protein	-
B5K05_28320	CPD117	EamA family transporter	-
B5K05_00215	CPD3	electron transfer flavoprotein subunit beta	-
B5K05_00220	CPD4	electron transfer flavoprotein subunit beta	-
B5K05_22540	CPD47	electron transfer flavoprotein subunit beta	-
B5K05_14215	CPD29	flagellar biosynthesis protein FliO	-
B5K05_14220	CPD30	flagellar biosynthesis protein FliO	-
B5K05_03520	CPD11	formyltetrahydrofolate deformylase	-
B5K05_05645	CPD15	globin-coupled sensor protein	-
B5K05_16090	CPD36	guanylyl cyclase	T
B5K05_16095	CPD37	guanylyl cyclase	-
B5K05_12330	CPD26	hemolysin-type calcium-binding protein	-
B5K05_28345	CPD120	HIT family protein	F
B5K05_02915	CPD7	hypothetical protein	-
B5K05_05085	CPD12	hypothetical protein	-
B5K05_05090	CPD13	hypothetical protein	-
B5K05_05195	CPD14	hypothetical protein	-
B5K05_08835	CPD23	hypothetical protein	-
B5K05_10520	CPD24	hypothetical protein	-
B5K05_14290	CPD31	hypothetical protein	-
B5K05_15460	CPD34	hypothetical protein	-
B5K05_15775	CPD35	hypothetical protein	-
B5K05_17985	CPD39	hypothetical protein	-
B5K05_18700	CPD42	hypothetical protein	-
B5K05_20575	CPD46	hypothetical protein	-
B5K05_23400	CPD48	hypothetical protein	-
B5K05_23435	CPD49	hypothetical protein	-
B5K05_27125	CPD52	hypothetical protein	-
B5K05_27155	CPD54	hypothetical protein	-
B5K05_27160	CPD55	hypothetical protein	X
B5K05_27420	CPD60	hypothetical protein	-
B5K05_27525	CPD64	hypothetical protein	-
B5K05_27715	CPD69	hypothetical protein	-
B5K05_28030	CPD74	hypothetical protein	-
B5K05_28040	CPD76	hypothetical protein	-
B5K05_28055	CPD79	hypothetical protein	-
B5K05_28060	CPD80	hypothetical protein	-
B5K05_28065	CPD81	hypothetical protein	R
B5K05_28070	CPD82	hypothetical protein	S
B5K05_28075	CPD83	hypothetical protein	-
B5K05_28080	CPD84	hypothetical protein	-
B5K05_28085	CPD85	hypothetical protein	R
B5K05_28090	CPD86	hypothetical protein	-
B5K05_28100	CPD88	hypothetical protein	E
B5K05_28105	CPD89	hypothetical protein	-
B5K05_28110	CPD90	hypothetical protein	-
B5K05_28115	CPD91	hypothetical protein	R
B5K05_28120	CPD92	hypothetical protein	R
B5K05_28125	CPD93	hypothetical protein	O
B5K05_28130	CPD94	hypothetical protein	M
B5K05_28140	CPD96	hypothetical protein	R
B5K05_28145	CPD97	hypothetical protein	-
B5K05_28215	CPD102	hypothetical protein	-
B5K05_28220	CPD103	hypothetical protein	-
B5K05_28225	CPD104	hypothetical protein	-
B5K05_28240	CPD106	hypothetical protein	-
B5K05_28245	CPD107	hypothetical protein	-
B5K05_28305	CPD114	hypothetical protein	-
B5K05_28310	CPD115	hypothetical protein	-
B5K05_28325	CPD118	hypothetical protein	-
B5K05_28335	CPD119	hypothetical protein	-
B5K05_28355	CPD122	hypothetical protein	-
B5K05_28455	CPD123	hypothetical protein	-
B5K05_28480	CPD124	hypothetical protein	-
B5K05_28545	CPD127	hypothetical protein	-
B5K05_28555	CPD128	hypothetical protein	-
B5K05_28695	CPD129	hypothetical protein	-
B5K05_28795	CPD130	hypothetical protein	-
B5K05_28815	CPD131	hypothetical protein	-
B5K05_29080	CPD134	hypothetical protein	-
B5K05_29270	CPD136	hypothetical protein	-
B5K05_29320	CPD137	hypothetical protein	-
B5K05_29370	CPD138	hypothetical protein	R
B5K05_29420	CPD140	hypothetical protein	-
B5K05_29435	CPD141	hypothetical protein	-
B5K05_29450	CPD142	hypothetical protein	-
B5K05_33400	CPD149	hypothetical protein	-
B5K05_33445	CPD150	hypothetical protein	-
B5K05_33940	CPD152	hypothetical protein	-
B5K05_28230	CPD105	hypothetical protein	-
B5K05_28300	CPD113	hypothetical protein	-
B5K05_28315	CPD116	hypothetical protein	R
B5K05_28350	CPD121	hypothetical protein	-
B5K05_29390	CPD139	hypothetical protein	-
B5K05_18590	CPD40	inositol 2-dehydrogenase	-
B5K05_18595	CPD41	inositol 2-dehydrogenase	-
B5K05_28280	CPD111	inositol monophosphatase	G
B5K05_28185	CPD100	integrase	-
B5K05_28260	CPD110	iron ABC transporter substrate-binding protein	P
B5K05_28535	CPD125	IS21 family transposase	L
B5K05_28540	CPD126	IS21 family transposase	X
B5K05_27220	CPD57	IS3 family transposase	-
B5K05_27460	CPD61	IS3 family transposase	X
B5K05_27975	CPD72	IS3 family transposase	-
B5K05_27985	CPD73	IS3 family transposase	-
B5K05_29475	CPD144	IS3 family transposase	-
B5K05_28135	CPD95	IS481 family transposase	-
B5K05_27495	CPD63	IS5/IS1182 family transposase	-
B5K05_27590	CPD66	IS5/IS1182 family transposase	-
B5K05_27600	CPD67	IS630 family transposase	-
B5K05_27165	CPD56	IS66 family transposase	S
B5K05_27135	CPD53	ISNCY family transposase	-
B5K05_33450	CPD151	lactate dehydrogenase	-
B5K05_29460	CPD143	maturase	-
B5K05_28985	CPD132	molecular chaperone GroEL	-
B5K05_27740	CPD70	nitrogenase	-
B5K05_27530	CPD65	nodulation protein	-
B5K05_28045	CPD77	nucleotidyltransferase	J
B5K05_29480	CPD145	penicillin-binding protein 1C	-
B5K05_31425	CPD148	penicillin-binding protein 1C	-
B5K05_27710	CPD68	phasin	-
B5K05_27910	CPD71	phasin	-
B5K05_29240	CPD135	phasin	-
B5K05_12745	CPD27	phosphopantetheine adenylyltransferase	-
B5K05_13160	CPD28	preprotein translocase subunit SecG	-
B5K05_06725	CPD17	ribonuclease HII	-
B5K05_19490	CPD43	RNA pseudouridine synthase	-
B5K05_19495	CPD44	RNA pseudouridine synthase	-
B5K05_28190	CPD101	SAM-dependent methyltransferase	H
B5K05_28095	CPD87	serine protease	E
B5K05_27380	CPD58	serine recombinase	L
B5K05_30620	CPD146	short-chain dehydrogenase	-
B5K05_30625	CPD147	short-chain dehydrogenase	-
B5K05_19590	CPD45	sodium:proton antiporter	-
B5K05_10925	CPD25	sugar ABC transporter substrate-binding protein	-
B5K05_03005	CPD9	transcriptional regulator	-
B5K05_03010	CPD10	transcriptional regulator	-
B5K05_29015	CPD133	transporter	U
B5K05_27395	CPD59	transposase	-
B5K05_28250	CPD108	two-component sensor histidine kinase	T
B5K05_07535	CPD20	type I restriction endonuclease subunit S	-
B5K05_24410	CPD50	Type IV secretory pathway AvhB2 protein	-
B5K05_16985	CPD38	UDP-N-acetylmuramoylalanyl-D-glutamyl-2,	-
B5K05_15025	CPD32	uroporphyrin-III methyltransferase	-
B5K05_15030	CPD33	uroporphyrin-III methyltransferase	-
B5K05_28050	CPD78	WYL domain-containing protein	K
Strain CIAT652
gene key	cluster	function	COG
lcl|CP001074.1_cds_ACE91261.1_2267	CPE204	3-hydroxybutyryl-CoA dehydrogenase protein	I
lcl|CP001077.1_cds_ACE94190.1_5229	CPE548	ATP-dependent DNA helicase protein	K
lcl|CP001076.1_cds_ACE93995.1_5025	CPE526	cytochrome P450 monooxygenase protein	-
lcl|CP001077.1_cds_ACE94917.1_5967	CPE659	endo-1,4-beta-xylanase protein	M
lcl|CP001077.1_cds_ACE94915.1_5965	CPE657	exopolysaccharide polymerization protein	M
lcl|CP001077.1_cds_ACE94910.1_5959	CPE651	exopolysaccharide production	M
lcl|CP001074.1_cds_ACE91262.1_2268	CPE205	glutaryl-CoA dehydrogenase protein	I
lcl|CP001076.1_cds_ACE93750.1_4766	CPE478	hypothetical conserved membrane protein	S
lcl|CP001074.1_cds_ACE92358.1_3368	CPE373	hypothetical conserved membrane protein	S
lcl|CP001074.1_cds_ACE89092.1_89	CPE4	hypothetical conserved protein	-
lcl|CP001074.1_cds_ACE89177.1_174	CPE10	hypothetical conserved protein	-
lcl|CP001074.1_cds_ACE89343.1_340	CPE19	hypothetical conserved protein	-
lcl|CP001074.1_cds_ACE89488.1_485	CPE34	hypothetical conserved protein	-
lcl|CP001074.1_cds_ACE89514.1_511	CPE45	hypothetical conserved protein	-
lcl|CP001074.1_cds_ACE89830.1_827	CPE66	hypothetical conserved protein	-
lcl|CP001074.1_cds_ACE89834.1_831	CPE70	hypothetical conserved protein	-
lcl|CP001074.1_cds_ACE89850.1_848	CPE85	hypothetical conserved protein	-
lcl|CP001074.1_cds_ACE89858.1_856	CPE93	hypothetical conserved protein	-
lcl|CP001074.1_cds_ACE89898.1_896	CPE94	hypothetical conserved protein	-
lcl|CP001074.1_cds_ACE90100.1_1099	CPE113	hypothetical conserved protein	-
lcl|CP001074.1_cds_ACE90130.1_1130	CPE120	hypothetical conserved protein	-
lcl|CP001074.1_cds_ACE90132.1_1132	CPE122	hypothetical conserved protein	-
lcl|CP001074.1_cds_ACE90314.1_1314	CPE141	hypothetical conserved protein	-
lcl|CP001074.1_cds_ACE90315.1_1315	CPE142	hypothetical conserved protein	-
lcl|CP001074.1_cds_ACE90335.1_1335	CPE145	hypothetical conserved protein	-
lcl|CP001074.1_cds_ACE90449.1_1450	CPE152	hypothetical conserved protein	-
lcl|CP001074.1_cds_ACE90892.1_1894	CPE166	hypothetical conserved protein	-
lcl|CP001074.1_cds_ACE91175.1_2180	CPE187	hypothetical conserved protein	-
[truncated: 1,268 more rows]

## Sheet: Strain specific R.leguminosarum
Additional File 5. Strain specific genes in the group R. leguminosarum
[truncated: 3,433 more rows]

[truncated: 1 more sheets: Strain specific R.grahamii]
