# Supplementary material for: Analysis of genome sequence and symbiotic ability of rhizobial strains isolated from seeds of common bean (Phaseolus vulgaris)
Source: BMC Genomics. 2018 Aug 30;19:645. doi: 10.1186/s12864-018-5023-0 (PMC6117902; doi:10.1186/s12864-018-5023-0)
Supplement: Supplementary file 6 — Genes with repeated function (by name). (XLSX 10 kb) [file 12864_2018_5023_MOESM6_ESM.xlsx]

## Sheet: Hoja4
Additional File 6. Genes with repeated function (by name).
	Genes	Genes without hypothetical	Genes with repeated function (%)
Rhizobium phaseoli
shared orthologs	4490	3386	2071	(61.2)
shared in seed strains	390	278	95	(34.2)
strain-specific:
CCGM1	447	165	50	(30.3)
CCGM2	490	191	84	(44.0)
CCGM8, CCGM9	608	273	122	(44.7)
CIAT652	686	215	106	(49.3)
Strains related to R. leguminosarum
shared orthologs	4427	3782	2403	(63.5)
shared in seed strains	795	522	305	(58.4)
strain-specific:
CCGM4, CCGM5	910	396	192	(48.5)
CCGM6	1132	558	313	(56.1)
WSM2304	1327	831	513	(61.7)
Rhizobium grahamii
shared orthologs	5752	4224	2333	(55.2)
strain-specific:
CCGM3	969	397	226	(56.9)
CCGE502	985	453	159	(35.1)
