# Supplementary material for: Analysis of genome sequence and symbiotic ability of rhizobial strains isolated from seeds of common bean (Phaseolus vulgaris)
Source: BMC Genomics. 2018 Aug 30;19:645. doi: 10.1186/s12864-018-5023-0 (PMC6117902; doi:10.1186/s12864-018-5023-0)
Supplement: Supplementary file 7 — Complementary data on the detection of prophages in the genomes of rhizobial strains. (XLSX 25 kb) [file 12864_2018_5023_MOESM7_ESM.xlsx]

## Sheet: Hoja1
CCGM1
CCGM3
CCGM8
CCGM9
CIAT652
CCGM4
CCGM5
CCGM6
WSM2304
WSM1689
CCGM3
CCGE502

## Sheet: Hoja2
Suppl. Table. Complementary data on the detection of prophages in the genomes of rhizobial strains. The block color denotes homology between these prophages.
Feature	Species	Strain	Prophages
Length of segment (genes)	R. phaseoli	CCGM1	16.7 kb (19)	16.3 kb (19)	18.1 kb (28)	17.7 kb (20)	37 kb (49)
Hits against Prophage Database			13	7	15	8	34
Hits against Bacterial Database			6	12	13	12	15
Attachment site detected?			no	yes	no	yes	no
First hit			Brucel_Tb	Rhizob_RHEph06	Rhizob_vB_RleM_PPF1	Rhizob_vB_RleM_PPF1	Pseudo_JBD69
Accession			NC_019446	NC_027296	NC_025427	NC_025427	NC_030908
Integrity1			Questionable	Incomplete	Questionable	Incomplete	Intact
		CCGM2	15.0 kb (16)	15.5 kb (26)	16.7 kb (19)	16.3 kb(25)	30.0 kb (51)	6.9 kb (8)	5.6 kb (8)	7.3 kb (7)
			11	9	13	9	25	6	6	6
			5	17	6	16	26	2	2	1
			no	yes	no	yes	yes	no	no	no
			Brucel_Pr	Pseudo_NP1	Brucel_Tb	Rhizob_RHEph06	Rhizob_vB_RleM_PPF1	Gordon_Utz	Pseudo_MD8	Pseudo_MD8
			NC_019447	NC_031058	NC_019446	NC_027296	NC_025427	NC_030921	NC_031091	NC_031091
			Questionable	Incomplete	Questionable	Incomplete	Questionable	Incomplete	Incomplete	Incomplete
		CCGM8	8.7 kb (9)	8.2 kb (9)	7.7 kb (7)	7.2 kb (8)	9.2 kb (8)
			6	6	6	7	6
			3	3	1	1	2
			no	no	no	no	no
			Synech_S_CAM7	Synech_S_MbCM100	Staphy_phiN315	Gordon_Vendetta	Bacill_SPbeta
			NC_031927	NC_023584	NC_004740	NC_030911	NC_001884
			Incomplete	Incomplete	Incomplete	Incomplete	Incomplete
		CCGM9	8.7 kb (9)	8.2 kb (9)	7.7 kb (7)	7.2 kb (8)	9.2 kb (8)
			6	6	6	7	6
			3	3	1	1	2
			no	no	no	no	no
			Synech_S_CAM7	Synech_S_MbCM100	Staphy_phiN315	Gordon_Vendetta	Bacill_SPbeta
			NC_031927	NC_023584	NC_004740	NC_030911	NC_001884
			Incomplete	Incomplete	Incomplete	Incomplete	Incomplete
		CIAT652	21.9 kb (18)
			7
			11
			yes
			PHAGE_Sinorh_phiLM21
			NC_029046
			Incomplete
	R. l. trifolii	CCGM4	40.7 kb (52)	21.1 kb (22)
			33	7
			19	15
			no	yes
			Rhodov_vB_RhkS_P1	Sinorh_phiM9
			NC_031059	NC_028676
			Intact	Incomplete
		CCGM5	40.7 kb (52)	21.1 kb (22)
			33	7
			19	15
			no	yes
			Rhodov_vB_RhkS_P1	Sinorh_phiM9
			NC_031059	NC_028676
			Intact	Incomplete
		CCGM6	57.5 kb (73)	19.0 kb (13)	46.5 kb (30)	8.5 kb (10)
			48	6	11	9
			25	7	19	1
			yes	yes	yes	no
			Rhizob_RR1_A	Shigel_SfII	Propio_PFR2	Gordon_Vendetta
			NC_021560	NC_021857	NC_031108	NC_030911
			Intact	Incomplete	Incomplete	Incomplete
		WSM1689	42.5 kb (48)
			24
			24
			yes
			Rhizob_16_3
			NC_011103
			Intact
		WSM3204	16.4 kb (19)	43.9 kb (63)
			12	35
			7	28
			no	yes
			Myxoco_Mx8	Sinorh_phiLM21
			NC_003085	NC_029046
			Incomplete	Intact
	R. grahamii	CCGM3	15.3 kb (16)	5.2 kb (7)
			12	6
			4	1
			no	no
			Paraco_vB_PmaS_IMEP1	Stx2_c_1717
			NC_026608	NC_011357
			Intact	Questionable
		CCGE502	11.6 kb (21)	42.7 kb (51)	15.8 kb (16)	17.7 kb (22)	19.6 kb (22)	21.9 kb (27)
			12	34	8	22	15	22
			9	17	8	0	7	5
			yes	yes	no	no	no	no
			Gordon_CarolAnn	Pseudo_YMC11/07/P54_PAE_BP	Erwini_vB_EamM_ChrisDB	Rhizob_16_3	Paraco_vB_PmaS_IMEP1	Pseudo_JBD93
			NC_031118	NC_030909	NC_031126	NC_011103	NC_026608	NC_030918
			Intact	Intact	Incomplete	Questionable	Intact	Incomplete
1Integrity: intact, with score >90; questionable, with score 70-90; incomplete, with score <70.

## Sheet: Hoja2 (2)
Additional File 7. Complementary data on the detection of prophages in the genomes of rhizobial strains. The block color denotes homology between these prophages.
Species	Strain	Prophages
R. phaseoli	CCGM1	16.7 kb (19)	16.3 kb (19)	18.1 kb (28)	17.7 kb (20)	37 kb (49)	Length of segment (no. of genes)
		13	7	15	8	34	Hits against prophage database
		6	12	13	12	15	Hits against bacterial database
		no	yes	no	yes	no	Attachment site detected?
		Brucel_Tb	Rhizob_RHEph06	Rhizob_vB_RleM_PPF1	Rhizob_vB_RleM_PPF1	Pseudo_JBD69	First hit prophage
		NC_019446	NC_027296	NC_025427	NC_025427	NC_030908	Accession no.
		Questionable	Incomplete	Questionable	Incomplete	Intact	Prophage integrity: intact, with score >90;
							questionable, with score 70-90;
							incomplete with score <70.
	CCGM2	15.0 kb (16)	15.5 kb (26)	16.7 kb (19)	16.3 kb(25)	30.0 kb (51)	6.9 kb (8)	5.6 kb (8)	7.3 kb (7)
		11	9	13	9	25	6	6	6
		5	17	6	16	26	2	2	1
		no	yes	no	yes	yes	no	no	no
		Brucel_Pr	Pseudo_NP1	Brucel_Tb	Rhizob_RHEph06	Rhizob_vB_RleM_PPF1	Gordon_Utz	Pseudo_MD8	Pseudo_MD8
		NC_019447	NC_031058	NC_019446	NC_027296	NC_025427	NC_030921	NC_031091	NC_031091
		Questionable	Incomplete	Questionable	Incomplete	Questionable	Incomplete	Incomplete	Incomplete
	CCGM8	8.7 kb (9)	8.2 kb (9)	7.7 kb (7)	7.2 kb (8)	9.2 kb (8)
		6	6	6	7	6
		3	3	1	1	2
		no	no	no	no	no
		Synech_S_CAM7	Synech_S_MbCM100	Staphy_phiN315	Gordon_Vendetta	Bacill_SPbeta
		NC_031927	NC_023584	NC_004740	NC_030911	NC_001884
		Incomplete	Incomplete	Incomplete	Incomplete	Incomplete
	CCGM9	8.7 kb (9)	8.2 kb (9)	7.7 kb (7)	7.2 kb (8)	9.2 kb (8)
		6	6	6	7	6
		3	3	1	1	2
		no	no	no	no	no
		Synech_S_CAM7	Synech_S_MbCM100	Staphy_phiN315	Gordon_Vendetta	Bacill_SPbeta
		NC_031927	NC_023584	NC_004740	NC_030911	NC_001884
		Incomplete	Incomplete	Incomplete	Incomplete	Incomplete
	CIAT652	21.9 kb (18)
		7
		11
		yes
		PHAGE_Sinorh_phiLM21
		NC_029046
		Incomplete
R. leguminosarum	CCGM4	40.7 kb (52)	21.1 kb (22)
		33	7
		19	15
		no	yes
		Rhodov_vB_RhkS_P1	Sinorh_phiM9
		NC_031059	NC_028676
		Intact	Incomplete
	CCGM5	40.7 kb (52)	21.1 kb (22)
		33	7
		19	15
		no	yes
		Rhodov_vB_RhkS_P1	Sinorh_phiM9
		NC_031059	NC_028676
		Intact	Incomplete
	CCGM6	57.5 kb (73)	19.0 kb (13)	46.5 kb (30)	8.5 kb (10)
		48	6	11	9
		25	7	19	1
		yes	yes	yes	no
		Rhizob_RR1_A	Shigel_SfII	Propio_PFR2	Gordon_Vendetta
		NC_021560	NC_021857	NC_031108	NC_030911
		Intact	Incomplete	Incomplete	Incomplete
	WSM1689	42.5 kb (48)
		24
		24
		yes
		Rhizob_16_3
		NC_011103
		Intact
	WSM3204	16.4 kb (19)	43.9 kb (63)
		12	35
		7	28
		no	yes
		Myxoco_Mx8	Sinorh_phiLM21
		NC_003085	NC_029046
		Incomplete	Intact
R. grahamii	CCGM3	15.3 kb (16)	5.2 kb (7)
		12	6
		4	1
		no	no
		Paraco_vB_PmaS_IMEP1	Stx2_c_1717
		NC_026608	NC_011357
		Intact	Questionable
	CCGE502	11.6 kb (21)	42.7 kb (51)	15.8 kb (16)	17.7 kb (22)	19.6 kb (22)	21.9 kb (27)
		12	34	8	22	15	22
		9	17	8	0	7	5
		yes	yes	no	no	no	no
		Gordon_CarolAnn	Pseudo_YMC11/07/P54_PAE_BP	Erwini_vB_EamM_ChrisDB	Rhizob_16_3	Paraco_vB_PmaS_IMEP1	Pseudo_JBD93
		NC_031118	NC_030909	NC_031126	NC_011103	NC_026608	NC_030918
		Intact	Intact	Incomplete	Questionable	Intact	Incomplete
